# Supplementary material for: ﻿Revision of the Malagasy Camponotus subgenus Myrmosaga (Hymenoptera, Formicidae) using qualitative and quantitative morphology
Source: Zookeys. 2022 May 3;1098:1–180. doi: 10.3897/zookeys.1098.73223 (PMC9848896; doi:10.3897/zookeys.1098.73223)
Supplement: XML Treatment for Camponotus aina [file zookeys.1098.73223-treatment1.xml]

<!DOCTYPE tp:taxon-treatment
  PUBLIC "-//TaxonX//DTD Taxonomic Treatment Publishing DTD v0 20100105//EN" "tax-treatment-NSO.dtd">
<tp:taxon-treatment xmlns:tp="http://www.plazi.org/taxpub"><tp:treatment-meta><kwd-group><label>Taxon classification</label><kwd>
                <named-content content-type="kingdom">Animalia</named-content>
              </kwd><kwd>
                <named-content content-type="order">Hymenoptera</named-content>
              </kwd><kwd>
                <named-content content-type="family">Formicidae</named-content>
              </kwd></kwd-group><mixed-citation publication-type="journal"><person-group><name><surname>Rakotonirina</surname><given-names>Jean Claude</given-names></name><name><surname>Fisher</surname><given-names>Brian L.</given-names></name></person-group><article-title>﻿Revision of the Malagasy <tp:taxon-name><tp:taxon-name-part taxon-name-part-type="genus" reg="Camponotus">Camponotus</tp:taxon-name-part></tp:taxon-name> subgenus <tp:taxon-name><tp:taxon-name-part taxon-name-part-type="genus" reg="Camponotus"/><tp:taxon-name-part taxon-name-part-type="subgenus" reg="Myrmosaga">Myrmosaga</tp:taxon-name-part></tp:taxon-name> (<tp:taxon-name><tp:taxon-name-part taxon-name-part-type="order">Hymenoptera</tp:taxon-name-part></tp:taxon-name>, <tp:taxon-name><tp:taxon-name-part taxon-name-part-type="family">Formicidae</tp:taxon-name-part></tp:taxon-name>) using qualitative and quantitative morphology</article-title><source>Zookeys</source><day>03</day><month>05</month><year>2022</year><volume>1098</volume><fpage>1</fpage><lpage>180</lpage><pub-id pub-id-type="doi">10.3897/zookeys.1098.73223</pub-id></mixed-citation></tp:treatment-meta><tp:nomenclature><label>﻿</label><tp:taxon-name>
              <object-id xmlns:xlink="http://www.w3.org/1999/xlink" content-type="arpha" xlink:type="simple">87EE7D7E-8095-5115-8E11-3FC4F95B0881</object-id>
              <tp:taxon-name-part taxon-name-part-type="genus" reg="Camponotus">Camponotus</tp:taxon-name-part>
              <tp:taxon-name-part taxon-name-part-type="species" reg="aina">aina</tp:taxon-name-part>
              <object-id xmlns:xlink="http://www.w3.org/1999/xlink" content-type="zoobank" xlink:type="simple">http://zoobank.org/B622AD1C-1005-44D3-97F5-05E22C8D291B</object-id>
            </tp:taxon-name><tp:taxon-status xmlns:xlink="http://www.w3.org/1999/xlink" xlink:type="simple">sp. nov.</tp:taxon-status><xref ref-type="fig" rid="F3">Figs 3A</xref><xref ref-type="fig" rid="F4">, 4A</xref><xref ref-type="fig" rid="F40">, 40</xref></tp:nomenclature><tp:treatment-sec sec-type="Holotype worker" id="SECID0EUUFM"><title>Holotype worker.</title><p><bold>Madagascar</bold>: Province <bold>Antsiranana</bold>: RS Ankarana, 7 km SSE Matsaborimanga, <named-content xmlns:xlink="http://www.w3.org/1999/xlink" content-type="dwc:verbatimCoordinates" xlink:type="simple"><named-content content-type="geo-json" specific-use="{&#34;type&#34;:&#34;Point&#34;,&#34;coordinates&#34;:[49.100000,-12.916670]}" id="NCID0EBVFM" xlink:type="simple">-12.91667, 49.1</named-content></named-content>, 150 m, tropical dry forest, on low vegetation, 28 Nov 1990 (P.S. Ward) collection code: PSW11019, specimen code: <ext-link xmlns:xlink="http://www.w3.org/1999/xlink" xlink:type="simple" ext-link-type="uri" xlink:href="http://www.antweb.org/specimen.do?name=CASENT0217291">CASENT0217291</ext-link> (<named-content xmlns:xlink="http://www.w3.org/1999/xlink" content-type="dwc:institutional_code" xlink:title="California Academy of Sciences" xlink:href="http://grbio.org/institution/california-academy-sciences" xlink:type="simple">CAS</named-content>).</p></tp:treatment-sec><tp:treatment-sec sec-type="Paratype" id="SECID0EKVFM"><title>Paratype.</title><p>1 minor worker with same data as holotype but specimen coded as: <ext-link xmlns:xlink="http://www.w3.org/1999/xlink" xlink:type="simple" ext-link-type="uri" xlink:href="http://www.antweb.org/specimen.do?name=CASENT0217290">CASENT0217290</ext-link> (<named-content xmlns:xlink="http://www.w3.org/1999/xlink" content-type="dwc:institutional_code" xlink:title="California Academy of Sciences" xlink:href="http://grbio.org/institution/california-academy-sciences" xlink:type="simple">CAS</named-content>).</p></tp:treatment-sec><tp:treatment-sec sec-type="material" id="SECID0EUVFM"><title>Additional material examined.</title><p><bold>Madagascar: Antsiranana</bold>: RS Ankarana, 7 km SSE Matsaborimanga, <named-content xmlns:xlink="http://www.w3.org/1999/xlink" content-type="dwc:verbatimCoordinates" xlink:type="simple"><named-content content-type="geo-json" specific-use="{&#34;type&#34;:&#34;Point&#34;,&#34;coordinates&#34;:[49.100000,-12.916670]}" id="NCID0E6VFM" xlink:type="simple">-12.91667, 49.1</named-content></named-content>, 150 m, tropical dry forest (P.S. Ward) (<named-content xmlns:xlink="http://www.w3.org/1999/xlink" content-type="dwc:institutional_code" xlink:title="California Academy of Sciences" xlink:href="http://grbio.org/institution/california-academy-sciences" xlink:type="simple">CAS</named-content>).</p></tp:treatment-sec><tp:treatment-sec sec-type="diagnosis" id="SECID0EIWFM"><title>Diagnosis.</title><p>With head in full-face view, eye not breaking lateral cephalic margin; mesonotum short and lacking constriction; propodeal dorsum approximately straight, 3 × as long as the declivity; dorsal margin of petiole as long as posterior margin.</p></tp:treatment-sec><tp:treatment-sec sec-type="description" id="SECID0ENWFM"><title>Description.</title><p><bold>Minor worker.</bold> With head in full-face view, lateral margins anterior to eye level approximately parallel, rounding evenly towards slightly concave posterior margin; eye convex and large (<abbrev xmlns:xlink="http://www.w3.org/1999/xlink" xlink:title="Eye length" id="ABBRID0EVWFM" xlink:type="simple">EL</abbrev>/<abbrev xmlns:xlink="http://www.w3.org/1999/xlink" xlink:title="Cephalic size" id="ABBRID0EZWFM" xlink:type="simple">CS</abbrev>: 0.24±0.02; 0.22–0.26), not breaking lateral cephalic margin, location of its posterior margin at posterior 1/4 of head (<abbrev xmlns:xlink="http://www.w3.org/1999/xlink" xlink:title="Postocular distance" id="ABBRID0E4WFM" xlink:type="simple">PoOc</abbrev>/<abbrev xmlns:xlink="http://www.w3.org/1999/xlink" xlink:title="Maximum cephalic length" id="ABBRID0EBXFM" xlink:type="simple">CL</abbrev>: 0.26±0.00; 0.26–0.26); frontal carinae parallel, widely opened posteriorly (<abbrev xmlns:xlink="http://www.w3.org/1999/xlink" xlink:title="Frontal carina distance" id="ABBRID0EFXFM" xlink:type="simple">FR</abbrev>/<abbrev xmlns:xlink="http://www.w3.org/1999/xlink" xlink:title="Cephalic size" id="ABBRID0EJXFM" xlink:type="simple">CS</abbrev>: 0.28±0.01; 0.27–0.29); clypeus with blunt or poorly defined anterolateral angle, anteromedian margin broadly convex; two apical teeth of mandible normally spaced; antennal scape relatively long (<abbrev xmlns:xlink="http://www.w3.org/1999/xlink" xlink:title="Scape length" id="ABBRID0ENXFM" xlink:type="simple">SL</abbrev>/<abbrev xmlns:xlink="http://www.w3.org/1999/xlink" xlink:title="Cephalic size" id="ABBRID0ERXFM" xlink:type="simple">CS</abbrev>: 1.64±0.02; 1.62–1.66). Promesonotum markedly convex, posterior region of mesonotum and propodeal dorsum approximately straight, with metanotal groove visible as suture; propodeal dorsum 3 × as long as declivity, their junction forming blunt angle. Anterior margin of petiolar node ca. 1/2 height of posterior margin and length of dorsal margin, separated from them by an angle and a convexity, respectively.</p><p>First and second gastral tergites without a pair of white spots; erect hairs on lateral margin of head present; near posterior margin of head with two elongate, erect hairs; antennal scape covered with erect hairs and lacking appressed hairs; junction of propodeal dorsum and declivity with two pairs of erect hairs.</p><p><bold>Major worker.</bold> Unknown.</p></tp:treatment-sec><tp:treatment-sec sec-type="distribution" id="SECID0E1XFM"><title>Distribution and biology.</title><p><italic><tp:taxon-name><tp:taxon-name-part taxon-name-part-type="genus" reg="Camponotus">Camponotus</tp:taxon-name-part><tp:taxon-name-part taxon-name-part-type="species" reg="aina">aina</tp:taxon-name-part></tp:taxon-name></italic> is endemic to Madagascar, its distribution restricted to the dry forest and Tsingy of the RS Ankarana in the north of the island (Fig. <xref ref-type="fig" rid="F40">40D</xref>). Its nest site is unknown, but workers have been found foraging on lower vegetation.</p><fig id="F40" position="float" orientation="portrait"><object-id xmlns:xlink="http://www.w3.org/1999/xlink" content-type="doi" xlink:type="simple">10.3897/zookeys.1098.73223.figure40</object-id><object-id xmlns:xlink="http://www.w3.org/1999/xlink" content-type="arpha" xlink:type="simple">8D67BA68-7512-5566-BFF6-F2E8EBF9E04D</object-id><label>Figure 40.</label><caption><p><italic><tp:taxon-name><tp:taxon-name-part taxon-name-part-type="genus" reg="Camponotus">Camponotus</tp:taxon-name-part><tp:taxon-name-part taxon-name-part-type="species" reg="aina">aina</tp:taxon-name-part></tp:taxon-name></italic><bold>A</bold> lateral view <bold>B</bold> head in full-face view <bold>C</bold> dorsal view of holotype minor worker <ext-link xmlns:xlink="http://www.w3.org/1999/xlink" xlink:type="simple" ext-link-type="uri" xlink:href="http://www.antweb.org/specimen.do?name=CASENT0217291">CASENT0217291</ext-link><bold>D</bold> distribution map.</p></caption><graphic xmlns:xlink="http://www.w3.org/1999/xlink" xlink:href="zookeys-1098-001_article-73223__-g040.jpg" position="float" orientation="portrait" xlink:type="simple" id="oo_678099.jpg"><uri content-type="original_file" xlink:type="simple">https://binary.pensoft.net/fig/678099</uri></graphic></fig></tp:treatment-sec><tp:treatment-sec sec-type="discussion" id="SECID0EPZFM"><title>Discussion.</title><p><italic><tp:taxon-name><tp:taxon-name-part taxon-name-part-type="genus" reg="Camponotus">Camponotus</tp:taxon-name-part><tp:taxon-name-part taxon-name-part-type="species" reg="aina">aina</tp:taxon-name-part></tp:taxon-name></italic> looks similar to <italic><tp:taxon-name><tp:taxon-name-part taxon-name-part-type="genus" reg="Camponotus">C.</tp:taxon-name-part><tp:taxon-name-part taxon-name-part-type="species" reg="joany">joany</tp:taxon-name-part></tp:taxon-name></italic> in that it has a straight propodeal dorsum, but in the latter species the propodeal dorsum is 2 × as long as the declivity and the dorsal margin of the petiolar node is shorter than the posterior margin.</p></tp:treatment-sec><tp:treatment-sec sec-type="etymology" id="SECID0EL1FM"><title>Etymology.</title><p>
              The  species name <italic>aina</italic> is a non-Latin singular noun and is being used as a noun in apposition.</p></tp:treatment-sec><tp:treatment-sec><!--Section generated to contain objects referenced in tp:taxon-treatment.--><fig id="F3" position="float" orientation="portrait"><object-id xmlns:xlink="http://www.w3.org/1999/xlink" content-type="doi" xlink:type="simple">10.3897/zookeys.1098.73223.figure3</object-id><object-id xmlns:xlink="http://www.w3.org/1999/xlink" content-type="arpha" xlink:type="simple">FA0EBABD-A5AF-5DFA-9372-DE57E2BBE0D8</object-id><label>Figure 3.</label><caption><p>Mesosoma in lateral view <bold>A</bold><italic><tp:taxon-name><tp:taxon-name-part taxon-name-part-type="genus" reg="Camponotus">C.</tp:taxon-name-part><tp:taxon-name-part taxon-name-part-type="species" reg="aina">aina</tp:taxon-name-part></tp:taxon-name></italic> (<ext-link xmlns:xlink="http://www.w3.org/1999/xlink" xlink:type="simple" ext-link-type="uri" xlink:href="http://www.antweb.org/specimen.do?name=CASENT0217291">CASENT0217291</ext-link>) <bold>B</bold><italic><tp:taxon-name><tp:taxon-name-part taxon-name-part-type="genus" reg="Camponotus">C.</tp:taxon-name-part><tp:taxon-name-part taxon-name-part-type="species" reg="harenarum">harenarum</tp:taxon-name-part></tp:taxon-name></italic> (<ext-link xmlns:xlink="http://www.w3.org/1999/xlink" xlink:type="simple" ext-link-type="uri" xlink:href="http://www.antweb.org/specimen.do?name=CASENT0499207">CASENT0499207</ext-link>).</p></caption><graphic xmlns:xlink="http://www.w3.org/1999/xlink" xlink:href="zookeys-1098-001_article-73223__-g003.jpg" position="float" orientation="portrait" xlink:type="simple" id="oo_678062.jpg"><uri content-type="original_file" xlink:type="simple">https://binary.pensoft.net/fig/678062</uri></graphic></fig><fig id="F4" position="float" orientation="portrait"><object-id xmlns:xlink="http://www.w3.org/1999/xlink" content-type="doi" xlink:type="simple">10.3897/zookeys.1098.73223.figure4</object-id><object-id xmlns:xlink="http://www.w3.org/1999/xlink" content-type="arpha" xlink:type="simple">CA2084C1-86C5-5377-8308-CF0178D980D1</object-id><label>Figure 4.</label><caption><p>Mesosoma and petiolar node in lateral view <bold>A</bold><italic><tp:taxon-name><tp:taxon-name-part taxon-name-part-type="genus" reg="Camponotus">C.</tp:taxon-name-part><tp:taxon-name-part taxon-name-part-type="species" reg="aina">aina</tp:taxon-name-part></tp:taxon-name></italic> (<ext-link xmlns:xlink="http://www.w3.org/1999/xlink" xlink:type="simple" ext-link-type="uri" xlink:href="http://www.antweb.org/specimen.do?name=CASENT0217291">CASENT0217291</ext-link>) <bold>B</bold><italic><tp:taxon-name><tp:taxon-name-part taxon-name-part-type="genus" reg="Camponotus">C.</tp:taxon-name-part><tp:taxon-name-part taxon-name-part-type="species" reg="joany">joany</tp:taxon-name-part></tp:taxon-name></italic> (<ext-link xmlns:xlink="http://www.w3.org/1999/xlink" xlink:type="simple" ext-link-type="uri" xlink:href="http://www.antweb.org/specimen.do?name=CASENT0408908">CASENT0408908</ext-link>).</p></caption><graphic xmlns:xlink="http://www.w3.org/1999/xlink" xlink:href="zookeys-1098-001_article-73223__-g004.jpg" position="float" orientation="portrait" xlink:type="simple" id="oo_678063.jpg"><uri content-type="original_file" xlink:type="simple">https://binary.pensoft.net/fig/678063</uri></graphic></fig></tp:treatment-sec></tp:taxon-treatment>
