# Supplementary material for: ﻿Revision of the Malagasy Camponotus subgenus Myrmosaga (Hymenoptera, Formicidae) using qualitative and quantitative morphology
Source: Zookeys. 2022 May 3;1098:1–180. doi: 10.3897/zookeys.1098.73223 (PMC9848896; doi:10.3897/zookeys.1098.73223)
Supplement: XML Treatment for Camponotus aro [file zookeys.1098.73223-treatment2.xml]

<!DOCTYPE tp:taxon-treatment
  PUBLIC "-//TaxonX//DTD Taxonomic Treatment Publishing DTD v0 20100105//EN" "tax-treatment-NSO.dtd">
<tp:taxon-treatment xmlns:tp="http://www.plazi.org/taxpub"><tp:treatment-meta><kwd-group><label>Taxon classification</label><kwd>
                <named-content content-type="kingdom">Animalia</named-content>
              </kwd><kwd>
                <named-content content-type="order">Hymenoptera</named-content>
              </kwd><kwd>
                <named-content content-type="family">Formicidae</named-content>
              </kwd></kwd-group><mixed-citation publication-type="journal"><person-group><name><surname>Rakotonirina</surname><given-names>Jean Claude</given-names></name><name><surname>Fisher</surname><given-names>Brian L.</given-names></name></person-group><article-title>﻿Revision of the Malagasy <tp:taxon-name><tp:taxon-name-part taxon-name-part-type="genus" reg="Camponotus">Camponotus</tp:taxon-name-part></tp:taxon-name> subgenus <tp:taxon-name><tp:taxon-name-part taxon-name-part-type="genus" reg="Camponotus"/><tp:taxon-name-part taxon-name-part-type="subgenus" reg="Myrmosaga">Myrmosaga</tp:taxon-name-part></tp:taxon-name> (<tp:taxon-name><tp:taxon-name-part taxon-name-part-type="order">Hymenoptera</tp:taxon-name-part></tp:taxon-name>, <tp:taxon-name><tp:taxon-name-part taxon-name-part-type="family">Formicidae</tp:taxon-name-part></tp:taxon-name>) using qualitative and quantitative morphology</article-title><source>Zookeys</source><day>03</day><month>05</month><year>2022</year><volume>1098</volume><fpage>1</fpage><lpage>180</lpage><pub-id pub-id-type="doi">10.3897/zookeys.1098.73223</pub-id></mixed-citation></tp:treatment-meta><tp:nomenclature><label>﻿</label><tp:taxon-name>
              <object-id xmlns:xlink="http://www.w3.org/1999/xlink" content-type="arpha" xlink:type="simple">D937B665-284D-52DC-B4C9-EBA8B74FDF9F</object-id>
              <tp:taxon-name-part taxon-name-part-type="genus" reg="Camponotus">Camponotus</tp:taxon-name-part>
              <tp:taxon-name-part taxon-name-part-type="species" reg="aro">aro</tp:taxon-name-part>
              <object-id xmlns:xlink="http://www.w3.org/1999/xlink" content-type="zoobank" xlink:type="simple">http://zoobank.org/3C81BF3C-27C7-476A-889D-F2DD66EE7E55</object-id>
            </tp:taxon-name><tp:taxon-status xmlns:xlink="http://www.w3.org/1999/xlink" xlink:type="simple">sp. nov.</tp:taxon-status><xref ref-type="fig" rid="F25">Figs 25B</xref><xref ref-type="fig" rid="F31">, 31B</xref><xref ref-type="fig" rid="F41">, 41</xref></tp:nomenclature><tp:treatment-sec sec-type="Holotype worker" id="SECID0EL3FM"><title>Holotype worker.</title><p><bold>Madagascar</bold>: Province <bold>Mahajanga</bold>: PN de Namoroka, 17.8 km 329° WNW Vilanandro, <named-content xmlns:xlink="http://www.w3.org/1999/xlink" content-type="dwc:verbatimCoordinates" xlink:type="simple"><named-content content-type="geo-json" specific-use="{&#34;type&#34;:&#34;Point&#34;,&#34;coordinates&#34;:[45.326670,-16.376670]}" id="NCID0EY3FM" xlink:type="simple">-16.37667, 45.32667</named-content></named-content>, 100 m, dry forest, under stone, 08 Nov 2002 (Fisher, Griswold et al.) collection code: BLF06542, specimen code: <ext-link xmlns:xlink="http://www.w3.org/1999/xlink" xlink:type="simple" ext-link-type="uri" xlink:href="http://www.antweb.org/specimen.do?name=CASENT0489917">CASENT0489917</ext-link> (<named-content xmlns:xlink="http://www.w3.org/1999/xlink" content-type="dwc:institutional_code" xlink:title="California Academy of Sciences" xlink:href="http://grbio.org/institution/california-academy-sciences" xlink:type="simple">CAS</named-content>).</p></tp:treatment-sec><tp:treatment-sec sec-type="Paratypes" id="SECID0EB4FM"><title>Paratypes.</title><p>2 minor workers and 1 major worker with same data as holotype but with specimen codes: <ext-link xmlns:xlink="http://www.w3.org/1999/xlink" xlink:type="simple" ext-link-type="uri" xlink:href="http://www.antweb.org/specimen.do?name=CASENT0837586">CASENT0837586</ext-link>, <ext-link xmlns:xlink="http://www.w3.org/1999/xlink" xlink:type="simple" ext-link-type="uri" xlink:href="http://www.antweb.org/specimen.do?name=CASENT0837587">CASENT0837587</ext-link>, <ext-link xmlns:xlink="http://www.w3.org/1999/xlink" xlink:type="simple" ext-link-type="uri" xlink:href="http://www.antweb.org/specimen.do?name=CASENT0489918">CASENT0489918</ext-link> (<named-content xmlns:xlink="http://www.w3.org/1999/xlink" content-type="dwc:institutional_code" xlink:title="Natural History Museum, London, UK" xlink:href="http://grbio.org/institution/natural-history-museum-london" xlink:type="simple">NHMUK</named-content>, <named-content xmlns:xlink="http://www.w3.org/1999/xlink" content-type="dwc:institutional_code" xlink:title="Musée d’Histoire Naturelle" xlink:href="http://grbio.org/institution/museum-dhistoire-naturelle-6" xlink:type="simple">MHNG</named-content>, <named-content xmlns:xlink="http://www.w3.org/1999/xlink" content-type="dwc:institutional_code" xlink:title="California Academy of Sciences" xlink:href="http://grbio.org/institution/california-academy-sciences" xlink:type="simple">CAS</named-content>).</p></tp:treatment-sec><tp:treatment-sec sec-type="material" id="SECID0ET4FM"><title>Additional material examined.</title><p><bold>Madagascar: Mahajanga</bold>: PN Namoroka, 16.9 km 317° NW Vilanandro, <named-content xmlns:xlink="http://www.w3.org/1999/xlink" content-type="dwc:verbatimCoordinates" xlink:type="simple"><named-content content-type="geo-json" specific-use="{&#34;type&#34;:&#34;Point&#34;,&#34;coordinates&#34;:[45.310000,-16.406670]}" id="NCID0E54FM" xlink:type="simple">-16.40667, 45.31</named-content></named-content>, 100 m, tropical dry forest (Fisher, Griswold et al.) (<named-content xmlns:xlink="http://www.w3.org/1999/xlink" content-type="dwc:institutional_code" xlink:title="California Academy of Sciences" xlink:href="http://grbio.org/institution/california-academy-sciences" xlink:type="simple">CAS</named-content>); PN Namoroka, 17.8 km 329° WNW Vilanandro, <named-content xmlns:xlink="http://www.w3.org/1999/xlink" content-type="dwc:verbatimCoordinates" xlink:type="simple"><named-content content-type="geo-json" specific-use="{&#34;type&#34;:&#34;Point&#34;,&#34;coordinates&#34;:[45.326670,-16.376670]}" id="NCID0EK5FM" xlink:type="simple">-16.37667, 45.32667</named-content></named-content>, 100 m, tropical dry forest (Fisher, Griswold et al.) (<named-content xmlns:xlink="http://www.w3.org/1999/xlink" content-type="dwc:institutional_code" xlink:title="California Academy of Sciences" xlink:href="http://grbio.org/institution/california-academy-sciences" xlink:type="simple">CAS</named-content>).</p></tp:treatment-sec><tp:treatment-sec sec-type="diagnosis" id="SECID0ET5FM"><title>Diagnosis.</title><p>With head in full-face view, lateral margins of head anterior to eye level parallel, lacking erect hairs, lateral cephalic margin rounding to posterior margin, anteromedian clypeal margin continuously forming broad convexity; propodeal dorsum immediately posterior to metanotal groove convex, then concave medially and rounding to declivity surface.</p></tp:treatment-sec><tp:treatment-sec sec-type="description" id="SECID0EY5FM"><title>Description.</title><p><bold>Minor worker.</bold> In full-face view, head widest at midlength; lateral margins posterior to level of eye, rounding evenly to posterior margin; eye protruding and large (<abbrev xmlns:xlink="http://www.w3.org/1999/xlink" xlink:title="Eye length" id="ABBRID0EA6FM" xlink:type="simple">EL</abbrev>/<abbrev xmlns:xlink="http://www.w3.org/1999/xlink" xlink:title="Cephalic size" id="ABBRID0EE6FM" xlink:type="simple">CS</abbrev>: 0.25±0.01; 0.23–0.26), not breaking lateral cephalic margin; level of its posterior border located at ca. posterior 1/3 of head (<abbrev xmlns:xlink="http://www.w3.org/1999/xlink" xlink:title="Postocular distance" id="ABBRID0EI6FM" xlink:type="simple">PoOc</abbrev>/<abbrev xmlns:xlink="http://www.w3.org/1999/xlink" xlink:title="Maximum cephalic length" id="ABBRID0EM6FM" xlink:type="simple">CL</abbrev>: 0.28±0.01; 0.27–0.30); frontal carinae posteriorly parallel (<abbrev xmlns:xlink="http://www.w3.org/1999/xlink" xlink:title="Frontal carina distance" id="ABBRID0EQ6FM" xlink:type="simple">FR</abbrev>/<abbrev xmlns:xlink="http://www.w3.org/1999/xlink" xlink:title="Cephalic size" id="ABBRID0EU6FM" xlink:type="simple">CS</abbrev>: 0.25±0.01; 0.24–0.27); clypeus without anterolateral angle, its anteromedian margin broadly convex; mandible with six teeth, its two apical teeth distantly spaced; antennal scape relatively long (<abbrev xmlns:xlink="http://www.w3.org/1999/xlink" xlink:title="Scape length" id="ABBRID0EY6FM" xlink:type="simple">SL</abbrev>/<abbrev xmlns:xlink="http://www.w3.org/1999/xlink" xlink:title="Cephalic size" id="ABBRID0E36FM" xlink:type="simple">CS</abbrev>: 1.59±0.08; 1.46–1.71). Mesosoma long and low (<abbrev xmlns:xlink="http://www.w3.org/1999/xlink" xlink:title="Mesothoracico-propodeal height" id="ABBRID0EAAGM" xlink:type="simple">MPH</abbrev>/<abbrev xmlns:xlink="http://www.w3.org/1999/xlink" xlink:title="Mesosoma length" id="ABBRID0EEAGM" xlink:type="simple">ML</abbrev>: 0.28±0.01; 0.26–0.30), promesonotum weakly convex, mesonotum with posterior portion flat immediately anterior to a weakly visible metanotal groove; propodeal dorsum anteriorly convex, with feeble concavity medially, dorsal margin of propodeum rounding to declivity; propodeal dorsum 2 × as long as declivity. Petiolar node nodiform; with dorsal margin inclined posteriorly and forming a blunt angle to anterior face; anterior face of petiolar node 1/2 height of posterior face; femur of hind leg rounded axially and twisted basally.</p><p>First and second gastral tergites with a pair of white spots; erect hairs on lateral margin of head absent; two erect hairs present near posterior margin of head; antennal scape only covered with appressed hairs; pronotum with a pair of erect hairs; posterodorsal angle of propodeum with a pair of erect hairs.</p><p><bold>Major worker.</bold> Differing from minor worker in the following characters: enlarged head (<abbrev xmlns:xlink="http://www.w3.org/1999/xlink" xlink:title="Cephalic size" id="ABBRID0ENAGM" xlink:type="simple">CS</abbrev>: 3.10±0.18; 2.82–3.29; <abbrev xmlns:xlink="http://www.w3.org/1999/xlink" xlink:title="v" id="ABBRID0ERAGM" xlink:type="simple">CWb</abbrev>/<abbrev xmlns:xlink="http://www.w3.org/1999/xlink" xlink:title="Maximum cephalic length" id="ABBRID0EVAGM" xlink:type="simple">CL</abbrev>: 0.92±0.01; 0.90–0.94) with markedly concave posterior margin; apical 1/3 of antennal scape extending beyond posterior cephalic margin; robust mesosoma with propodeal dorsum slightly concave and its length ca. 2 × height of declivity; petiole tapering dorsally.</p></tp:treatment-sec><tp:treatment-sec sec-type="distribution" id="SECID0EZAGM"><title>Distribution and biology.</title><p>Geographically restricted to the PN Namoroka in the western dry forest of Madagascar (Fig. <xref ref-type="fig" rid="F41">41D</xref>), <italic><tp:taxon-name><tp:taxon-name-part taxon-name-part-type="genus" reg="Camponotus">C.</tp:taxon-name-part><tp:taxon-name-part taxon-name-part-type="species" reg="aro">aro</tp:taxon-name-part></tp:taxon-name></italic> has been found nesting under stones while workers forage on the ground or through leaf litter and on lower vegetation.</p><fig id="F41" position="float" orientation="portrait"><object-id xmlns:xlink="http://www.w3.org/1999/xlink" content-type="doi" xlink:type="simple">10.3897/zookeys.1098.73223.figure41</object-id><object-id xmlns:xlink="http://www.w3.org/1999/xlink" content-type="arpha" xlink:type="simple">4CC3591B-C75A-592E-84CC-1B4676F2E461</object-id><label>Figure 41.</label><caption><p><italic><tp:taxon-name><tp:taxon-name-part taxon-name-part-type="genus" reg="Camponotus">Camponotus</tp:taxon-name-part><tp:taxon-name-part taxon-name-part-type="species" reg="aro">aro</tp:taxon-name-part></tp:taxon-name></italic><bold>A</bold> lateral view <bold>B</bold> head in full-face view <bold>C</bold> dorsal view of holotype minor worker <ext-link xmlns:xlink="http://www.w3.org/1999/xlink" xlink:type="simple" ext-link-type="uri" xlink:href="http://www.antweb.org/specimen.do?name=CASENT0489917">CASENT0489917</ext-link><bold>D</bold> distribution map.</p></caption><graphic xmlns:xlink="http://www.w3.org/1999/xlink" xlink:href="zookeys-1098-001_article-73223__-g041.jpg" position="float" orientation="portrait" xlink:type="simple" id="oo_678100.jpg"><uri content-type="original_file" xlink:type="simple">https://binary.pensoft.net/fig/678100</uri></graphic></fig></tp:treatment-sec><tp:treatment-sec sec-type="discussion" id="SECID0EOCGM"><title>Discussion.</title><p><italic><tp:taxon-name><tp:taxon-name-part taxon-name-part-type="genus" reg="Camponotus">Camponotus</tp:taxon-name-part><tp:taxon-name-part taxon-name-part-type="species" reg="aro">aro</tp:taxon-name-part></tp:taxon-name></italic> is morphologically similar to <italic><tp:taxon-name><tp:taxon-name-part taxon-name-part-type="genus" reg="Camponotus">C.</tp:taxon-name-part><tp:taxon-name-part taxon-name-part-type="species" reg="gouldi">gouldi</tp:taxon-name-part></tp:taxon-name></italic> in that both species are characterized by a broadly convex anteromedian margin of clypeus, but the latter species is diagnosed as having a head that extends posteriorly into a broad, short neck and its propodeal dorsum is straight.</p><p>
              The  definition for <italic><tp:taxon-name><tp:taxon-name-part taxon-name-part-type="genus" reg="Camponotus">C.</tp:taxon-name-part><tp:taxon-name-part taxon-name-part-type="species" reg="aro">aro</tp:taxon-name-part></tp:taxon-name></italic> is supported by the congruence between the results of traditional qualitative morphology and the <abbrev xmlns:xlink="http://www.w3.org/1999/xlink" xlink:title="Nest Centroid" id="ABBRID0E1DGM" xlink:type="simple">NC</abbrev>-clustering technique. The classification of the samples for the species is at 100% success.</p></tp:treatment-sec><tp:treatment-sec sec-type="etymology" id="SECID0EBEGM"><title>Etymology.</title><p>
              The  species name <italic>aro</italic> is a non-Latin singular noun used in apposition.</p></tp:treatment-sec><tp:treatment-sec><!--Section generated to contain objects referenced in tp:taxon-treatment.--><fig id="F25" position="float" orientation="portrait"><object-id xmlns:xlink="http://www.w3.org/1999/xlink" content-type="doi" xlink:type="simple">10.3897/zookeys.1098.73223.figure25</object-id><object-id xmlns:xlink="http://www.w3.org/1999/xlink" content-type="arpha" xlink:type="simple">68AEC2E0-7B58-597E-8356-04EE39AA60B3</object-id><label>Figure 25.</label><caption><p>Head in full-face view <bold>A</bold><italic><tp:taxon-name><tp:taxon-name-part taxon-name-part-type="genus" reg="Camponotus">C.</tp:taxon-name-part><tp:taxon-name-part taxon-name-part-type="species" reg="tapia">tapia</tp:taxon-name-part></tp:taxon-name></italic> (<ext-link xmlns:xlink="http://www.w3.org/1999/xlink" xlink:type="simple" ext-link-type="uri" xlink:href="http://www.antweb.org/specimen.do?name=CASENT0217310">CASENT0217310</ext-link>) <bold>B</bold><italic><tp:taxon-name><tp:taxon-name-part taxon-name-part-type="genus" reg="Camponotus">C.</tp:taxon-name-part><tp:taxon-name-part taxon-name-part-type="species" reg="aro">aro</tp:taxon-name-part></tp:taxon-name></italic> (<ext-link xmlns:xlink="http://www.w3.org/1999/xlink" xlink:type="simple" ext-link-type="uri" xlink:href="http://www.antweb.org/specimen.do?name=CASENT0489917">CASENT0489917</ext-link>).</p></caption><graphic xmlns:xlink="http://www.w3.org/1999/xlink" xlink:href="zookeys-1098-001_article-73223__-g025.jpg" position="float" orientation="portrait" xlink:type="simple" id="oo_678084.jpg"><uri content-type="original_file" xlink:type="simple">https://binary.pensoft.net/fig/678084</uri></graphic></fig><fig id="F31" position="float" orientation="portrait"><object-id xmlns:xlink="http://www.w3.org/1999/xlink" content-type="doi" xlink:type="simple">10.3897/zookeys.1098.73223.figure31</object-id><object-id xmlns:xlink="http://www.w3.org/1999/xlink" content-type="arpha" xlink:type="simple">63982907-5D20-5B93-AB75-FD5AFB28DA66</object-id><label>Figure 31.</label><caption><p>Head in full-face view <bold>A</bold><italic><tp:taxon-name><tp:taxon-name-part taxon-name-part-type="genus" reg="Camponotus">C.</tp:taxon-name-part><tp:taxon-name-part taxon-name-part-type="species" reg="gouldi">gouldi</tp:taxon-name-part></tp:taxon-name></italic> (<ext-link xmlns:xlink="http://www.w3.org/1999/xlink" xlink:type="simple" ext-link-type="uri" xlink:href="http://www.antweb.org/specimen.do?name=CASENT0121617">CASENT0121617</ext-link>) <bold>B</bold><italic><tp:taxon-name><tp:taxon-name-part taxon-name-part-type="genus" reg="Camponotus">C.</tp:taxon-name-part><tp:taxon-name-part taxon-name-part-type="species" reg="aro">aro</tp:taxon-name-part></tp:taxon-name></italic> (<ext-link xmlns:xlink="http://www.w3.org/1999/xlink" xlink:type="simple" ext-link-type="uri" xlink:href="http://www.antweb.org/specimen.do?name=CASENT0489917">CASENT0489917</ext-link>).</p></caption><graphic xmlns:xlink="http://www.w3.org/1999/xlink" xlink:href="zookeys-1098-001_article-73223__-g031.jpg" position="float" orientation="portrait" xlink:type="simple" id="oo_678090.jpg"><uri content-type="original_file" xlink:type="simple">https://binary.pensoft.net/fig/678090</uri></graphic></fig></tp:treatment-sec></tp:taxon-treatment>
