# Supplementary material for: ﻿Revision of the Malagasy Camponotus subgenus Myrmosaga (Hymenoptera, Formicidae) using qualitative and quantitative morphology
Source: Zookeys. 2022 May 3;1098:1–180. doi: 10.3897/zookeys.1098.73223 (PMC9848896; doi:10.3897/zookeys.1098.73223)
Supplement: XML Treatment for Camponotus aurosus [file zookeys.1098.73223-treatment5.xml]

<!DOCTYPE tp:taxon-treatment
  PUBLIC "-//TaxonX//DTD Taxonomic Treatment Publishing DTD v0 20100105//EN" "tax-treatment-NSO.dtd">
<tp:taxon-treatment xmlns:tp="http://www.plazi.org/taxpub"><tp:treatment-meta><kwd-group><label>Taxon classification</label><kwd>
                <named-content content-type="kingdom">Animalia</named-content>
              </kwd><kwd>
                <named-content content-type="order">Hymenoptera</named-content>
              </kwd><kwd>
                <named-content content-type="family">Formicidae</named-content>
              </kwd></kwd-group><mixed-citation publication-type="journal"><person-group><name><surname>Rakotonirina</surname><given-names>Jean Claude</given-names></name><name><surname>Fisher</surname><given-names>Brian L.</given-names></name></person-group><article-title>﻿Revision of the Malagasy <tp:taxon-name><tp:taxon-name-part taxon-name-part-type="genus" reg="Camponotus">Camponotus</tp:taxon-name-part></tp:taxon-name> subgenus <tp:taxon-name><tp:taxon-name-part taxon-name-part-type="genus" reg="Camponotus"/><tp:taxon-name-part taxon-name-part-type="subgenus" reg="Myrmosaga">Myrmosaga</tp:taxon-name-part></tp:taxon-name> (<tp:taxon-name><tp:taxon-name-part taxon-name-part-type="order">Hymenoptera</tp:taxon-name-part></tp:taxon-name>, <tp:taxon-name><tp:taxon-name-part taxon-name-part-type="family">Formicidae</tp:taxon-name-part></tp:taxon-name>) using qualitative and quantitative morphology</article-title><source>Zookeys</source><day>03</day><month>05</month><year>2022</year><volume>1098</volume><fpage>1</fpage><lpage>180</lpage><pub-id pub-id-type="doi">10.3897/zookeys.1098.73223</pub-id></mixed-citation></tp:treatment-meta><tp:nomenclature><label>﻿</label><tp:taxon-name>
              <object-id xmlns:xlink="http://www.w3.org/1999/xlink" content-type="arpha" xlink:type="simple">CAF5ECED-B923-50F0-AEAF-02C2CD891C89</object-id>
              <tp:taxon-name-part taxon-name-part-type="genus" reg="Camponotus">Camponotus</tp:taxon-name-part>
              <tp:taxon-name-part taxon-name-part-type="species" reg="aurosus">aurosus</tp:taxon-name-part>
            </tp:taxon-name><tp:taxon-authority>Roger</tp:taxon-authority><xref ref-type="fig" rid="F32">Figs 32A</xref><xref ref-type="fig" rid="F33">, 33A</xref><xref ref-type="fig" rid="F44">, 44</xref><tp:nomenclature-citation-list><tp:nomenclature-citation><tp:taxon-name>
                  <tp:taxon-name-part taxon-name-part-type="genus" reg="Camponotus">Camponotus</tp:taxon-name-part>
                  <tp:taxon-name-part taxon-name-part-type="species" reg="aurosus">aurosus</tp:taxon-name-part>
                </tp:taxon-name><comment>Roger, 1863: 134. Syntype workers, Mauritius (Roger) (<abbrev xmlns:xlink="http://www.w3.org/1999/xlink" xlink:title="Museum für Naturkunde der Humboldt Universität, Berlin" id="ABBRID0EMLHM" xlink:type="simple">ZMHB</abbrev>); one syntype minor worker designated as lectotype, by present designation, AntWeb <ext-link xmlns:xlink="http://www.w3.org/1999/xlink" xlink:type="simple" ext-link-type="uri" xlink:href="http://www.antweb.org/specimen.do?name=CASENT0104620">CASENT0104620</ext-link> (<abbrev xmlns:xlink="http://www.w3.org/1999/xlink" xlink:title="Museum für Naturkunde der Humboldt Universität, Berlin" id="ABBRID0EQLHM" xlink:type="simple">ZMHB</abbrev>) [examined]. [Combination in <tp:taxon-name><tp:taxon-name-part taxon-name-part-type="genus" reg="Camponotus">Camponotus</tp:taxon-name-part> (<tp:taxon-name-part taxon-name-part-type="subgenus" reg="Myrmepomis">Myrmepomis</tp:taxon-name-part>)</tp:taxon-name>: Emery, 1920a: 258; in <tp:taxon-name><tp:taxon-name-part taxon-name-part-type="genus" reg="Camponotus">Camponotus</tp:taxon-name-part> (<tp:taxon-name-part taxon-name-part-type="subgenus" reg="Myrmosericus">Myrmosericus</tp:taxon-name-part>)</tp:taxon-name>: Forel, 1914: 268; <xref ref-type="bibr" rid="B39">Wheeler 1922</xref>: 1044].</comment></tp:nomenclature-citation></tp:nomenclature-citation-list></tp:nomenclature><tp:treatment-sec sec-type="material" id="SECID0EOMHM"><title>Additional material examined.</title><p><bold>Mauritius</bold>: [Mauritius, 19161], <named-content xmlns:xlink="http://www.w3.org/1999/xlink" content-type="dwc:verbatimCoordinates" xlink:type="simple"><named-content content-type="geo-json" specific-use="{&#34;type&#34;:&#34;Point&#34;,&#34;coordinates&#34;:[57.583333,-20.300000]}" id="NCID0EZMHM" xlink:type="simple">-20.3, 57.583333</named-content></named-content>, (Roger) (<named-content xmlns:xlink="http://www.w3.org/1999/xlink" content-type="dwc:institutional_code" xlink:title="California Academy of Sciences" xlink:href="http://grbio.org/institution/california-academy-sciences" xlink:type="simple">CAS</named-content>); Bassin Blanc, <named-content xmlns:xlink="http://www.w3.org/1999/xlink" content-type="dwc:verbatimCoordinates" xlink:type="simple"><named-content content-type="geo-json" specific-use="{&#34;type&#34;:&#34;Point&#34;,&#34;coordinates&#34;:[57.475870,-20.454630]}" id="NCID0EFNHM" xlink:type="simple">-20.45463, 57.47587</named-content></named-content>, 481 m: (L. Lach) (<named-content xmlns:xlink="http://www.w3.org/1999/xlink" content-type="dwc:institutional_code" xlink:title="California Academy of Sciences" xlink:href="http://grbio.org/institution/california-academy-sciences" xlink:type="simple">CAS</named-content>); Le Pouce, <named-content xmlns:xlink="http://www.w3.org/1999/xlink" content-type="dwc:verbatimCoordinates" xlink:type="simple"><named-content content-type="geo-json" specific-use="{&#34;type&#34;:&#34;Point&#34;,&#34;coordinates&#34;:[57.522222,-20.195000]}" id="NCID0ERNHM" xlink:type="simple">-20.195, 57.522222</named-content></named-content> (L. Lach) (<named-content xmlns:xlink="http://www.w3.org/1999/xlink" content-type="dwc:institutional_code" xlink:title="California Academy of Sciences" xlink:href="http://grbio.org/institution/california-academy-sciences" xlink:type="simple">CAS</named-content>); Le Pouce, <named-content xmlns:xlink="http://www.w3.org/1999/xlink" content-type="dwc:verbatimCoordinates" xlink:type="simple"><named-content content-type="geo-json" specific-use="{&#34;type&#34;:&#34;Point&#34;,&#34;coordinates&#34;:[57.522222,-20.195000]}" id="NCID0E4NHM" xlink:type="simple">-20.195, 57.522222</named-content></named-content> (C. M. Courtois) (<named-content xmlns:xlink="http://www.w3.org/1999/xlink" content-type="dwc:institutional_code" xlink:title="California Academy of Sciences" xlink:href="http://grbio.org/institution/california-academy-sciences" xlink:type="simple">CAS</named-content>); Macchabee Forest, <named-content xmlns:xlink="http://www.w3.org/1999/xlink" content-type="dwc:verbatimCoordinates" xlink:type="simple"><named-content content-type="geo-json" specific-use="{&#34;type&#34;:&#34;Point&#34;,&#34;coordinates&#34;:[57.450000,-20.400000]}" id="NCID0EJOHM" xlink:type="simple">-20.4, 57.45</named-content></named-content>, 600 m, disturbed rainforest (P.S. Ward) (<named-content xmlns:xlink="http://www.w3.org/1999/xlink" content-type="dwc:institutional_code" xlink:title="Musée National d’Histoire Naturelle" xlink:href="http://grbio.org/institution/museum-national-dhistoire-naturelle-2" xlink:type="simple">MNHN</named-content>); Petite Rivière Noire Mt. <named-content xmlns:xlink="http://www.w3.org/1999/xlink" content-type="dwc:verbatimCoordinates" xlink:type="simple"><named-content content-type="geo-json" specific-use="{&#34;type&#34;:&#34;Point&#34;,&#34;coordinates&#34;:[57.407670,-20.408830]}" id="NCID0EVOHM" xlink:type="simple">-20.40883, 57.40767</named-content></named-content>, 750 m, rainforest (B.L. Fisher et al.) (UCDC); Petite Rivière Noire Mt., <named-content xmlns:xlink="http://www.w3.org/1999/xlink" content-type="dwc:verbatimCoordinates" xlink:type="simple"><named-content content-type="geo-json" specific-use="{&#34;type&#34;:&#34;Point&#34;,&#34;coordinates&#34;:[57.368333,-20.363889]}" id="NCID0E4OHM" xlink:type="simple">-20.363889, 57.368333</named-content></named-content> (Michael, Madl) (<named-content xmlns:xlink="http://www.w3.org/1999/xlink" content-type="dwc:institutional_code" xlink:title="California Academy of Sciences" xlink:href="http://grbio.org/institution/california-academy-sciences" xlink:type="simple">CAS</named-content>). <bold>Reunion</bold>: Mare, Longue, <named-content xmlns:xlink="http://www.w3.org/1999/xlink" content-type="dwc:verbatimCoordinates" xlink:type="simple"><named-content content-type="geo-json" specific-use="{&#34;type&#34;:&#34;Point&#34;,&#34;coordinates&#34;:[55.739830,-21.346170]}" id="NCID0ELPHM" xlink:type="simple">-21.34617, 55.73983</named-content></named-content>, 450 m, rainforest (B.L. Fisher et al.) (<abbrev xmlns:xlink="http://www.w3.org/1999/xlink" xlink:title="Museum für Naturkunde der Humboldt Universität, Berlin" id="ABBRID0EQPHM" xlink:type="simple">ZMHB</abbrev>); Mare Longue, <named-content xmlns:xlink="http://www.w3.org/1999/xlink" content-type="dwc:verbatimCoordinates" xlink:type="simple"><named-content content-type="geo-json" specific-use="{&#34;type&#34;:&#34;Point&#34;,&#34;coordinates&#34;:[55.744170,-21.348890]}" id="NCID0EXPHM" xlink:type="simple">-21.34889, 55.74417</named-content></named-content>, 361 m, Low 1/2wet protected area (J. Casquet) (<named-content xmlns:xlink="http://www.w3.org/1999/xlink" content-type="dwc:institutional_code" xlink:title="California Academy of Sciences" xlink:href="http://grbio.org/institution/california-academy-sciences" xlink:type="simple">CAS</named-content>); Mare Longue, <named-content xmlns:xlink="http://www.w3.org/1999/xlink" content-type="dwc:verbatimCoordinates" xlink:type="simple"><named-content content-type="geo-json" specific-use="{&#34;type&#34;:&#34;Point&#34;,&#34;coordinates&#34;:[55.750000,-21.350000]}" id="NCID0EDQHM" xlink:type="simple">-21.35, 55.75</named-content></named-content>, 150 m, primary forest (F. Blard) (<named-content xmlns:xlink="http://www.w3.org/1999/xlink" content-type="dwc:institutional_code" xlink:title="California Academy of Sciences" xlink:href="http://grbio.org/institution/california-academy-sciences" xlink:type="simple">CAS</named-content>); Mare Longue, <named-content xmlns:xlink="http://www.w3.org/1999/xlink" content-type="dwc:verbatimCoordinates" xlink:type="simple"><named-content content-type="geo-json" specific-use="{&#34;type&#34;:&#34;Point&#34;,&#34;coordinates&#34;:[55.753428,-21.363344]}" id="NCID0EPQHM" xlink:type="simple">-21.363344, 55.753428</named-content></named-content> (F. Blard) (<named-content xmlns:xlink="http://www.w3.org/1999/xlink" content-type="dwc:institutional_code" xlink:title="California Academy of Sciences" xlink:href="http://grbio.org/institution/california-academy-sciences" xlink:type="simple">CAS</named-content>).</p></tp:treatment-sec><tp:treatment-sec sec-type="diagnosis" id="SECID0EYQHM"><title>Diagnosis.</title><p>In full-face view, lateral margin of head anterior to eye level diverging posteriorly and covered with erect hairs; anterior clypeal margin broadly triangular or convex; mesosoma in profile short and high; gastral tergites covered with abundant pubescence; head and gaster black, mesosoma reddish orange to brown.</p></tp:treatment-sec><tp:treatment-sec sec-type="description" id="SECID0E4QHM"><title>Description.</title><p><bold>Minor worker.</bold> In full-face view, lateral cephalic margins diverging posteriorly, widest at eye level, rounding evenly to posterior margin; eye protruding and large (<abbrev xmlns:xlink="http://www.w3.org/1999/xlink" xlink:title="Eye length" id="ABBRID0EFRHM" xlink:type="simple">EL</abbrev>/<abbrev xmlns:xlink="http://www.w3.org/1999/xlink" xlink:title="Cephalic size" id="ABBRID0EJRHM" xlink:type="simple">CS</abbrev>: 0.27±0.01; 0.25–0.29), breaking lateral margin of head, its posterior margin located at ca. posterior 1/4 of head (<abbrev xmlns:xlink="http://www.w3.org/1999/xlink" xlink:title="Postocular distance" id="ABBRID0ENRHM" xlink:type="simple">PoOc</abbrev>/<abbrev xmlns:xlink="http://www.w3.org/1999/xlink" xlink:title="Maximum cephalic length" id="ABBRID0ERRHM" xlink:type="simple">CL</abbrev>: 0.24±0.01; 0.22–0.26); frontal carinae widely opened posteriorly (<abbrev xmlns:xlink="http://www.w3.org/1999/xlink" xlink:title="Frontal carina distance" id="ABBRID0EVRHM" xlink:type="simple">FR</abbrev>/<abbrev xmlns:xlink="http://www.w3.org/1999/xlink" xlink:title="Cephalic size" id="ABBRID0EZRHM" xlink:type="simple">CS</abbrev>: 0.30±0.01; 0.29–0.32), posteriorly diverging; clypeus without well-defined anterolateral angle, its anteromedian margin broadly convex or triangular; mandible with six teeth, the two apical teeth distant from each other; antennal scape relatively long (<abbrev xmlns:xlink="http://www.w3.org/1999/xlink" xlink:title="Scape length" id="ABBRID0E4RHM" xlink:type="simple">SL</abbrev>/<abbrev xmlns:xlink="http://www.w3.org/1999/xlink" xlink:title="Cephalic size" id="ABBRID0EBSHM" xlink:type="simple">CS</abbrev>: 1.33±0.04; 1.27–1.40). Dorsal outline of mesosoma strongly arched, metanotal groove weakly visible; propodeal dorsum almost straight, joining the declivity at a blunt angle; propodeal declivity 3/4 length of the dorsum; petiolar node short, high, and tapering dorsally, its dorsal margin inclined posteriorly and forming a blunt angle with anterior face; anterior face of petiolar node 1/2 height of posterior face; tibia of hind leg rounded axially, without basal twist.</p><p>First and second gastral tergites without a pair of white spots; lateral margin of head anterior to level of eyes with a few erect hairs, which are absent behind level of eyes; antennal scape without erect hairs but covered with appressed hairs; pronotum with a pair of erect hairs; posterior cephalic margin with three or more pairs of erect hairs; posterodorsal angle of propodeum with two pairs of erect hairs.</p><p><bold>Major worker.</bold> Differing from minor worker in the following characters: larger head (<abbrev xmlns:xlink="http://www.w3.org/1999/xlink" xlink:title="Cephalic size" id="ABBRID0EKSHM" xlink:type="simple">CS</abbrev>: 2.24±0.11; 2.15–2.37; <abbrev xmlns:xlink="http://www.w3.org/1999/xlink" xlink:title="v" id="ABBRID0EOSHM" xlink:type="simple">CWb</abbrev>/<abbrev xmlns:xlink="http://www.w3.org/1999/xlink" xlink:title="Maximum cephalic length" id="ABBRID0ESSHM" xlink:type="simple">CL</abbrev>: 0.92±0.03; 0.87–0.95), with broadly slight medial concavity on posterior margin; apical 1/3 of antennal scape surpassing posterior cephalic margin; with mesosoma in lateral view, length of propodeal dorsum the same as height of propodeal declivity; petiolar node more compressed anteroposteriorly.</p></tp:treatment-sec><tp:treatment-sec sec-type="distribution" id="SECID0EWSHM"><title>Distribution and biology.</title><p>
              The  distribution of <italic><tp:taxon-name><tp:taxon-name-part taxon-name-part-type="genus" reg="Camponotus">C.</tp:taxon-name-part><tp:taxon-name-part taxon-name-part-type="species" reg="aurosus">aurosus</tp:taxon-name-part></tp:taxon-name></italic> is restricted to Mauritius and Reunion islands (Fig. <xref ref-type="fig" rid="F44">44D</xref>). In these islands, this species occupies primary and disturbed rainforest habitats, where workers have been found foraging on the ground and on lower vegetation and nest sites have been located in rotten logs, in the ground, under stones, and in tree trunks.</p><fig id="F44" position="float" orientation="portrait"><object-id xmlns:xlink="http://www.w3.org/1999/xlink" content-type="doi" xlink:type="simple">10.3897/zookeys.1098.73223.figure44</object-id><object-id xmlns:xlink="http://www.w3.org/1999/xlink" content-type="arpha" xlink:type="simple">DE03AF19-6380-594D-B27D-2222648D2445</object-id><label>Figure 44.</label><caption><p><italic><tp:taxon-name><tp:taxon-name-part taxon-name-part-type="genus" reg="Camponotus">Camponotus</tp:taxon-name-part><tp:taxon-name-part taxon-name-part-type="species" reg="aurosus">aurosus</tp:taxon-name-part></tp:taxon-name></italic><bold>A</bold> lateral view <bold>B</bold> head in full-face view <bold>C</bold> dorsal view of minor worker <ext-link xmlns:xlink="http://www.w3.org/1999/xlink" xlink:type="simple" ext-link-type="uri" xlink:href="http://www.antweb.org/specimen.do?name=CASENT0064815">CASENT0064815</ext-link><bold>D</bold> distribution map.</p></caption><graphic xmlns:xlink="http://www.w3.org/1999/xlink" xlink:href="zookeys-1098-001_article-73223__-g044.jpg" position="float" orientation="portrait" xlink:type="simple" id="oo_678103.jpg"><uri content-type="original_file" xlink:type="simple">https://binary.pensoft.net/fig/678103</uri></graphic></fig></tp:treatment-sec><tp:treatment-sec sec-type="discussion" id="SECID0EOUHM"><title>Discussion.</title><p><italic><tp:taxon-name><tp:taxon-name-part taxon-name-part-type="genus" reg="Camponotus">Camponotus</tp:taxon-name-part><tp:taxon-name-part taxon-name-part-type="species" reg="aurosus">aurosus</tp:taxon-name-part></tp:taxon-name></italic> is similar to <italic><tp:taxon-name><tp:taxon-name-part taxon-name-part-type="genus" reg="Camponotus">C.</tp:taxon-name-part><tp:taxon-name-part taxon-name-part-type="species" reg="hagensii">hagensii</tp:taxon-name-part></tp:taxon-name></italic> with respect to the shape of the head and the presence of erect hairs on the lateral cephalic margin, but the latter is characterized by the straight anteromedian margin of its clypeus, low and long mesosoma, and the presence of some pubescence on the gastral tergites.</p><p>
              The  grouping of the <italic><tp:taxon-name><tp:taxon-name-part taxon-name-part-type="genus" reg="Camponotus">C.</tp:taxon-name-part><tp:taxon-name-part taxon-name-part-type="species" reg="aurosus">aurosus</tp:taxon-name-part></tp:taxon-name></italic> samples in the same cluster shown by the dendrogram of multivariate morphometric analysis is corroborated by the cumulative <abbrev xmlns:xlink="http://www.w3.org/1999/xlink" xlink:title="Linear Discriminant Analysis" id="ABBRID0E1VHM" xlink:type="simple">LDA</abbrev> at 100% identification success. This result is congruent with that of the qualitative morphology-based study.</p></tp:treatment-sec><tp:treatment-sec><!--Section generated to contain objects referenced in tp:taxon-treatment.--><fig id="F32" position="float" orientation="portrait"><object-id xmlns:xlink="http://www.w3.org/1999/xlink" content-type="doi" xlink:type="simple">10.3897/zookeys.1098.73223.figure32</object-id><object-id xmlns:xlink="http://www.w3.org/1999/xlink" content-type="arpha" xlink:type="simple">03F65D65-12AF-559C-9684-2918A10317B6</object-id><label>Figure 32.</label><caption><p>Head in full-face view <bold>A</bold><italic><tp:taxon-name><tp:taxon-name-part taxon-name-part-type="genus" reg="Camponotus">C.</tp:taxon-name-part><tp:taxon-name-part taxon-name-part-type="species" reg="aurosus">aurosus</tp:taxon-name-part></tp:taxon-name></italic> (<ext-link xmlns:xlink="http://www.w3.org/1999/xlink" xlink:type="simple" ext-link-type="uri" xlink:href="http://www.antweb.org/specimen.do?name=CASENT0064815">CASENT0064815</ext-link>) <bold>B</bold><italic><tp:taxon-name><tp:taxon-name-part taxon-name-part-type="genus" reg="Camponotus">C.</tp:taxon-name-part><tp:taxon-name-part taxon-name-part-type="species" reg="gibber">gibber</tp:taxon-name-part></tp:taxon-name></italic> (<ext-link xmlns:xlink="http://www.w3.org/1999/xlink" xlink:type="simple" ext-link-type="uri" xlink:href="http://www.antweb.org/specimen.do?name=CASENT0188619">CASENT0188619</ext-link>).</p></caption><graphic xmlns:xlink="http://www.w3.org/1999/xlink" xlink:href="zookeys-1098-001_article-73223__-g032.jpg" position="float" orientation="portrait" xlink:type="simple" id="oo_678091.jpg"><uri content-type="original_file" xlink:type="simple">https://binary.pensoft.net/fig/678091</uri></graphic></fig><fig id="F33" position="float" orientation="portrait"><object-id xmlns:xlink="http://www.w3.org/1999/xlink" content-type="doi" xlink:type="simple">10.3897/zookeys.1098.73223.figure33</object-id><object-id xmlns:xlink="http://www.w3.org/1999/xlink" content-type="arpha" xlink:type="simple">FB6AE5DE-FB3F-5E82-8BED-2DBB5D047E1A</object-id><label>Figure 33.</label><caption><p>Head in full-face view <bold>A</bold><italic><tp:taxon-name><tp:taxon-name-part taxon-name-part-type="genus" reg="Camponotus">C.</tp:taxon-name-part><tp:taxon-name-part taxon-name-part-type="species" reg="aurosus">aurosus</tp:taxon-name-part></tp:taxon-name></italic> (<ext-link xmlns:xlink="http://www.w3.org/1999/xlink" xlink:type="simple" ext-link-type="uri" xlink:href="http://www.antweb.org/specimen.do?name=CASENT0064815">CASENT0064815</ext-link>) <bold>B</bold><italic><tp:taxon-name><tp:taxon-name-part taxon-name-part-type="genus" reg="Camponotus">C.</tp:taxon-name-part><tp:taxon-name-part taxon-name-part-type="species" reg="hagensii">hagensii</tp:taxon-name-part></tp:taxon-name></italic> (<ext-link xmlns:xlink="http://www.w3.org/1999/xlink" xlink:type="simple" ext-link-type="uri" xlink:href="http://www.antweb.org/specimen.do?name=CASENT0191568">CASENT0191568</ext-link>).</p></caption><graphic xmlns:xlink="http://www.w3.org/1999/xlink" xlink:href="zookeys-1098-001_article-73223__-g033.jpg" position="float" orientation="portrait" xlink:type="simple" id="oo_678092.jpg"><uri content-type="original_file" xlink:type="simple">https://binary.pensoft.net/fig/678092</uri></graphic></fig></tp:treatment-sec><ref-list><ref id="B39"><mixed-citation xmlns:xlink="http://www.w3.org/1999/xlink" xlink:type="simple"><person-group><name name-style="western"><surname>Wheeler</surname><given-names>WM</given-names></name></person-group> (<year>1922</year>) <article-title>Ants of the American Museum Congo expedition. A contribution to the myrmecology of Africa. IX. A synonymic list of the ants of the Malagasy region.</article-title><source>Bulletin of the American Museum of Natural History</source><volume>45</volume>: <fpage>1005</fpage>–<lpage>1055</lpage>.</mixed-citation></ref></ref-list></tp:taxon-treatment>
