# Supplementary material for: ﻿Revision of the Malagasy Camponotus subgenus Myrmosaga (Hymenoptera, Formicidae) using qualitative and quantitative morphology
Source: Zookeys. 2022 May 3;1098:1–180. doi: 10.3897/zookeys.1098.73223 (PMC9848896; doi:10.3897/zookeys.1098.73223)
Supplement: XML Treatment for Camponotus becki [file zookeys.1098.73223-treatment6.xml]

<!DOCTYPE tp:taxon-treatment
  PUBLIC "-//TaxonX//DTD Taxonomic Treatment Publishing DTD v0 20100105//EN" "tax-treatment-NSO.dtd">
<tp:taxon-treatment xmlns:tp="http://www.plazi.org/taxpub"><tp:treatment-meta><kwd-group><label>Taxon classification</label><kwd>
                <named-content content-type="kingdom">Animalia</named-content>
              </kwd><kwd>
                <named-content content-type="order">Hymenoptera</named-content>
              </kwd><kwd>
                <named-content content-type="family">Formicidae</named-content>
              </kwd></kwd-group><mixed-citation publication-type="journal"><person-group><name><surname>Rakotonirina</surname><given-names>Jean Claude</given-names></name><name><surname>Fisher</surname><given-names>Brian L.</given-names></name></person-group><article-title>﻿Revision of the Malagasy <tp:taxon-name><tp:taxon-name-part taxon-name-part-type="genus" reg="Camponotus">Camponotus</tp:taxon-name-part></tp:taxon-name> subgenus <tp:taxon-name><tp:taxon-name-part taxon-name-part-type="genus" reg="Camponotus"/><tp:taxon-name-part taxon-name-part-type="subgenus" reg="Myrmosaga">Myrmosaga</tp:taxon-name-part></tp:taxon-name> (<tp:taxon-name><tp:taxon-name-part taxon-name-part-type="order">Hymenoptera</tp:taxon-name-part></tp:taxon-name>, <tp:taxon-name><tp:taxon-name-part taxon-name-part-type="family">Formicidae</tp:taxon-name-part></tp:taxon-name>) using qualitative and quantitative morphology</article-title><source>Zookeys</source><day>03</day><month>05</month><year>2022</year><volume>1098</volume><fpage>1</fpage><lpage>180</lpage><pub-id pub-id-type="doi">10.3897/zookeys.1098.73223</pub-id></mixed-citation></tp:treatment-meta><tp:nomenclature><label>﻿</label><tp:taxon-name>
              <object-id xmlns:xlink="http://www.w3.org/1999/xlink" content-type="arpha" xlink:type="simple">9253523C-2901-5DBD-8373-5D6CF735DAFC</object-id>
              <tp:taxon-name-part taxon-name-part-type="genus" reg="Camponotus">Camponotus</tp:taxon-name-part>
              <tp:taxon-name-part taxon-name-part-type="species" reg="becki">becki</tp:taxon-name-part>
            </tp:taxon-name><tp:taxon-authority>Santschi</tp:taxon-authority><tp:taxon-status xmlns:xlink="http://www.w3.org/1999/xlink" xlink:type="simple">stat. nov.</tp:taxon-status><xref ref-type="fig" rid="F27">Figs 27A</xref><xref ref-type="fig" rid="F45">, 45</xref><tp:nomenclature-citation-list><tp:nomenclature-citation><tp:taxon-name>
                  <tp:taxon-name-part taxon-name-part-type="genus" reg="Camponotus">Camponotus</tp:taxon-name-part>
                  <tp:taxon-name-part taxon-name-part-type="species" reg="radamae">radamae</tp:taxon-name-part>
                  <tp:taxon-name-part taxon-name-part-type="infraspecific-rank">st.</tp:taxon-name-part>
                  <tp:taxon-name-part taxon-name-part-type="stage" reg="becki">becki</tp:taxon-name-part>
                </tp:taxon-name><comment>Santschi, 1923: 292. Syntype workers, Madagascar (R. Beck) (<named-content xmlns:xlink="http://www.w3.org/1999/xlink" content-type="dwc:institutional_code" xlink:title="Musée d’Histoire Naturelle" xlink:href="http://grbio.org/institution/museum-dhistoire-naturelle-6" xlink:type="simple">MHNG</named-content>) [examined]; 1 syntype minor worker designated as lectotype, by present designation, AntWeb <ext-link xmlns:xlink="http://www.w3.org/1999/xlink" xlink:type="simple" ext-link-type="uri" xlink:href="http://www.antweb.org/specimen.do?name=CASENT0101992">CASENT0101992</ext-link> (<named-content xmlns:xlink="http://www.w3.org/1999/xlink" content-type="dwc:institutional_code" xlink:title="Musée d’Histoire Naturelle" xlink:href="http://grbio.org/institution/museum-dhistoire-naturelle-6" xlink:type="simple">MHNG</named-content>) [examined]. Paralectotype major worker <ext-link xmlns:xlink="http://www.w3.org/1999/xlink" xlink:type="simple" ext-link-type="uri" xlink:href="http://www.antweb.org/specimen.do?name=CASENT0101777">CASENT0101777</ext-link> (<named-content xmlns:xlink="http://www.w3.org/1999/xlink" content-type="dwc:institutional_code" xlink:title="Musée d’Histoire Naturelle" xlink:href="http://grbio.org/institution/museum-dhistoire-naturelle-6" xlink:type="simple">MHNG</named-content>) [examined]. [First available use of <tp:taxon-name><tp:taxon-name-part taxon-name-part-type="genus" reg="Camponotus">Camponotus</tp:taxon-name-part> (<tp:taxon-name-part taxon-name-part-type="subgenus" reg="Myrmoturba">Myrmoturba</tp:taxon-name-part>) <tp:taxon-name-part taxon-name-part-type="species" reg="maculatus">maculatus</tp:taxon-name-part> <tp:taxon-name-part taxon-name-part-type="infraspecific-rank">r.</tp:taxon-name-part> <tp:taxon-name-part taxon-name-part-type="race" reg="radamae">radamae</tp:taxon-name-part> <tp:taxon-name-part taxon-name-part-type="infraspecific-rank">var.</tp:taxon-name-part> <tp:taxon-name-part taxon-name-part-type="variety" reg="becki">becki</tp:taxon-name-part></tp:taxon-name> Forel, 1914: 251; unavailable name]. Stat. nov. The worker specimens that are the basis of the unavailable name <tp:taxon-name><tp:taxon-name-part taxon-name-part-type="genus" reg="Camponotus">Camponotus</tp:taxon-name-part> (<tp:taxon-name-part taxon-name-part-type="subgenus" reg="Myrmoturba">Myrmoturba</tp:taxon-name-part>) <tp:taxon-name-part taxon-name-part-type="species" reg="radamae">radamae</tp:taxon-name-part> <tp:taxon-name-part taxon-name-part-type="infraspecific-rank">st.</tp:taxon-name-part> <tp:taxon-name-part taxon-name-part-type="stage" reg="becki">becki</tp:taxon-name-part> <tp:taxon-name-part taxon-name-part-type="infraspecific-rank">var</tp:taxon-name-part> <tp:taxon-name-part taxon-name-part-type="variety" reg="altior">altior</tp:taxon-name-part></tp:taxon-name> Santschi, 1923: 292 from Madagascar, Monts Andringitra, point culminant de l’île (Descarpentries) are referred here, AntWeb <ext-link xmlns:xlink="http://www.w3.org/1999/xlink" xlink:type="simple" ext-link-type="uri" xlink:href="http://www.antweb.org/specimen.do?name=CASENT0101100">CASENT0101100</ext-link> (<named-content xmlns:xlink="http://www.w3.org/1999/xlink" content-type="dwc:institutional_code" xlink:title="Naturhistorisches Museum, Basel" xlink:href="http://grbio.org/institution/naturhistorisches-museum-basel-0" xlink:type="simple">NHMB</named-content>) [examined].</comment></tp:nomenclature-citation></tp:nomenclature-citation-list></tp:nomenclature><tp:treatment-sec sec-type="material" id="SECID0EM1HM"><title>Additional material examined.</title><p><bold>Madagascar: Fianarantsoa</bold>: PN Andringitra, Plateau d’Andohariana, 35.9 km 205° Ambalavao, <named-content xmlns:xlink="http://www.w3.org/1999/xlink" content-type="dwc:verbatimCoordinates" xlink:type="simple"><named-content content-type="geo-json" specific-use="{&#34;type&#34;:&#34;Point&#34;,&#34;coordinates&#34;:[46.899170,-22.152330]}" id="NCID0EX1HM" xlink:type="simple">-22.15233, 46.89917</named-content></named-content>, 2000 m, ericoid thicket (B.L. Fisher et al.) (<named-content xmlns:xlink="http://www.w3.org/1999/xlink" content-type="dwc:institutional_code" xlink:title="California Academy of Sciences" xlink:href="http://grbio.org/institution/california-academy-sciences" xlink:type="simple">CAS</named-content>); PN Andringitra, Plateau d’Andohariana, 39.8 km 204° Ambalavao, <named-content xmlns:xlink="http://www.w3.org/1999/xlink" content-type="dwc:verbatimCoordinates" xlink:type="simple"><named-content content-type="geo-json" specific-use="{&#34;type&#34;:&#34;Point&#34;,&#34;coordinates&#34;:[46.900830,-22.187670]}" id="NCID0ED2HM" xlink:type="simple">-22.18767, 46.90083</named-content></named-content>, 2150 m, rubicole thicket at base of cliff (B.L. Fisher et al.) (<named-content xmlns:xlink="http://www.w3.org/1999/xlink" content-type="dwc:institutional_code" xlink:title="California Academy of Sciences" xlink:href="http://grbio.org/institution/california-academy-sciences" xlink:type="simple">CAS</named-content>); PN Andringitra, Plateau d’Andohariana, base of Pic d’Ivangomena, <named-content xmlns:xlink="http://www.w3.org/1999/xlink" content-type="dwc:verbatimCoordinates" xlink:type="simple"><named-content content-type="geo-json" specific-use="{&#34;type&#34;:&#34;Point&#34;,&#34;coordinates&#34;:[46.900000,-22.200000]}" id="NCID0EP2HM" xlink:type="simple">-22.2, 46.9</named-content></named-content>, 2050 m, montane rainforest, (Goodman leg.) (<named-content xmlns:xlink="http://www.w3.org/1999/xlink" content-type="dwc:institutional_code" xlink:title="California Academy of Sciences" xlink:href="http://grbio.org/institution/california-academy-sciences" xlink:type="simple">CAS</named-content>); PN Andringitra, 8.5 km SE Antanitotsy, <named-content xmlns:xlink="http://www.w3.org/1999/xlink" content-type="dwc:verbatimCoordinates" xlink:type="simple"><named-content content-type="geo-json" specific-use="{&#34;type&#34;:&#34;Point&#34;,&#34;coordinates&#34;:[46.966670,-22.166670]}" id="NCID0E22HM" xlink:type="simple">-22.16667, 46.96667</named-content></named-content>, 1990 m, montane rainforest (Sylvain) (<named-content xmlns:xlink="http://www.w3.org/1999/xlink" content-type="dwc:institutional_code" xlink:title="California Academy of Sciences" xlink:href="http://grbio.org/institution/california-academy-sciences" xlink:type="simple">CAS</named-content>).</p></tp:treatment-sec><tp:treatment-sec sec-type="diagnosis" id="SECID0EE3HM"><title>Diagnosis.</title><p>With head in full-face view, lateral margins of head anterior to eye level parallel and lacking erect hairs, lateral cephalic margin rounding to posterior margin, anteromedian clypeal margin truncate; propodeal dorsum more or less straight and joining declivity surface at a broad angle; body color black to dark brown.</p></tp:treatment-sec><tp:treatment-sec sec-type="description" id="SECID0EJ3HM"><title>Description.</title><p><bold>Minor worker.</bold> With head in full-face view, lateral margins anterior to level of eye parallel, rounding evenly to a straight posterior margin; eye more or less convex (<abbrev xmlns:xlink="http://www.w3.org/1999/xlink" xlink:title="Eye length" id="ABBRID0ER3HM" xlink:type="simple">EL</abbrev>/<abbrev xmlns:xlink="http://www.w3.org/1999/xlink" xlink:title="Cephalic size" id="ABBRID0EV3HM" xlink:type="simple">CS</abbrev>: 0.27±0.02; 0.25–0.30), not breaking lateral cephalic margin, level of its posterior margin located generally at posterior 1/4 of head (<abbrev xmlns:xlink="http://www.w3.org/1999/xlink" xlink:title="Postocular distance" id="ABBRID0EZ3HM" xlink:type="simple">PoOc</abbrev>/<abbrev xmlns:xlink="http://www.w3.org/1999/xlink" xlink:title="Maximum cephalic length" id="ABBRID0E43HM" xlink:type="simple">CL</abbrev>: 0.26±0.01; 0.24–0.27); frontal carinae posteriorly parallel (<abbrev xmlns:xlink="http://www.w3.org/1999/xlink" xlink:title="Frontal carina distance" id="ABBRID0EB4HM" xlink:type="simple">FR</abbrev>/<abbrev xmlns:xlink="http://www.w3.org/1999/xlink" xlink:title="Cephalic size" id="ABBRID0EF4HM" xlink:type="simple">CS</abbrev>: 0.27±0.01; 0.26–0.29); clypeus without well-defined anterolateral angle and with anteromedian margin broadly convex; mandible with two apical teeth distantly spaced; antennal scape relatively long (<abbrev xmlns:xlink="http://www.w3.org/1999/xlink" xlink:title="Scape length" id="ABBRID0EJ4HM" xlink:type="simple">SL</abbrev>/<abbrev xmlns:xlink="http://www.w3.org/1999/xlink" xlink:title="Cephalic size" id="ABBRID0EN4HM" xlink:type="simple">CS</abbrev>: 0.27±0.01; 0.26–0.29). Promesonotum weakly convex, mesopropodeum generally flat; mesonotum with posterior portion flat immediately anterior to a weakly visible metanotal groove; propodeal dorsum anteriorly convex and posteriorly flat, joining declivity blunt angle; propodeal dorsum 2 × as long as declivity. Petiolar node short and high, its dorsal margin rounding to anterior face, height of its anterior face 2/3 that of posterior face; femur of hind leg flattened laterally, twisted near base.</p><p>First and second gastral tergites usually without white spots; lateral margin of head without erect hairs; two erect hairs near posterior margin of head; antennal scape only covered with appressed hairs. Pronotum with a pair of erect hairs; posterodorsal angle of propodeum with a pair of erect hairs.</p><p><bold>Major worker.</bold> With characteristics of minor worker except: enlarged head (<abbrev xmlns:xlink="http://www.w3.org/1999/xlink" xlink:title="Cephalic size" id="ABBRID0EW4HM" xlink:type="simple">CS</abbrev>: 2.80±0.23; 2.54–2.96; <abbrev xmlns:xlink="http://www.w3.org/1999/xlink" xlink:title="v" id="ABBRID0E14HM" xlink:type="simple">CWb</abbrev>/<abbrev xmlns:xlink="http://www.w3.org/1999/xlink" xlink:title="Maximum cephalic length" id="ABBRID0E54HM" xlink:type="simple">CL</abbrev>: 0.97±0.03; 0.94–1.00) with slight, medially concave posterior margin; apical 1/3 of antennal scape surpassing posterior cephalic margin; robust mesosoma, metanotum distinctly visible; propodeal dorsum same length as declivity; petiolar node flattened anteroposteriorly.</p></tp:treatment-sec><tp:treatment-sec sec-type="distribution" id="SECID0EC5HM"><title>Distribution and biology.</title><p>Based on recent collection data, <italic><tp:taxon-name><tp:taxon-name-part taxon-name-part-type="genus" reg="Camponotus">Camponotus</tp:taxon-name-part><tp:taxon-name-part taxon-name-part-type="species" reg="becki">becki</tp:taxon-name-part></tp:taxon-name></italic> is restricted to the ericoid thickets and montane rainforests of the PN Andringitra (Fig. <xref ref-type="fig" rid="F45">45 D</xref>). The species has been found nesting under stones and foraging on the ground.</p><fig id="F45" position="float" orientation="portrait"><object-id xmlns:xlink="http://www.w3.org/1999/xlink" content-type="doi" xlink:type="simple">10.3897/zookeys.1098.73223.figure45</object-id><object-id xmlns:xlink="http://www.w3.org/1999/xlink" content-type="arpha" xlink:type="simple">B3F681F9-6C99-5D69-ADDB-156E88AB7A96</object-id><label>Figure 45.</label><caption><p><italic><tp:taxon-name><tp:taxon-name-part taxon-name-part-type="genus" reg="Camponotus">Camponotus</tp:taxon-name-part><tp:taxon-name-part taxon-name-part-type="species" reg="becki">becki</tp:taxon-name-part></tp:taxon-name></italic><bold>A</bold> lateral view <bold>B</bold> head in full-face view <bold>C</bold> dorsal view of minor worker <ext-link xmlns:xlink="http://www.w3.org/1999/xlink" xlink:type="simple" ext-link-type="uri" xlink:href="http://www.antweb.org/specimen.do?name=CASENT0071380">CASENT0071380</ext-link><bold>D</bold> distribution map.</p></caption><graphic xmlns:xlink="http://www.w3.org/1999/xlink" xlink:href="zookeys-1098-001_article-73223__-g045.jpg" position="float" orientation="portrait" xlink:type="simple" id="oo_678104.jpg"><uri content-type="original_file" xlink:type="simple">https://binary.pensoft.net/fig/678104</uri></graphic></fig></tp:treatment-sec><tp:treatment-sec sec-type="discussion" id="SECID0E16HM"><title>Discussion.</title><p>See discussion under <italic><tp:taxon-name><tp:taxon-name-part taxon-name-part-type="genus" reg="Camponotus">C.</tp:taxon-name-part><tp:taxon-name-part taxon-name-part-type="species" reg="asara">asara</tp:taxon-name-part></tp:taxon-name></italic>. The taxonomic categorization of <italic><tp:taxon-name><tp:taxon-name-part taxon-name-part-type="genus" reg="Camponotus">C.</tp:taxon-name-part><tp:taxon-name-part taxon-name-part-type="species" reg="becki">becki</tp:taxon-name-part></tp:taxon-name></italic> based on the study of qualitative morphology is supported by the <abbrev xmlns:xlink="http://www.w3.org/1999/xlink" xlink:title="Nest Centroid" id="ABBRID0EZAIM" xlink:type="simple">NC</abbrev>-clustering method. This species is identified by <abbrev xmlns:xlink="http://www.w3.org/1999/xlink" xlink:title="Linear Discriminant Analysis" id="ABBRID0E4AIM" xlink:type="simple">LDA</abbrev> at 100% success.</p></tp:treatment-sec><tp:treatment-sec><!--Section generated to contain objects referenced in tp:taxon-treatment.--><fig id="F27" position="float" orientation="portrait"><object-id xmlns:xlink="http://www.w3.org/1999/xlink" content-type="doi" xlink:type="simple">10.3897/zookeys.1098.73223.figure27</object-id><object-id xmlns:xlink="http://www.w3.org/1999/xlink" content-type="arpha" xlink:type="simple">ECA00AC4-4125-58B3-9CA0-0FD20A87F94F</object-id><label>Figure 27.</label><caption><p>Head in full-face view <bold>A</bold><italic><tp:taxon-name><tp:taxon-name-part taxon-name-part-type="genus" reg="Camponotus">C.</tp:taxon-name-part><tp:taxon-name-part taxon-name-part-type="species" reg="becki">becki</tp:taxon-name-part></tp:taxon-name></italic> (<ext-link xmlns:xlink="http://www.w3.org/1999/xlink" xlink:type="simple" ext-link-type="uri" xlink:href="http://www.antweb.org/specimen.do?name=CASENT0071380">CASENT0071380</ext-link>) <bold>B</bold><italic><tp:taxon-name><tp:taxon-name-part taxon-name-part-type="genus" reg="Camponotus">C.</tp:taxon-name-part><tp:taxon-name-part taxon-name-part-type="species" reg="asara">asara</tp:taxon-name-part></tp:taxon-name></italic> (<ext-link xmlns:xlink="http://www.w3.org/1999/xlink" xlink:type="simple" ext-link-type="uri" xlink:href="http://www.antweb.org/specimen.do?name=CASENT0493252">CASENT0493252</ext-link>).</p></caption><graphic xmlns:xlink="http://www.w3.org/1999/xlink" xlink:href="zookeys-1098-001_article-73223__-g027.jpg" position="float" orientation="portrait" xlink:type="simple" id="oo_678086.jpg"><uri content-type="original_file" xlink:type="simple">https://binary.pensoft.net/fig/678086</uri></graphic></fig></tp:treatment-sec></tp:taxon-treatment>
