# Supplementary material for: ﻿Revision of the Malagasy Camponotus subgenus Myrmosaga (Hymenoptera, Formicidae) using qualitative and quantitative morphology
Source: Zookeys. 2022 May 3;1098:1–180. doi: 10.3897/zookeys.1098.73223 (PMC9848896; doi:10.3897/zookeys.1098.73223)
Supplement: XML Treatment for Camponotus bemaheva [file zookeys.1098.73223-treatment7.xml]

<!DOCTYPE tp:taxon-treatment
  PUBLIC "-//TaxonX//DTD Taxonomic Treatment Publishing DTD v0 20100105//EN" "tax-treatment-NSO.dtd">
<tp:taxon-treatment xmlns:tp="http://www.plazi.org/taxpub"><tp:treatment-meta><kwd-group><label>Taxon classification</label><kwd>
                <named-content content-type="kingdom">Animalia</named-content>
              </kwd><kwd>
                <named-content content-type="order">Hymenoptera</named-content>
              </kwd><kwd>
                <named-content content-type="family">Formicidae</named-content>
              </kwd></kwd-group><mixed-citation publication-type="journal"><person-group><name><surname>Rakotonirina</surname><given-names>Jean Claude</given-names></name><name><surname>Fisher</surname><given-names>Brian L.</given-names></name></person-group><article-title>﻿Revision of the Malagasy <tp:taxon-name><tp:taxon-name-part taxon-name-part-type="genus" reg="Camponotus">Camponotus</tp:taxon-name-part></tp:taxon-name> subgenus <tp:taxon-name><tp:taxon-name-part taxon-name-part-type="genus" reg="Camponotus"/><tp:taxon-name-part taxon-name-part-type="subgenus" reg="Myrmosaga">Myrmosaga</tp:taxon-name-part></tp:taxon-name> (<tp:taxon-name><tp:taxon-name-part taxon-name-part-type="order">Hymenoptera</tp:taxon-name-part></tp:taxon-name>, <tp:taxon-name><tp:taxon-name-part taxon-name-part-type="family">Formicidae</tp:taxon-name-part></tp:taxon-name>) using qualitative and quantitative morphology</article-title><source>Zookeys</source><day>03</day><month>05</month><year>2022</year><volume>1098</volume><fpage>1</fpage><lpage>180</lpage><pub-id pub-id-type="doi">10.3897/zookeys.1098.73223</pub-id></mixed-citation></tp:treatment-meta><tp:nomenclature><label>﻿</label><tp:taxon-name>
              <object-id xmlns:xlink="http://www.w3.org/1999/xlink" content-type="arpha" xlink:type="simple">8D1E409B-9912-598B-A8C2-7167C8601D77</object-id>
              <tp:taxon-name-part taxon-name-part-type="genus" reg="Camponotus">Camponotus</tp:taxon-name-part>
              <tp:taxon-name-part taxon-name-part-type="species" reg="bemaheva">bemaheva</tp:taxon-name-part>
              <object-id xmlns:xlink="http://www.w3.org/1999/xlink" content-type="zoobank" xlink:type="simple">http://zoobank.org/1AF0EE48-7F21-4744-961F-86BCEE7A9029</object-id>
            </tp:taxon-name><tp:taxon-status xmlns:xlink="http://www.w3.org/1999/xlink" xlink:type="simple">sp. nov.</tp:taxon-status><xref ref-type="fig" rid="F7">Figs 7B</xref><xref ref-type="fig" rid="F13">, 13A</xref><xref ref-type="fig" rid="F46">, 46</xref></tp:nomenclature><tp:treatment-sec sec-type="Holotype worker" id="SECID0EWCIM"><title>Holotype worker.</title><p><bold>Madagascar</bold>: Province <bold>Toliara</bold>: PN Zombitse, 19.8 km 84° E Sakaraha, <named-content xmlns:xlink="http://www.w3.org/1999/xlink" content-type="dwc:verbatimCoordinates" xlink:type="simple"><named-content content-type="geo-json" specific-use="{&#34;type&#34;:&#34;Point&#34;,&#34;coordinates&#34;:[44.710000,-22.843330]}" id="NCID0EDDIM" xlink:type="simple">-22.84333, 44.71</named-content></named-content>, 770 m, tropical dry forest, pitfall trap (Fisher, Griswold et al.) 05–09 Feb 2003, collection code: BLF07507, specimen code: <ext-link xmlns:xlink="http://www.w3.org/1999/xlink" xlink:type="simple" ext-link-type="uri" xlink:href="http://www.antweb.org/specimen.do?name=CASENT0050097">CASENT0050097</ext-link> (<named-content xmlns:xlink="http://www.w3.org/1999/xlink" content-type="dwc:institutional_code" xlink:title="California Academy of Sciences" xlink:href="http://grbio.org/institution/california-academy-sciences" xlink:type="simple">CAS</named-content>).</p></tp:treatment-sec><tp:treatment-sec sec-type="material" id="SECID0EMDIM"><title>Additional material examined.</title><p><bold>Madagascar: Antsiranana</bold>: RS Ankarana, 13.6 km 192° SSW Anivorano Nord, <named-content xmlns:xlink="http://www.w3.org/1999/xlink" content-type="dwc:verbatimCoordinates" xlink:type="simple"><named-content content-type="geo-json" specific-use="{&#34;type&#34;:&#34;Point&#34;,&#34;coordinates&#34;:[49.225830,-12.863610]}" id="NCID0EXDIM" xlink:type="simple">-12.86361, 49.22583</named-content></named-content>, 210 m, tropical dry forest (Fisher, Griswold et al.) (<named-content xmlns:xlink="http://www.w3.org/1999/xlink" content-type="dwc:institutional_code" xlink:title="California Academy of Sciences" xlink:href="http://grbio.org/institution/california-academy-sciences" xlink:type="simple">CAS</named-content>). <bold>Fianarantsoa</bold>: Forêt d’Analalava, 29.6 km 280° W Ranohira, <named-content xmlns:xlink="http://www.w3.org/1999/xlink" content-type="dwc:verbatimCoordinates" xlink:type="simple"><named-content content-type="geo-json" specific-use="{&#34;type&#34;:&#34;Point&#34;,&#34;coordinates&#34;:[45.128330,-22.591670]}" id="NCID0EFEIM" xlink:type="simple">-22.59167, 45.12833</named-content></named-content>, 700 m, tropical dry forest (Fisher, Griswold et al.) (<named-content xmlns:xlink="http://www.w3.org/1999/xlink" content-type="dwc:institutional_code" xlink:title="California Academy of Sciences" xlink:href="http://grbio.org/institution/california-academy-sciences" xlink:type="simple">CAS</named-content>); PN Isalo, Sahanafa River, 29.2 km 351° N Ranohira, <named-content xmlns:xlink="http://www.w3.org/1999/xlink" content-type="dwc:verbatimCoordinates" xlink:type="simple"><named-content content-type="geo-json" specific-use="{&#34;type&#34;:&#34;Point&#34;,&#34;coordinates&#34;:[45.291670,-22.313330]}" id="NCID0EREIM" xlink:type="simple">-22.31333, 45.29167</named-content></named-content>, 500 m, gallery forest (Fisher, Griswold et al.) (<named-content xmlns:xlink="http://www.w3.org/1999/xlink" content-type="dwc:institutional_code" xlink:title="California Academy of Sciences" xlink:href="http://grbio.org/institution/california-academy-sciences" xlink:type="simple">CAS</named-content>). <bold>Mahajanga</bold>: PN Ankarafantsika, Forêt de Tsimaloto, 18.3 km 46° NE de Tsaramandroso, <named-content xmlns:xlink="http://www.w3.org/1999/xlink" content-type="dwc:verbatimCoordinates" xlink:type="simple"><named-content content-type="geo-json" specific-use="{&#34;type&#34;:&#34;Point&#34;,&#34;coordinates&#34;:[47.143610,-16.228060]}" id="NCID0E6EIM" xlink:type="simple">-16.22806, 47.14361</named-content></named-content>, 135 m, tropical dry forest (Fisher, Griswold et al.) (<named-content xmlns:xlink="http://www.w3.org/1999/xlink" content-type="dwc:institutional_code" xlink:title="California Academy of Sciences" xlink:href="http://grbio.org/institution/california-academy-sciences" xlink:type="simple">CAS</named-content>). <bold>Toliara</bold>: 48 km ENE Morondava, <named-content xmlns:xlink="http://www.w3.org/1999/xlink" content-type="dwc:verbatimCoordinates" xlink:type="simple"><named-content content-type="geo-json" specific-use="{&#34;type&#34;:&#34;Point&#34;,&#34;coordinates&#34;:[44.650000,-20.066670]}" id="NCID0ENFIM" xlink:type="simple">-20.06667, 44.65</named-content></named-content>, 30 m, tropical dry forest (D.M. Olson) (<abbrev xmlns:xlink="http://www.w3.org/1999/xlink" xlink:title="P.S. Ward Collection" id="ABBRID0ESFIM" xlink:type="simple">PSWC</abbrev>), Androy Region, District of Tsihombe, 74 km S of Tsihombe, RS Cap Ste Marie, <named-content xmlns:xlink="http://www.w3.org/1999/xlink" content-type="dwc:verbatimCoordinates" xlink:type="simple"><named-content content-type="geo-json" specific-use="{&#34;type&#34;:&#34;Point&#34;,&#34;coordinates&#34;:[45.163000,-25.587670]}" id="NCID0EZFIM" xlink:type="simple">-25.58767, 45.163</named-content></named-content>, 36 m, spiny bush (Rin’Ha, Mike) (<named-content xmlns:xlink="http://www.w3.org/1999/xlink" content-type="dwc:institutional_code" xlink:title="California Academy of Sciences" xlink:href="http://grbio.org/institution/california-academy-sciences" xlink:type="simple">CAS</named-content>); Atsimo Andrefana Region, District of Betioky ; RS Beza Mahafaly, Parcelle Belle vue, 07 km W of Research Station, <named-content xmlns:xlink="http://www.w3.org/1999/xlink" content-type="dwc:verbatimCoordinates" xlink:type="simple"><named-content content-type="geo-json" specific-use="{&#34;type&#34;:&#34;Point&#34;,&#34;coordinates&#34;:[44.575500,-23.689830]}" id="NCID0EFGIM" xlink:type="simple">-23.68983, 44.5755</named-content></named-content>, 177 m, spiny forest, (Rin’ha) (<named-content xmlns:xlink="http://www.w3.org/1999/xlink" content-type="dwc:institutional_code" xlink:title="California Academy of Sciences" xlink:href="http://grbio.org/institution/california-academy-sciences" xlink:type="simple">CAS</named-content>); Atsimo Andrefana Region, District of Betioky, 30 km E Betioky, RS Beza Mahafaly (Around Research Station), <named-content xmlns:xlink="http://www.w3.org/1999/xlink" content-type="dwc:verbatimCoordinates" xlink:type="simple"><named-content content-type="geo-json" specific-use="{&#34;type&#34;:&#34;Point&#34;,&#34;coordinates&#34;:[44.591000,-23.686500]}" id="NCID0ERGIM" xlink:type="simple">-23.6865, 44.591</named-content></named-content>, 165 m, Galery dry deciduous forest (Rin’Ha, Mike) (<named-content xmlns:xlink="http://www.w3.org/1999/xlink" content-type="dwc:institutional_code" xlink:title="California Academy of Sciences" xlink:href="http://grbio.org/institution/california-academy-sciences" xlink:type="simple">CAS</named-content>); Atsimo Andrefana Region, District of Sakaraha, PN Zombitse; 60 m E of ANGAP Entrance office, <named-content xmlns:xlink="http://www.w3.org/1999/xlink" content-type="dwc:verbatimCoordinates" xlink:type="simple"><named-content content-type="geo-json" specific-use="{&#34;type&#34;:&#34;Point&#34;,&#34;coordinates&#34;:[44.692170,-22.886500]}" id="NCID0E4GIM" xlink:type="simple">-22.8865, 44.69217</named-content></named-content>, 838 m, deciduous spiny forest (Rin’Ha, Mike) (<named-content xmlns:xlink="http://www.w3.org/1999/xlink" content-type="dwc:institutional_code" xlink:title="California Academy of Sciences" xlink:href="http://grbio.org/institution/california-academy-sciences" xlink:type="simple">CAS</named-content>); Atsimo Andrefana Region, District of Sakaraha, PN Zombitse; 900 m N from ANGAP Entrance office, <named-content xmlns:xlink="http://www.w3.org/1999/xlink" content-type="dwc:verbatimCoordinates" xlink:type="simple"><named-content content-type="geo-json" specific-use="{&#34;type&#34;:&#34;Point&#34;,&#34;coordinates&#34;:[44.731170,-22.840500]}" id="NCID0EJHIM" xlink:type="simple">-22.8405, 44.73117</named-content></named-content>, 823 m, spiny deciduous forest (Rin’Ha, Mike) (<named-content xmlns:xlink="http://www.w3.org/1999/xlink" content-type="dwc:institutional_code" xlink:title="California Academy of Sciences" xlink:href="http://grbio.org/institution/california-academy-sciences" xlink:type="simple">CAS</named-content>); FC Analavelona, 29.2 km 343° NNW Mahaboboka, <named-content xmlns:xlink="http://www.w3.org/1999/xlink" content-type="dwc:verbatimCoordinates" xlink:type="simple"><named-content content-type="geo-json" specific-use="{&#34;type&#34;:&#34;Point&#34;,&#34;coordinates&#34;:[44.190000,-22.675000]}" id="NCID0EVHIM" xlink:type="simple">-22.675, 44.19</named-content></named-content>, 1100 m, montane rainforest (Fisher, Griswold et al.) (<named-content xmlns:xlink="http://www.w3.org/1999/xlink" content-type="dwc:institutional_code" xlink:title="California Academy of Sciences" xlink:href="http://grbio.org/institution/california-academy-sciences" xlink:type="simple">CAS</named-content>); Forét de Kirindy, <named-content xmlns:xlink="http://www.w3.org/1999/xlink" content-type="dwc:verbatimCoordinates" xlink:type="simple"><named-content content-type="geo-json" specific-use="{&#34;type&#34;:&#34;Point&#34;,&#34;coordinates&#34;:[44.657230,-20.067100]}" id="NCID0EBIIM" xlink:type="simple">-20.0671, 44.65723</named-content></named-content>, 50 m (H. Wood &amp; J. Miller) (<named-content xmlns:xlink="http://www.w3.org/1999/xlink" content-type="dwc:institutional_code" xlink:title="California Academy of Sciences" xlink:href="http://grbio.org/institution/california-academy-sciences" xlink:type="simple">CAS</named-content>); Forêt de Kirindy, 15.5 km 64° ENE Marofandilia, <named-content xmlns:xlink="http://www.w3.org/1999/xlink" content-type="dwc:verbatimCoordinates" xlink:type="simple"><named-content content-type="geo-json" specific-use="{&#34;type&#34;:&#34;Point&#34;,&#34;coordinates&#34;:[44.660420,-20.069150]}" id="NCID0ENIIM" xlink:type="simple">-20.06915, 44.66042</named-content></named-content>, 30 m, tropical dry forest (B.L. Fisher et al.) (<named-content xmlns:xlink="http://www.w3.org/1999/xlink" content-type="dwc:institutional_code" xlink:title="California Academy of Sciences" xlink:href="http://grbio.org/institution/california-academy-sciences" xlink:type="simple">CAS</named-content>); Makay Mts., <named-content xmlns:xlink="http://www.w3.org/1999/xlink" content-type="dwc:verbatimCoordinates" xlink:type="simple"><named-content content-type="geo-json" specific-use="{&#34;type&#34;:&#34;Point&#34;,&#34;coordinates&#34;:[45.332220,-21.227000]}" id="NCID0EZIIM" xlink:type="simple">-21.227, 45.33222</named-content></named-content>, 475 m, Gallery forest on sandy soil (B.L. Fisher et al.) (<named-content xmlns:xlink="http://www.w3.org/1999/xlink" content-type="dwc:institutional_code" xlink:title="California Academy of Sciences" xlink:href="http://grbio.org/institution/california-academy-sciences" xlink:type="simple">CAS</named-content>); Manombo, <named-content xmlns:xlink="http://www.w3.org/1999/xlink" content-type="dwc:verbatimCoordinates" xlink:type="simple"><named-content content-type="geo-json" specific-use="{&#34;type&#34;:&#34;Point&#34;,&#34;coordinates&#34;:[43.763750,-22.807070]}" id="NCID0EFJIM" xlink:type="simple">-22.80707, 43.76375</named-content></named-content>, 222 m, gallery forest, TS1 (Frontier Wilderness Project) (<named-content xmlns:xlink="http://www.w3.org/1999/xlink" content-type="dwc:institutional_code" xlink:title="California Academy of Sciences" xlink:href="http://grbio.org/institution/california-academy-sciences" xlink:type="simple">CAS</named-content>); Menabe Region, District of Morondava, Beroboka village 45 km NE of Morondava, Antsarongaza dry forest 07,5 Km E of Beroboka, <named-content xmlns:xlink="http://www.w3.org/1999/xlink" content-type="dwc:verbatimCoordinates" xlink:type="simple"><named-content content-type="geo-json" specific-use="{&#34;type&#34;:&#34;Point&#34;,&#34;coordinates&#34;:[44.666330,-19.977500]}" id="NCID0ERJIM" xlink:type="simple">-19.9775, 44.66633</named-content></named-content>, 50 m, dry forest (M. Irwin, Rin’ha) (<named-content xmlns:xlink="http://www.w3.org/1999/xlink" content-type="dwc:institutional_code" xlink:title="California Academy of Sciences" xlink:href="http://grbio.org/institution/california-academy-sciences" xlink:type="simple">CAS</named-content>); Menabe Region, District of Morondava, Beroboka village, 45 km NE of Morondava, Antsarongaza galery forest, 07 km E of Beroboka, <named-content xmlns:xlink="http://www.w3.org/1999/xlink" content-type="dwc:verbatimCoordinates" xlink:type="simple"><named-content content-type="geo-json" specific-use="{&#34;type&#34;:&#34;Point&#34;,&#34;coordinates&#34;:[44.665330,-19.977500]}" id="NCID0E4JIM" xlink:type="simple">-19.9775, 44.66533</named-content></named-content>, 45 m, Galery forest (M. Irwin, Rin’ha) (<named-content xmlns:xlink="http://www.w3.org/1999/xlink" content-type="dwc:institutional_code" xlink:title="California Academy of Sciences" xlink:href="http://grbio.org/institution/california-academy-sciences" xlink:type="simple">CAS</named-content>); PN Zombitse, 19.8 km 84° E Sakaraha, <named-content xmlns:xlink="http://www.w3.org/1999/xlink" content-type="dwc:verbatimCoordinates" xlink:type="simple"><named-content content-type="geo-json" specific-use="{&#34;type&#34;:&#34;Point&#34;,&#34;coordinates&#34;:[44.710000,-22.843330]}" id="NCID0EJKIM" xlink:type="simple">-22.84333, 44.71</named-content></named-content>, 770 m, tropical dry forest (Fisher, Griswold et al.) (<named-content xmlns:xlink="http://www.w3.org/1999/xlink" content-type="dwc:institutional_code" xlink:title="California Academy of Sciences" xlink:href="http://grbio.org/institution/california-academy-sciences" xlink:type="simple">CAS</named-content>); Vohibasia Forest, 59 km NE Sakaraha, <named-content xmlns:xlink="http://www.w3.org/1999/xlink" content-type="dwc:verbatimCoordinates" xlink:type="simple"><named-content content-type="geo-json" specific-use="{&#34;type&#34;:&#34;Point&#34;,&#34;coordinates&#34;:[44.850000,-22.466670]}" id="NCID0EVKIM" xlink:type="simple">-22.46667, 44.85</named-content></named-content>, 780 m (Sylvain) (<named-content xmlns:xlink="http://www.w3.org/1999/xlink" content-type="dwc:institutional_code" xlink:title="California Academy of Sciences" xlink:href="http://grbio.org/institution/california-academy-sciences" xlink:type="simple">CAS</named-content>); near ANGAP office, PN Zombitse, <named-content xmlns:xlink="http://www.w3.org/1999/xlink" content-type="dwc:verbatimCoordinates" xlink:type="simple"><named-content content-type="geo-json" specific-use="{&#34;type&#34;:&#34;Point&#34;,&#34;coordinates&#34;:[44.692170,-22.886500]}" id="NCID0EBLIM" xlink:type="simple">-22.8865, 44.69217</named-content></named-content>, 840 m, deciduous spiny forest (R. Harin’Hala) (<named-content xmlns:xlink="http://www.w3.org/1999/xlink" content-type="dwc:institutional_code" xlink:title="California Academy of Sciences" xlink:href="http://grbio.org/institution/california-academy-sciences" xlink:type="simple">CAS</named-content>); Parcel I, RS Beza Mahafaly, near research station, <named-content xmlns:xlink="http://www.w3.org/1999/xlink" content-type="dwc:verbatimCoordinates" xlink:type="simple"><named-content content-type="geo-json" specific-use="{&#34;type&#34;:&#34;Point&#34;,&#34;coordinates&#34;:[44.591000,-23.686500]}" id="NCID0ENLIM" xlink:type="simple">-23.6865, 44.591</named-content></named-content>, 165 m, dry deciduous forest (R. Harin’Hala) (<named-content xmlns:xlink="http://www.w3.org/1999/xlink" content-type="dwc:institutional_code" xlink:title="California Academy of Sciences" xlink:href="http://grbio.org/institution/california-academy-sciences" xlink:type="simple">CAS</named-content>).</p></tp:treatment-sec><tp:treatment-sec sec-type="diagnosis" id="SECID0EWLIM"><title>Diagnosis.</title><p>In full-face view, lateral cephalic margins converge posteriorly towards eye level and without erect hairs posterior to eye level; two apical teeth of mandible positioned close to each other.</p></tp:treatment-sec><tp:treatment-sec sec-type="description" id="SECID0E2LIM"><title>Description.</title><p><bold>Minor worker.</bold> In full-face view, head sides converging progressively towards posterior margin; eye convex and large (<abbrev xmlns:xlink="http://www.w3.org/1999/xlink" xlink:title="Eye length" id="ABBRID0EDMIM" xlink:type="simple">EL</abbrev>/<abbrev xmlns:xlink="http://www.w3.org/1999/xlink" xlink:title="Maximum cephalic length" id="ABBRID0EHMIM" xlink:type="simple">CL</abbrev>: 0.30±0.01; 0.29–0.34), breaking lateral cephalic borders, level of its posterior margin generally situated at posterior 1/3 to 1/4 of head (<abbrev xmlns:xlink="http://www.w3.org/1999/xlink" xlink:title="Postocular distance" id="ABBRID0ELMIM" xlink:type="simple">PoOc</abbrev>/<abbrev xmlns:xlink="http://www.w3.org/1999/xlink" xlink:title="Maximum cephalic length" id="ABBRID0EPMIM" xlink:type="simple">CL</abbrev>: 0.26±0.01; 0.24–0.28); frontal carinae posteriorly parallel to each other (<abbrev xmlns:xlink="http://www.w3.org/1999/xlink" xlink:title="Frontal carina distance" id="ABBRID0ETMIM" xlink:type="simple">FR</abbrev>/<abbrev xmlns:xlink="http://www.w3.org/1999/xlink" xlink:title="Cephalic size" id="ABBRID0EXMIM" xlink:type="simple">CS</abbrev>: 0.26±0.01 0.25–0.29); clypeus without well-defined anterolateral angle and with broadly convex anteromedian margin; mandible with six teeth, of which the two apical are close together; antennal scape relatively long (<abbrev xmlns:xlink="http://www.w3.org/1999/xlink" xlink:title="Scape length" id="ABBRID0E2MIM" xlink:type="simple">SL</abbrev>/<abbrev xmlns:xlink="http://www.w3.org/1999/xlink" xlink:title="Cephalic size" id="ABBRID0E6MIM" xlink:type="simple">CS</abbrev>: 1.63±0.10; 1.47–1.87) with suberect hairs inclined 30° and pubescence. Promesonotum weakly convex, mesopropodeum almost flat, mesonotum flat immediately anterior to metanotal groove; metanotal groove weakly visible; propodeal dorsum anteriorly convex and posteriorly flat; junction of dorsal margin to declivity rounded; propodeal declivity height 1/2 length of propodeal dorsum; petiole nodiform, its dorsal margin rounding to anterior margin; anterior face 1/2 height of posterior face; tibia of hind leg rounded, not twisted basally.</p><p>First and second gastral tergites without a pair of white spots; erect hairs covering lateral margin of head anterior to eye level but absent behind eyes; posterior margin of head with more than six erect hairs; antennal scape with suberect hairs inclined at ca. 30° and pubescence; posterodorsal angle of propodeum with a pair of erect hairs.</p><p><bold>Major worker.</bold> Unknown</p></tp:treatment-sec><tp:treatment-sec sec-type="distribution" id="SECID0EINIM"><title>Distribution and biology.</title><p><italic><tp:taxon-name><tp:taxon-name-part taxon-name-part-type="genus" reg="Camponotus">Camponotus</tp:taxon-name-part><tp:taxon-name-part taxon-name-part-type="species" reg="bemaheva">bemaheva</tp:taxon-name-part></tp:taxon-name></italic> is restricted to the spiny bush and thicket of the southern region and the dry forest habitats of western Madagascar (Fig. <xref ref-type="fig" rid="F46">46D</xref>). The few colony nests that have been found were collected from rotten logs and under stones, but workers have been collected while foraging on the ground or on low vegetation.</p><fig id="F46" position="float" orientation="portrait"><object-id xmlns:xlink="http://www.w3.org/1999/xlink" content-type="doi" xlink:type="simple">10.3897/zookeys.1098.73223.figure46</object-id><object-id xmlns:xlink="http://www.w3.org/1999/xlink" content-type="arpha" xlink:type="simple">8D77C9FB-1D42-54C6-8ACF-1BE847925A3A</object-id><label>Figure 46.</label><caption><p><italic><tp:taxon-name><tp:taxon-name-part taxon-name-part-type="genus" reg="Camponotus">Camponotus</tp:taxon-name-part><tp:taxon-name-part taxon-name-part-type="species" reg="bemaheva">bemaheva</tp:taxon-name-part></tp:taxon-name></italic><bold>A</bold> lateral view <bold>B</bold> head in full-face view <bold>C</bold> dorsal view of minor worker <ext-link xmlns:xlink="http://www.w3.org/1999/xlink" xlink:type="simple" ext-link-type="uri" xlink:href="http://www.antweb.org/specimen.do?name=CASENT0154158">CASENT0154158</ext-link><bold>D</bold> distribution map.</p></caption><graphic xmlns:xlink="http://www.w3.org/1999/xlink" xlink:href="zookeys-1098-001_article-73223__-g046.jpg" position="float" orientation="portrait" xlink:type="simple" id="oo_678105.jpg"><uri content-type="original_file" xlink:type="simple">https://binary.pensoft.net/fig/678105</uri></graphic></fig></tp:treatment-sec><tp:treatment-sec sec-type="discussion" id="SECID0EAPIM"><title>Discussion.</title><p>Workers of <italic><tp:taxon-name><tp:taxon-name-part taxon-name-part-type="genus" reg="Camponotus">C.</tp:taxon-name-part><tp:taxon-name-part taxon-name-part-type="species" reg="bemaheva">bemaheva</tp:taxon-name-part></tp:taxon-name></italic> look very similar to those of <italic><tp:taxon-name><tp:taxon-name-part taxon-name-part-type="genus" reg="Camponotus">C.</tp:taxon-name-part><tp:taxon-name-part taxon-name-part-type="species" reg="daraina">daraina</tp:taxon-name-part></tp:taxon-name></italic> in that they have closely spaced apical teeth on the mandibles and the lateral margins of their head converge posteriorly towards eye level, but the latter is characterized by the presence of erect hairs on the lateral cephalic margin posterior to eye level.</p><p>
              The  alignment of <italic><tp:taxon-name><tp:taxon-name-part taxon-name-part-type="genus" reg="Camponotus">C.</tp:taxon-name-part><tp:taxon-name-part taxon-name-part-type="species" reg="bemaheva">bemaheva</tp:taxon-name-part></tp:taxon-name></italic> in the same cluster displayed by the dendrogram of multivariate morphometric method is confirmed by the cumulative <abbrev xmlns:xlink="http://www.w3.org/1999/xlink" xlink:title="Linear Discriminant Analysis" id="ABBRID0EMQIM" xlink:type="simple">LDA</abbrev> at 100% identification success, validating the taxonomy hypothesized by qualitative morphology.</p></tp:treatment-sec><tp:treatment-sec sec-type="etymology" id="SECID0EQQIM"><title>Etymology.</title><p>
              The  new species <italic><tp:taxon-name><tp:taxon-name-part taxon-name-part-type="genus" reg="Camponotus"/><tp:taxon-name-part taxon-name-part-type="species" reg="bemaheva">bemaheva</tp:taxon-name-part></tp:taxon-name></italic> is a non-Latin proper noun used in apposition and is named in honor of Fidelis Bemaheva for his help collecting ants in the Malagasy region.</p></tp:treatment-sec><tp:treatment-sec><!--Section generated to contain objects referenced in tp:taxon-treatment.--><fig id="F7" position="float" orientation="portrait"><object-id xmlns:xlink="http://www.w3.org/1999/xlink" content-type="doi" xlink:type="simple">10.3897/zookeys.1098.73223.figure7</object-id><object-id xmlns:xlink="http://www.w3.org/1999/xlink" content-type="arpha" xlink:type="simple">2B3A1EE3-A65D-56C4-A37D-E874CD13D18B</object-id><label>Figure 7.</label><caption><p>Mandibles in frontal view <bold>A</bold><italic><tp:taxon-name><tp:taxon-name-part taxon-name-part-type="genus" reg="Camponotus">C.</tp:taxon-name-part><tp:taxon-name-part taxon-name-part-type="species" reg="niavo">niavo</tp:taxon-name-part></tp:taxon-name></italic> (<ext-link xmlns:xlink="http://www.w3.org/1999/xlink" xlink:type="simple" ext-link-type="uri" xlink:href="http://www.antweb.org/specimen.do?name=CASENT0300086">CASENT0300086</ext-link>) <bold>B</bold><italic><tp:taxon-name><tp:taxon-name-part taxon-name-part-type="genus" reg="Camponotus">C.</tp:taxon-name-part><tp:taxon-name-part taxon-name-part-type="species" reg="bemaheva">bemaheva</tp:taxon-name-part></tp:taxon-name></italic> (<ext-link xmlns:xlink="http://www.w3.org/1999/xlink" xlink:type="simple" ext-link-type="uri" xlink:href="http://www.antweb.org/specimen.do?name=CASENT0153778">CASENT0153778</ext-link>).</p></caption><graphic xmlns:xlink="http://www.w3.org/1999/xlink" xlink:href="zookeys-1098-001_article-73223__-g007.jpg" position="float" orientation="portrait" xlink:type="simple" id="oo_678066.jpg"><uri content-type="original_file" xlink:type="simple">https://binary.pensoft.net/fig/678066</uri></graphic></fig><fig id="F13" position="float" orientation="portrait"><object-id xmlns:xlink="http://www.w3.org/1999/xlink" content-type="doi" xlink:type="simple">10.3897/zookeys.1098.73223.figure13</object-id><object-id xmlns:xlink="http://www.w3.org/1999/xlink" content-type="arpha" xlink:type="simple">1162749B-971C-5AAD-BFC5-6CE139A47044</object-id><label>Figure 13.</label><caption><p>Head in full-face view <bold>A</bold><italic><tp:taxon-name><tp:taxon-name-part taxon-name-part-type="genus" reg="Camponotus">C.</tp:taxon-name-part><tp:taxon-name-part taxon-name-part-type="species" reg="bemaheva">bemaheva</tp:taxon-name-part></tp:taxon-name></italic> (<ext-link xmlns:xlink="http://www.w3.org/1999/xlink" xlink:type="simple" ext-link-type="uri" xlink:href="http://www.antweb.org/specimen.do?name=CASENT0154158">CASENT0154158</ext-link>) <bold>B</bold><italic><tp:taxon-name><tp:taxon-name-part taxon-name-part-type="genus" reg="Camponotus">C.</tp:taxon-name-part><tp:taxon-name-part taxon-name-part-type="species" reg="roeseli">roeseli</tp:taxon-name-part></tp:taxon-name></italic> (<ext-link xmlns:xlink="http://www.w3.org/1999/xlink" xlink:type="simple" ext-link-type="uri" xlink:href="http://www.antweb.org/specimen.do?name=CASENT0492473">CASENT0492473</ext-link>).</p></caption><graphic xmlns:xlink="http://www.w3.org/1999/xlink" xlink:href="zookeys-1098-001_article-73223__-g013.jpg" position="float" orientation="portrait" xlink:type="simple" id="oo_678072.jpg"><uri content-type="original_file" xlink:type="simple">https://binary.pensoft.net/fig/678072</uri></graphic></fig></tp:treatment-sec></tp:taxon-treatment>
