# Supplementary material for: ﻿Revision of the Malagasy Camponotus subgenus Myrmosaga (Hymenoptera, Formicidae) using qualitative and quantitative morphology
Source: Zookeys. 2022 May 3;1098:1–180. doi: 10.3897/zookeys.1098.73223 (PMC9848896; doi:10.3897/zookeys.1098.73223)
Supplement: XML Treatment for Camponotus bozaka [file zookeys.1098.73223-treatment9.xml]

<!DOCTYPE tp:taxon-treatment
  PUBLIC "-//TaxonX//DTD Taxonomic Treatment Publishing DTD v0 20100105//EN" "tax-treatment-NSO.dtd">
<tp:taxon-treatment xmlns:tp="http://www.plazi.org/taxpub"><tp:treatment-meta><kwd-group><label>Taxon classification</label><kwd>
                <named-content content-type="kingdom">Animalia</named-content>
              </kwd><kwd>
                <named-content content-type="order">Hymenoptera</named-content>
              </kwd><kwd>
                <named-content content-type="family">Formicidae</named-content>
              </kwd></kwd-group><mixed-citation publication-type="journal"><person-group><name><surname>Rakotonirina</surname><given-names>Jean Claude</given-names></name><name><surname>Fisher</surname><given-names>Brian L.</given-names></name></person-group><article-title>﻿Revision of the Malagasy <tp:taxon-name><tp:taxon-name-part taxon-name-part-type="genus" reg="Camponotus">Camponotus</tp:taxon-name-part></tp:taxon-name> subgenus <tp:taxon-name><tp:taxon-name-part taxon-name-part-type="genus" reg="Camponotus"/><tp:taxon-name-part taxon-name-part-type="subgenus" reg="Myrmosaga">Myrmosaga</tp:taxon-name-part></tp:taxon-name> (<tp:taxon-name><tp:taxon-name-part taxon-name-part-type="order">Hymenoptera</tp:taxon-name-part></tp:taxon-name>, <tp:taxon-name><tp:taxon-name-part taxon-name-part-type="family">Formicidae</tp:taxon-name-part></tp:taxon-name>) using qualitative and quantitative morphology</article-title><source>Zookeys</source><day>03</day><month>05</month><year>2022</year><volume>1098</volume><fpage>1</fpage><lpage>180</lpage><pub-id pub-id-type="doi">10.3897/zookeys.1098.73223</pub-id></mixed-citation></tp:treatment-meta><tp:nomenclature><label>﻿</label><tp:taxon-name>
              <object-id xmlns:xlink="http://www.w3.org/1999/xlink" content-type="arpha" xlink:type="simple">1556097A-8D56-57FE-A6F4-D209B648FA52</object-id>
              <tp:taxon-name-part taxon-name-part-type="genus" reg="Camponotus">Camponotus</tp:taxon-name-part>
              <tp:taxon-name-part taxon-name-part-type="species" reg="bozaka">bozaka</tp:taxon-name-part>
              <object-id xmlns:xlink="http://www.w3.org/1999/xlink" content-type="zoobank" xlink:type="simple">http://zoobank.org/CAD5FB8A-8FF4-47C6-9590-A7E8342C6839</object-id>
            </tp:taxon-name><tp:taxon-status xmlns:xlink="http://www.w3.org/1999/xlink" xlink:type="simple">sp. nov.</tp:taxon-status><xref ref-type="fig" rid="F26">Figs 26A</xref><xref ref-type="fig" rid="F28">, 28B</xref><xref ref-type="fig" rid="F48">, 48</xref></tp:nomenclature><tp:treatment-sec sec-type="Holotype worker" id="SECID0EL5JM"><title>Holotype worker.</title><p><bold>Madagascar</bold>: Province <bold>Fianarantsoa</bold>: Parc National d’Andringitra, Plateau d’Andohariana, 39.8 km 204° Ambalavao, <named-content xmlns:xlink="http://www.w3.org/1999/xlink" content-type="dwc:verbatimCoordinates" xlink:type="simple"><named-content content-type="geo-json" specific-use="{&#34;type&#34;:&#34;Point&#34;,&#34;coordinates&#34;:[46.900830,-22.187670]}" id="NCID0EY5JM" xlink:type="simple">-22.18767, 46.90083</named-content></named-content>, 2150 m, rubicole thicket at base of cliff, under stone, 16 Apr 2006 (B.L. Fisher et al.) collection code: BLF13773, specimen code: <ext-link xmlns:xlink="http://www.w3.org/1999/xlink" xlink:type="simple" ext-link-type="uri" xlink:href="http://www.antweb.org/specimen.do?name=CASENT0217309">CASENT0217309</ext-link> (<named-content xmlns:xlink="http://www.w3.org/1999/xlink" content-type="dwc:institutional_code" xlink:title="California Academy of Sciences" xlink:href="http://grbio.org/institution/california-academy-sciences" xlink:type="simple">CAS</named-content>).</p></tp:treatment-sec><tp:treatment-sec sec-type="Paratype" id="SECID0EB6JM"><title>Paratype.</title><p>1 major worker with same data as holotype but with specimen code <ext-link xmlns:xlink="http://www.w3.org/1999/xlink" xlink:type="simple" ext-link-type="uri" xlink:href="http://www.antweb.org/specimen.do?name=CASENT0071370">CASENT0071370</ext-link> (<named-content xmlns:xlink="http://www.w3.org/1999/xlink" content-type="dwc:institutional_code" xlink:title="California Academy of Sciences" xlink:href="http://grbio.org/institution/california-academy-sciences" xlink:type="simple">CAS</named-content>).</p></tp:treatment-sec><tp:treatment-sec sec-type="material" id="SECID0EL6JM"><title>Additional material examined.</title><p><bold>Madagascar: Fianarantsoa</bold>: Manandriana I Non Protected Area, 27.11 km SW Ambositra, <named-content xmlns:xlink="http://www.w3.org/1999/xlink" content-type="dwc:verbatimCoordinates" xlink:type="simple"><named-content content-type="geo-json" specific-use="{&#34;type&#34;:&#34;Point&#34;,&#34;coordinates&#34;:[47.094130,-20.731940]}" id="NCID0EW6JM" xlink:type="simple">-20.73194, 47.09413</named-content></named-content>, 1590 m, Savannah grassland (A. Ravelomanana) (<named-content xmlns:xlink="http://www.w3.org/1999/xlink" content-type="dwc:institutional_code" xlink:title="California Academy of Sciences" xlink:href="http://grbio.org/institution/california-academy-sciences" xlink:type="simple">CAS</named-content>); Manandriana III Non Protected Area, 27.25 km SW Ambositra, <named-content xmlns:xlink="http://www.w3.org/1999/xlink" content-type="dwc:verbatimCoordinates" xlink:type="simple"><named-content content-type="geo-json" specific-use="{&#34;type&#34;:&#34;Point&#34;,&#34;coordinates&#34;:[47.093910,-20.733330]}" id="NCID0ECAKM" xlink:type="simple">-20.73333, 47.09391</named-content></named-content>, 1578 m, Savannah grassland (A. Ravelomanana) (<named-content xmlns:xlink="http://www.w3.org/1999/xlink" content-type="dwc:institutional_code" xlink:title="California Academy of Sciences" xlink:href="http://grbio.org/institution/california-academy-sciences" xlink:type="simple">CAS</named-content>); PN Andringitra, Plateau d’Andohariana, 39.8 km 204° Ambalavao, <named-content xmlns:xlink="http://www.w3.org/1999/xlink" content-type="dwc:verbatimCoordinates" xlink:type="simple"><named-content content-type="geo-json" specific-use="{&#34;type&#34;:&#34;Point&#34;,&#34;coordinates&#34;:[46.900830,-22.187670]}" id="NCID0EOAKM" xlink:type="simple">-22.18767, 46.90083</named-content></named-content>, 2150 m, rubicole thicket at base of cliff (B.L. Fisher et al.) (<named-content xmlns:xlink="http://www.w3.org/1999/xlink" content-type="dwc:institutional_code" xlink:title="California Academy of Sciences" xlink:href="http://grbio.org/institution/california-academy-sciences" xlink:type="simple">CAS</named-content>).</p></tp:treatment-sec><tp:treatment-sec sec-type="diagnosis" id="SECID0EXAKM"><title>Diagnosis.</title><p>With head in full-face view, lateral margin of head anterior to eye level parallel, lacking erect hairs; clypeus with noticeable anterolateral corner; in profile, petiolar node anteroposteriorly compressed.</p></tp:treatment-sec><tp:treatment-sec sec-type="description" id="SECID0E3AKM"><title>Description.</title><p><bold>Minor worker.</bold> In full-face view, lateral cephalic margins anterior to level of eye approximately parallel, evenly rounding to posterior margin; eye protruding and large (<abbrev xmlns:xlink="http://www.w3.org/1999/xlink" xlink:title="Eye length" id="ABBRID0EEBKM" xlink:type="simple">EL</abbrev>/<abbrev xmlns:xlink="http://www.w3.org/1999/xlink" xlink:title="Cephalic size" id="ABBRID0EIBKM" xlink:type="simple">CS</abbrev>: 0.28±0.01; 0.26–0.30), breaking lateral cephalic margin, level of its posterior margin located at ca. posterior 1/4 of head (<abbrev xmlns:xlink="http://www.w3.org/1999/xlink" xlink:title="Postocular distance" id="ABBRID0EMBKM" xlink:type="simple">PoOc</abbrev>/<abbrev xmlns:xlink="http://www.w3.org/1999/xlink" xlink:title="Maximum cephalic length" id="ABBRID0EQBKM" xlink:type="simple">CL</abbrev>: 0.25±0.01; 0.23–0.26); frontal carinae close to each other, their distance equal to or smaller than smallest distance of one to the eye (<abbrev xmlns:xlink="http://www.w3.org/1999/xlink" xlink:title="Frontal carina distance" id="ABBRID0EUBKM" xlink:type="simple">FR</abbrev>/<abbrev xmlns:xlink="http://www.w3.org/1999/xlink" xlink:title="Cephalic size" id="ABBRID0EYBKM" xlink:type="simple">CS</abbrev>: 0.28±0.01; 0.28–0.29); clypeus with anterolateral corners, its anteromedian margin broadly triangular or convex; mandible with two apical teeth normally spaced; antennal scape relatively short (<abbrev xmlns:xlink="http://www.w3.org/1999/xlink" xlink:title="Scape length" id="ABBRID0E3BKM" xlink:type="simple">SL</abbrev>/<abbrev xmlns:xlink="http://www.w3.org/1999/xlink" xlink:title="Cephalic size" id="ABBRID0EACKM" xlink:type="simple">CS</abbrev>: 1.19±0.05; 1.08–1.25). Promesonotum weakly convex, mesopropodeum almost flat; mesonotum flat immediately anterior to metanotal groove; metanotal groove weakly visible; dorsal margin of propodeum straight and joining declivity at a noticeable angle, propodeal dorsum &lt; 2 × as long as declivity. Petiolar node scalelike with sharp dorsal margin; femur of hind leg rounded axially and not twisted basally.</p><p>First and second gastral tergites without a pair of white spots; erect hairs on lateral margin of head not present; posterior margin of head with two erect hairs; with head in profile, four pairs of erect hairs arranged from level of anterior margin of eye to posterior cephalic margin; antennal scape covered only with appressed hairs; pronotum, mesonotum, and posterodorsal angle of propodeum with a pair of erect hairs.</p><p><bold>Major worker.</bold> Differing from minor worker in the following characters: enlarged head (<abbrev xmlns:xlink="http://www.w3.org/1999/xlink" xlink:title="Cephalic size" id="ABBRID0EJCKM" xlink:type="simple">CS</abbrev>: 2.07±0.18; 1.91–2.40; <abbrev xmlns:xlink="http://www.w3.org/1999/xlink" xlink:title="v" id="ABBRID0ENCKM" xlink:type="simple">CWb</abbrev>/<abbrev xmlns:xlink="http://www.w3.org/1999/xlink" xlink:title="Maximum cephalic length" id="ABBRID0ERCKM" xlink:type="simple">CL</abbrev>: 0.95±0.03; 0.90–0.98) with slightly concave to almost straight posterior margin; apical 1/3 of antennal scape extending beyond posterior cephalic margin; robust mesosoma with length of propodeal dorsum approximately the same as height of declivity.</p></tp:treatment-sec><tp:treatment-sec sec-type="distribution" id="SECID0EVCKM"><title>Distribution and biology.</title><p>Known only from the south-central high plateau of Madagascar, <italic><tp:taxon-name><tp:taxon-name-part taxon-name-part-type="genus" reg="Camponotus">C.</tp:taxon-name-part><tp:taxon-name-part taxon-name-part-type="species" reg="bozaka">bozaka</tp:taxon-name-part></tp:taxon-name></italic> occupies rubicole thicket, <italic><tp:taxon-name><tp:taxon-name-part taxon-name-part-type="genus" reg="Uapaca">Uapaca</tp:taxon-name-part></tp:taxon-name></italic> woodland, savannah grassland, and shrubland habitats (Fig. <xref ref-type="fig" rid="F48">48D</xref>). Worker specimens have been found foraging through leaf litter and on low vegetation. The nest sites are in the ground or under stones.</p><fig id="F48" position="float" orientation="portrait"><object-id xmlns:xlink="http://www.w3.org/1999/xlink" content-type="doi" xlink:type="simple">10.3897/zookeys.1098.73223.figure48</object-id><object-id xmlns:xlink="http://www.w3.org/1999/xlink" content-type="arpha" xlink:type="simple">B8ACEDE5-FA93-5E92-B891-5AF649730E14</object-id><label>Figure 48.</label><caption><p><italic><tp:taxon-name><tp:taxon-name-part taxon-name-part-type="genus" reg="Camponotus">Camponotus</tp:taxon-name-part><tp:taxon-name-part taxon-name-part-type="species" reg="bozaka">bozaka</tp:taxon-name-part></tp:taxon-name></italic><bold>A</bold> lateral view <bold>B</bold> head in full-face view <bold>C</bold> dorsal view of holotype minor worker <ext-link xmlns:xlink="http://www.w3.org/1999/xlink" xlink:type="simple" ext-link-type="uri" xlink:href="http://www.antweb.org/specimen.do?name=CASENT0217309">CASENT0217309</ext-link><bold>D</bold> distribution map.</p></caption><graphic xmlns:xlink="http://www.w3.org/1999/xlink" xlink:href="zookeys-1098-001_article-73223__-g048.jpg" position="float" orientation="portrait" xlink:type="simple" id="oo_678107.jpg"><uri content-type="original_file" xlink:type="simple">https://binary.pensoft.net/fig/678107</uri></graphic></fig></tp:treatment-sec><tp:treatment-sec sec-type="discussion" id="SECID0EUEKM"><title>Discussion.</title><p>See discussion under <italic><tp:taxon-name><tp:taxon-name-part taxon-name-part-type="genus" reg="Camponotus">C.</tp:taxon-name-part><tp:taxon-name-part taxon-name-part-type="species" reg="asara">asara</tp:taxon-name-part></tp:taxon-name></italic>. The taxonomic identity of <italic><tp:taxon-name><tp:taxon-name-part taxon-name-part-type="genus" reg="Camponotus">C.</tp:taxon-name-part><tp:taxon-name-part taxon-name-part-type="species" reg="bozaka">bozaka</tp:taxon-name-part></tp:taxon-name></italic> based on conventional qualitative morphology is supported by multivariate morphometric analysis. The grouping shown by the morphometric dendrogram and confirmed by cumulative <abbrev xmlns:xlink="http://www.w3.org/1999/xlink" xlink:title="Linear Discriminant Analysis" id="ABBRID0EWFKM" xlink:type="simple">LDA</abbrev> at 100% success supports the existence of the species.</p></tp:treatment-sec><tp:treatment-sec sec-type="etymology" id="SECID0E1FKM"><title>Etymology.</title><p>This new name <italic>bozaka</italic> is a singular non-Latin noun used in apposition and is derived from the Malagasy word for “dried grass” in reference to the abundant grassland where this species occurs.</p></tp:treatment-sec><tp:treatment-sec><!--Section generated to contain objects referenced in tp:taxon-treatment.--><fig id="F26" position="float" orientation="portrait"><object-id xmlns:xlink="http://www.w3.org/1999/xlink" content-type="doi" xlink:type="simple">10.3897/zookeys.1098.73223.figure26</object-id><object-id xmlns:xlink="http://www.w3.org/1999/xlink" content-type="arpha" xlink:type="simple">B9AFB4F6-0840-5525-9CDC-90817F093621</object-id><label>Figure 26.</label><caption><p>Posterior portion of mesosoma, petiolar node, and gaster in lateral view <bold>A</bold><italic><tp:taxon-name><tp:taxon-name-part taxon-name-part-type="genus" reg="Camponotus">C.</tp:taxon-name-part><tp:taxon-name-part taxon-name-part-type="species" reg="bozaka">bozaka</tp:taxon-name-part></tp:taxon-name></italic> (<ext-link xmlns:xlink="http://www.w3.org/1999/xlink" xlink:type="simple" ext-link-type="uri" xlink:href="http://www.antweb.org/specimen.do?name=CASENT0217309">CASENT0217309</ext-link>) <bold>B</bold><italic><tp:taxon-name><tp:taxon-name-part taxon-name-part-type="genus" reg="Camponotus">C.</tp:taxon-name-part><tp:taxon-name-part taxon-name-part-type="species" reg="atimo">atimo</tp:taxon-name-part></tp:taxon-name></italic> (<ext-link xmlns:xlink="http://www.w3.org/1999/xlink" xlink:type="simple" ext-link-type="uri" xlink:href="http://www.antweb.org/specimen.do?name=CASENT0454042">CASENT0454042</ext-link>).</p></caption><graphic xmlns:xlink="http://www.w3.org/1999/xlink" xlink:href="zookeys-1098-001_article-73223__-g026.jpg" position="float" orientation="portrait" xlink:type="simple" id="oo_678085.jpg"><uri content-type="original_file" xlink:type="simple">https://binary.pensoft.net/fig/678085</uri></graphic></fig><fig id="F28" position="float" orientation="portrait"><object-id xmlns:xlink="http://www.w3.org/1999/xlink" content-type="doi" xlink:type="simple">10.3897/zookeys.1098.73223.figure28</object-id><object-id xmlns:xlink="http://www.w3.org/1999/xlink" content-type="arpha" xlink:type="simple">EEE30966-98BD-5BEC-85D3-16046A508F09</object-id><label>Figure 28.</label><caption><p>Mesosoma and petiolar node in lateral view <bold>A</bold><italic><tp:taxon-name><tp:taxon-name-part taxon-name-part-type="genus" reg="Camponotus">C.</tp:taxon-name-part><tp:taxon-name-part taxon-name-part-type="species" reg="asara">asara</tp:taxon-name-part></tp:taxon-name></italic> (<ext-link xmlns:xlink="http://www.w3.org/1999/xlink" xlink:type="simple" ext-link-type="uri" xlink:href="http://www.antweb.org/specimen.do?name=CASENT0493252">CASENT0493252</ext-link>) <bold>B</bold><italic><tp:taxon-name><tp:taxon-name-part taxon-name-part-type="genus" reg="Camponotus">C.</tp:taxon-name-part><tp:taxon-name-part taxon-name-part-type="species" reg="bozaka">bozaka</tp:taxon-name-part></tp:taxon-name></italic> (<ext-link xmlns:xlink="http://www.w3.org/1999/xlink" xlink:type="simple" ext-link-type="uri" xlink:href="http://www.antweb.org/specimen.do?name=CASENT0217309">CASENT0217309</ext-link>).</p></caption><graphic xmlns:xlink="http://www.w3.org/1999/xlink" xlink:href="zookeys-1098-001_article-73223__-g028.jpg" position="float" orientation="portrait" xlink:type="simple" id="oo_678087.jpg"><uri content-type="original_file" xlink:type="simple">https://binary.pensoft.net/fig/678087</uri></graphic></fig></tp:treatment-sec></tp:taxon-treatment>
