# Supplementary material for: ﻿Revision of the Malagasy Camponotus subgenus Myrmosaga (Hymenoptera, Formicidae) using qualitative and quantitative morphology
Source: Zookeys. 2022 May 3;1098:1–180. doi: 10.3897/zookeys.1098.73223 (PMC9848896; doi:10.3897/zookeys.1098.73223)
Supplement: XML Treatment for Camponotus harenarum [file zookeys.1098.73223-treatment17.xml]

<!DOCTYPE tp:taxon-treatment
  PUBLIC "-//TaxonX//DTD Taxonomic Treatment Publishing DTD v0 20100105//EN" "tax-treatment-NSO.dtd">
<tp:taxon-treatment xmlns:tp="http://www.plazi.org/taxpub"><tp:treatment-meta><kwd-group><label>Taxon classification</label><kwd>
                <named-content content-type="kingdom">Animalia</named-content>
              </kwd><kwd>
                <named-content content-type="order">Hymenoptera</named-content>
              </kwd><kwd>
                <named-content content-type="family">Formicidae</named-content>
              </kwd></kwd-group><mixed-citation publication-type="journal"><person-group><name><surname>Rakotonirina</surname><given-names>Jean Claude</given-names></name><name><surname>Fisher</surname><given-names>Brian L.</given-names></name></person-group><article-title>﻿Revision of the Malagasy <tp:taxon-name><tp:taxon-name-part taxon-name-part-type="genus" reg="Camponotus">Camponotus</tp:taxon-name-part></tp:taxon-name> subgenus <tp:taxon-name><tp:taxon-name-part taxon-name-part-type="genus" reg="Camponotus"/><tp:taxon-name-part taxon-name-part-type="subgenus" reg="Myrmosaga">Myrmosaga</tp:taxon-name-part></tp:taxon-name> (<tp:taxon-name><tp:taxon-name-part taxon-name-part-type="order">Hymenoptera</tp:taxon-name-part></tp:taxon-name>, <tp:taxon-name><tp:taxon-name-part taxon-name-part-type="family">Formicidae</tp:taxon-name-part></tp:taxon-name>) using qualitative and quantitative morphology</article-title><source>Zookeys</source><day>03</day><month>05</month><year>2022</year><volume>1098</volume><fpage>1</fpage><lpage>180</lpage><pub-id pub-id-type="doi">10.3897/zookeys.1098.73223</pub-id></mixed-citation></tp:treatment-meta><tp:nomenclature><label>﻿</label><tp:taxon-name>
              <object-id xmlns:xlink="http://www.w3.org/1999/xlink" content-type="arpha" xlink:type="simple">5FB7707A-D087-5FD6-9423-7DB5D7BA5034</object-id>
              <tp:taxon-name-part taxon-name-part-type="genus" reg="Camponotus">Camponotus</tp:taxon-name-part>
              <tp:taxon-name-part taxon-name-part-type="species" reg="harenarum">harenarum</tp:taxon-name-part>
              <object-id xmlns:xlink="http://www.w3.org/1999/xlink" content-type="zoobank" xlink:type="simple">http://zoobank.org/98A3E724-B721-4620-AC59-C6246D6E657D</object-id>
            </tp:taxon-name><tp:taxon-status xmlns:xlink="http://www.w3.org/1999/xlink" xlink:type="simple">sp. nov.</tp:taxon-status><xref ref-type="fig" rid="F5">Figs 5B</xref><xref ref-type="fig" rid="F57">, 57</xref></tp:nomenclature><tp:treatment-sec sec-type="Holotype worker" id="SECID0ERABO"><title>Holotype worker.</title><p><bold>Madagascar</bold>: Province <bold>Antsiranana</bold>: Forêt d’Analabe, 30 km 72° ENE Daraina, <named-content xmlns:xlink="http://www.w3.org/1999/xlink" content-type="dwc:verbatimCoordinates" xlink:type="simple"><named-content content-type="geo-json" specific-use="{&#34;type&#34;:&#34;Point&#34;,&#34;coordinates&#34;:[49.908330,-13.083330]}" id="NCID0E5ABO" xlink:type="simple">-13.08333, 49.90833</named-content></named-content>, 30 m, littoral rainforest, ground forager, 28 Nov 2003 (B.L. Fisher et al.) collection code: BLF09544, specimen code: <ext-link xmlns:xlink="http://www.w3.org/1999/xlink" xlink:type="simple" ext-link-type="uri" xlink:href="http://www.antweb.org/specimen.do?name=CASENT0499207">CASENT0499207</ext-link> (<named-content xmlns:xlink="http://www.w3.org/1999/xlink" content-type="dwc:institutional_code" xlink:title="California Academy of Sciences" xlink:href="http://grbio.org/institution/california-academy-sciences" xlink:type="simple">CAS</named-content>).</p></tp:treatment-sec><tp:treatment-sec sec-type="Paratype" id="SECID0EHBBO"><title>Paratype.</title><p>1 minor worker of same data as holotype but with collection code: BLF09463 and specimen code: <ext-link xmlns:xlink="http://www.w3.org/1999/xlink" xlink:type="simple" ext-link-type="uri" xlink:href="http://www.antweb.org/specimen.do?name=CASENT0499217">CASENT0499217</ext-link> (<named-content xmlns:xlink="http://www.w3.org/1999/xlink" content-type="dwc:institutional_code" xlink:title="California Academy of Sciences" xlink:href="http://grbio.org/institution/california-academy-sciences" xlink:type="simple">CAS</named-content>).</p></tp:treatment-sec><tp:treatment-sec sec-type="material" id="SECID0ERBBO"><title>Additional material examined.</title><p><bold>Madagascar: Antsiranana</bold>: Forêt d’Analabe, 30 km 72° ENE Daraina, <named-content xmlns:xlink="http://www.w3.org/1999/xlink" content-type="dwc:verbatimCoordinates" xlink:type="simple"><named-content content-type="geo-json" specific-use="{&#34;type&#34;:&#34;Point&#34;,&#34;coordinates&#34;:[49.908330,-13.083330]}" id="NCID0E3BBO" xlink:type="simple">-13.08333, 49.90833</named-content></named-content>, 30 m, littoral rainforest (B.L. Fisher) (<named-content xmlns:xlink="http://www.w3.org/1999/xlink" content-type="dwc:institutional_code" xlink:title="California Academy of Sciences" xlink:href="http://grbio.org/institution/california-academy-sciences" xlink:type="simple">CAS</named-content>).</p></tp:treatment-sec><tp:treatment-sec sec-type="diagnosis" id="SECID0EFCBO"><title>Diagnosis.</title><p>With head in full-face view, eye not breaking lateral cephalic margin; mesonotum short and lacking constriction; propodeal dorsum transversely medially concave at ca. posterior 1/2; petiolar node ca. as high as long.</p></tp:treatment-sec><tp:treatment-sec sec-type="description" id="SECID0EKCBO"><title>Description.</title><p><bold>Minor worker.</bold> With head in full-face view, lateral margins anterior to eye level approximately parallel, progressively rounding evenly towards slightly concave rear margin; eye protruding and large (<abbrev xmlns:xlink="http://www.w3.org/1999/xlink" xlink:title="Eye length" id="ABBRID0ESCBO" xlink:type="simple">EL</abbrev>/<abbrev xmlns:xlink="http://www.w3.org/1999/xlink" xlink:title="Cephalic size" id="ABBRID0EWCBO" xlink:type="simple">CS</abbrev>: 0.25±0.01; 0.25–0.26), not breaking lateral cephalic margin, location of its posterior margin at posterior 1/3 of head (<abbrev xmlns:xlink="http://www.w3.org/1999/xlink" xlink:title="Postocular distance" id="ABBRID0E1CBO" xlink:type="simple">PoOc</abbrev>/<abbrev xmlns:xlink="http://www.w3.org/1999/xlink" xlink:title="Maximum cephalic length" id="ABBRID0E5CBO" xlink:type="simple">CL</abbrev>: 0.28±0.01; 0.27–0.29); frontal carinae not widely opened posteriorly, (<abbrev xmlns:xlink="http://www.w3.org/1999/xlink" xlink:title="Frontal carina distance" id="ABBRID0ECDBO" xlink:type="simple">FR</abbrev>/<abbrev xmlns:xlink="http://www.w3.org/1999/xlink" xlink:title="Cephalic size" id="ABBRID0EGDBO" xlink:type="simple">CS</abbrev>: 0.25±0.00; 0.24–0.25); clypeus without anterolateral angle, anteromedian margin broadly convex; mandible with two apical teeth normally spaced; antennal scape relatively long (<abbrev xmlns:xlink="http://www.w3.org/1999/xlink" xlink:title="Scape length" id="ABBRID0EKDBO" xlink:type="simple">SL</abbrev>/<abbrev xmlns:xlink="http://www.w3.org/1999/xlink" xlink:title="Cephalic size" id="ABBRID0EODBO" xlink:type="simple">CS</abbrev>: 1.63±0.05; 1.58–1.70). Promesonotum noticeably convex, metanotal groove noticeably visible; anterior portion of propodeal dorsum convex, then concave and becoming straight with blunt angle to declivity surface. Petiole nodiform, anterior and posterior margins approximately the same height, dorsal margin separated by an angle from the anterior and gently rounding to the posterior.</p><p>First and second gastral tergites without a pair of white spots; erect hairs on lateral margin of head present anterior to and behind eye level; posterior margin of head with two elongate, erect hairs; antennal scape covered with erect hairs; junction of propodeal dorsum and declivity with two pairs of erect hairs. Body color orange-brown with darker coxa, junction of segments, abdominal sternites, and appendices.</p></tp:treatment-sec><tp:treatment-sec sec-type="Major worker" id="SECID0ETDBO"><title>Major worker.</title><p>Unknown.</p></tp:treatment-sec><tp:treatment-sec sec-type="distribution" id="SECID0EYDBO"><title>Distribution and biology.</title><p>Endemic to Madagascar, <italic><tp:taxon-name><tp:taxon-name-part taxon-name-part-type="genus" reg="Camponotus">C.</tp:taxon-name-part><tp:taxon-name-part taxon-name-part-type="species" reg="harenarum">harenarum</tp:taxon-name-part></tp:taxon-name></italic> is only known from the littoral rainforest of Analabe in Daraina, in the northeastern region of the island (Fig. <xref ref-type="fig" rid="F57">57D</xref>). This species has been found nesting in rotten logs and foraging on the forest floor and on lower vegetation.</p><fig id="F57" position="float" orientation="portrait"><object-id xmlns:xlink="http://www.w3.org/1999/xlink" content-type="doi" xlink:type="simple">10.3897/zookeys.1098.73223.figure57</object-id><object-id xmlns:xlink="http://www.w3.org/1999/xlink" content-type="arpha" xlink:type="simple">A008AD1B-C073-5C9A-BD8B-EDD93E516865</object-id><label>Figure 57.</label><caption><p><italic><tp:taxon-name><tp:taxon-name-part taxon-name-part-type="genus" reg="Camponotus">Camponotus</tp:taxon-name-part><tp:taxon-name-part taxon-name-part-type="species" reg="harenarum">harenarum</tp:taxon-name-part></tp:taxon-name></italic><bold>A</bold> lateral view <bold>B</bold> head in full-face view <bold>C</bold> dorsal view of holotype minor worker <ext-link xmlns:xlink="http://www.w3.org/1999/xlink" xlink:type="simple" ext-link-type="uri" xlink:href="http://www.antweb.org/specimen.do?name=CASENT0499207">CASENT0499207</ext-link><bold>D</bold> distribution map.</p></caption><graphic xmlns:xlink="http://www.w3.org/1999/xlink" xlink:href="zookeys-1098-001_article-73223__-g057.jpg" position="float" orientation="portrait" xlink:type="simple" id="oo_678116.jpg"><uri content-type="original_file" xlink:type="simple">https://binary.pensoft.net/fig/678116</uri></graphic></fig></tp:treatment-sec><tp:treatment-sec sec-type="discussion" id="SECID0ENFBO"><title>Discussion.</title><p><italic><tp:taxon-name><tp:taxon-name-part taxon-name-part-type="genus" reg="Camponotus">Camponotus</tp:taxon-name-part><tp:taxon-name-part taxon-name-part-type="species" reg="harenarum">harenarum</tp:taxon-name-part></tp:taxon-name></italic> can be confounded with <italic><tp:taxon-name><tp:taxon-name-part taxon-name-part-type="genus" reg="Camponotus">C.</tp:taxon-name-part><tp:taxon-name-part taxon-name-part-type="species" reg="karsti">karsti</tp:taxon-name-part></tp:taxon-name></italic>, but the latter has a more sloping anterior portion of the propodeum that makes a noticeable angle with the posterior region, and a shorter anterior margin of the petiolar node.</p></tp:treatment-sec><tp:treatment-sec sec-type="etymology" id="SECID0EJGBO"><title>Etymology.</title><p>
              The  species name <italic><tp:taxon-name><tp:taxon-name-part taxon-name-part-type="genus" reg="Camponotus"/><tp:taxon-name-part taxon-name-part-type="species" reg="harenarum">harenarum</tp:taxon-name-part></tp:taxon-name></italic> is a Latin plural noun in the genitive case of <italic>harena</italic>, which means sand. It is in reference to the littoral rainforest, the only habitat in which it has been found.</p></tp:treatment-sec><tp:treatment-sec><!--Section generated to contain objects referenced in tp:taxon-treatment.--><fig id="F5" position="float" orientation="portrait"><object-id xmlns:xlink="http://www.w3.org/1999/xlink" content-type="doi" xlink:type="simple">10.3897/zookeys.1098.73223.figure5</object-id><object-id xmlns:xlink="http://www.w3.org/1999/xlink" content-type="arpha" xlink:type="simple">816794D7-7373-57AE-9AB5-763A7A72D9AD</object-id><label>Figure 5.</label><caption><p>Mesosoma and petiolar node in lateral view <bold>A</bold><italic><tp:taxon-name><tp:taxon-name-part taxon-name-part-type="genus" reg="Camponotus">C.</tp:taxon-name-part><tp:taxon-name-part taxon-name-part-type="species" reg="karsti">karsti</tp:taxon-name-part></tp:taxon-name></italic> (<ext-link xmlns:xlink="http://www.w3.org/1999/xlink" xlink:type="simple" ext-link-type="uri" xlink:href="http://www.antweb.org/specimen.do?name=CASENT0217292">CASENT0217292</ext-link>) <bold>B</bold><italic><tp:taxon-name><tp:taxon-name-part taxon-name-part-type="genus" reg="Camponotus">C.</tp:taxon-name-part><tp:taxon-name-part taxon-name-part-type="species" reg="harenarum">harenarum</tp:taxon-name-part></tp:taxon-name></italic> (<ext-link xmlns:xlink="http://www.w3.org/1999/xlink" xlink:type="simple" ext-link-type="uri" xlink:href="http://www.antweb.org/specimen.do?name=CASENT0499207">CASENT0499207</ext-link>).</p></caption><graphic xmlns:xlink="http://www.w3.org/1999/xlink" xlink:href="zookeys-1098-001_article-73223__-g005.jpg" position="float" orientation="portrait" xlink:type="simple" id="oo_678064.jpg"><uri content-type="original_file" xlink:type="simple">https://binary.pensoft.net/fig/678064</uri></graphic></fig></tp:treatment-sec></tp:taxon-treatment>
