# Supplementary material for: ﻿Revision of the Malagasy Camponotus subgenus Myrmosaga (Hymenoptera, Formicidae) using qualitative and quantitative morphology
Source: Zookeys. 2022 May 3;1098:1–180. doi: 10.3897/zookeys.1098.73223 (PMC9848896; doi:10.3897/zookeys.1098.73223)
Supplement: XML Treatment for Camponotus imitator [file zookeys.1098.73223-treatment20.xml]

<!DOCTYPE tp:taxon-treatment
  PUBLIC "-//TaxonX//DTD Taxonomic Treatment Publishing DTD v0 20100105//EN" "tax-treatment-NSO.dtd">
<tp:taxon-treatment xmlns:tp="http://www.plazi.org/taxpub"><tp:treatment-meta><kwd-group><label>Taxon classification</label><kwd>
                <named-content content-type="kingdom">Animalia</named-content>
              </kwd><kwd>
                <named-content content-type="order">Hymenoptera</named-content>
              </kwd><kwd>
                <named-content content-type="family">Formicidae</named-content>
              </kwd></kwd-group><mixed-citation publication-type="journal"><person-group><name><surname>Rakotonirina</surname><given-names>Jean Claude</given-names></name><name><surname>Fisher</surname><given-names>Brian L.</given-names></name></person-group><article-title>﻿Revision of the Malagasy <tp:taxon-name><tp:taxon-name-part taxon-name-part-type="genus" reg="Camponotus">Camponotus</tp:taxon-name-part></tp:taxon-name> subgenus <tp:taxon-name><tp:taxon-name-part taxon-name-part-type="genus" reg="Camponotus"/><tp:taxon-name-part taxon-name-part-type="subgenus" reg="Myrmosaga">Myrmosaga</tp:taxon-name-part></tp:taxon-name> (<tp:taxon-name><tp:taxon-name-part taxon-name-part-type="order">Hymenoptera</tp:taxon-name-part></tp:taxon-name>, <tp:taxon-name><tp:taxon-name-part taxon-name-part-type="family">Formicidae</tp:taxon-name-part></tp:taxon-name>) using qualitative and quantitative morphology</article-title><source>Zookeys</source><day>03</day><month>05</month><year>2022</year><volume>1098</volume><fpage>1</fpage><lpage>180</lpage><pub-id pub-id-type="doi">10.3897/zookeys.1098.73223</pub-id></mixed-citation></tp:treatment-meta><tp:nomenclature><label>﻿</label><tp:taxon-name>
              <object-id xmlns:xlink="http://www.w3.org/1999/xlink" content-type="arpha" xlink:type="simple">85799396-A938-58A4-B51B-F96AEEC221A8</object-id>
              <tp:taxon-name-part taxon-name-part-type="genus" reg="Camponotus">Camponotus</tp:taxon-name-part>
              <tp:taxon-name-part taxon-name-part-type="species" reg="imitator">imitator</tp:taxon-name-part>
            </tp:taxon-name><tp:taxon-authority>Forel</tp:taxon-authority><xref ref-type="fig" rid="F16">Fig. 16A</xref><xref ref-type="bibr" rid="B33">(see Rasoamanana et al. 2017 for the description)</xref></tp:nomenclature><tp:treatment-sec sec-type="diagnosis" id="SECID0E6CEO"><title>Diagnosis.</title><p>With head in full-face view, posterior portion of head extending into a neck, and anteromedian clypeal margin continuously forming broad convexity; dorsal outline of mesosoma complex; body color black to dark brown.</p></tp:treatment-sec><tp:treatment-sec sec-type="distribution" id="SECID0EEDEO"><title>Distribution and biology.</title><p>See the geographic distribution and biology in <xref ref-type="bibr" rid="B33">Rasoamanana et al. (2017)</xref>.</p></tp:treatment-sec><tp:treatment-sec sec-type="discussion" id="SECID0EODEO"><title>Discussion.</title><p><italic><tp:taxon-name><tp:taxon-name-part taxon-name-part-type="genus" reg="Camponotus">Camponotus</tp:taxon-name-part><tp:taxon-name-part taxon-name-part-type="species" reg="imitator">imitator</tp:taxon-name-part></tp:taxon-name></italic> can be easily separated from the other species of the <italic><tp:taxon-name><tp:taxon-name-part taxon-name-part-type="genus" reg="Myrmosaga">Myrmosaga</tp:taxon-name-part></tp:taxon-name></italic> group in that it is the only species that is characterized by an elongate mesonotum that is constricted at midlength, and its propodeum is broadly convex when the mesosoma is viewed in profile.</p><p>See also discussion under the section “Morphological diagnosis of the worker caste of the Malagasy <italic><tp:taxon-name><tp:taxon-name-part taxon-name-part-type="genus" reg="Myrmosaga">Myrmosaga</tp:taxon-name-part></tp:taxon-name></italic>”.</p><p>
              The  grouping of <italic><tp:taxon-name><tp:taxon-name-part taxon-name-part-type="genus" reg="Camponotus">C.</tp:taxon-name-part><tp:taxon-name-part taxon-name-part-type="species" reg="imitator">imitator</tp:taxon-name-part></tp:taxon-name></italic> revealed by the <abbrev xmlns:xlink="http://www.w3.org/1999/xlink" xlink:title="Nest Centroid" id="ABBRID0E6EEO" xlink:type="simple">NC</abbrev>-clustering method dendrogram is confirmed by the cumulative <abbrev xmlns:xlink="http://www.w3.org/1999/xlink" xlink:title="Linear Discriminant Analysis" id="ABBRID0EDFEO" xlink:type="simple">LDA</abbrev> at 100% identification success, indicating the support of the species hypothesized by qualitative morphology-based taxonomy.</p></tp:treatment-sec><tp:treatment-sec><!--Section generated to contain objects referenced in tp:taxon-treatment.--><fig id="F16" position="float" orientation="portrait"><object-id xmlns:xlink="http://www.w3.org/1999/xlink" content-type="doi" xlink:type="simple">10.3897/zookeys.1098.73223.figure16</object-id><object-id xmlns:xlink="http://www.w3.org/1999/xlink" content-type="arpha" xlink:type="simple">B103897B-8DE6-51AD-B363-29A0B55F0D70</object-id><label>Figure 16.</label><caption><p>Mesosoma in lateral view <bold>A</bold><italic><tp:taxon-name><tp:taxon-name-part taxon-name-part-type="genus" reg="Camponotus">C.</tp:taxon-name-part><tp:taxon-name-part taxon-name-part-type="species" reg="imitator">imitator</tp:taxon-name-part></tp:taxon-name></italic> (<ext-link xmlns:xlink="http://www.w3.org/1999/xlink" xlink:type="simple" ext-link-type="uri" xlink:href="http://www.antweb.org/specimen.do?name=CASENT0452849">CASENT0452849</ext-link>) <bold>B</bold><italic><tp:taxon-name><tp:taxon-name-part taxon-name-part-type="genus" reg="Camponotus">C.</tp:taxon-name-part><tp:taxon-name-part taxon-name-part-type="species" reg="mahafaly">mahafaly</tp:taxon-name-part></tp:taxon-name></italic> (<ext-link xmlns:xlink="http://www.w3.org/1999/xlink" xlink:type="simple" ext-link-type="uri" xlink:href="http://www.antweb.org/specimen.do?name=CASENT0115287">CASENT0115287</ext-link>).</p></caption><graphic xmlns:xlink="http://www.w3.org/1999/xlink" xlink:href="zookeys-1098-001_article-73223__-g016.jpg" position="float" orientation="portrait" xlink:type="simple" id="oo_678075.jpg"><uri content-type="original_file" xlink:type="simple">https://binary.pensoft.net/fig/678075</uri></graphic></fig></tp:treatment-sec><ref-list><ref id="B33"><mixed-citation xmlns:xlink="http://www.w3.org/1999/xlink" xlink:type="simple"><person-group><name name-style="western"><surname>Rasoamanana</surname><given-names>N</given-names></name><name name-style="western"><surname>Csősz</surname><given-names>S</given-names></name><name name-style="western"><surname>Fisher</surname><given-names>BL</given-names></name></person-group> (<year>2017</year>) <article-title>Taxonomic revision of imitating carpenter ants, <tp:taxon-name><tp:taxon-name-part taxon-name-part-type="genus">Camponotus</tp:taxon-name-part><tp:taxon-name-part taxon-name-part-type="infraspecific-rank">subgenus</tp:taxon-name-part><tp:taxon-name-part taxon-name-part-type="subgenus">Myrmopytia</tp:taxon-name-part></tp:taxon-name> (<tp:taxon-name><tp:taxon-name-part taxon-name-part-type="order">Hymenoptera</tp:taxon-name-part></tp:taxon-name>, <tp:taxon-name><tp:taxon-name-part taxon-name-part-type="family">Formicidae</tp:taxon-name-part></tp:taxon-name>) of Madagascar, using morphometry and qualitative traits.</article-title><source>ZooKeys</source><volume>681</volume>: <fpage>119</fpage>–<lpage>152</lpage>. <ext-link xlink:type="simple" ext-link-type="doi" xlink:href="10.3897/zookeys.681.13187">https://doi.org/10.3897/zookeys.681.13187</ext-link></mixed-citation></ref></ref-list></tp:taxon-treatment>
