# Supplementary material for: ﻿Revision of the Malagasy Camponotus subgenus Myrmosaga (Hymenoptera, Formicidae) using qualitative and quantitative morphology
Source: Zookeys. 2022 May 3;1098:1–180. doi: 10.3897/zookeys.1098.73223 (PMC9848896; doi:10.3897/zookeys.1098.73223)
Supplement: XML Treatment for Camponotus karsti [file zookeys.1098.73223-treatment23.xml]

<!DOCTYPE tp:taxon-treatment
  PUBLIC "-//TaxonX//DTD Taxonomic Treatment Publishing DTD v0 20100105//EN" "tax-treatment-NSO.dtd">
<tp:taxon-treatment xmlns:tp="http://www.plazi.org/taxpub"><tp:treatment-meta><kwd-group><label>Taxon classification</label><kwd>
                <named-content content-type="kingdom">Animalia</named-content>
              </kwd><kwd>
                <named-content content-type="order">Hymenoptera</named-content>
              </kwd><kwd>
                <named-content content-type="family">Formicidae</named-content>
              </kwd></kwd-group><mixed-citation publication-type="journal"><person-group><name><surname>Rakotonirina</surname><given-names>Jean Claude</given-names></name><name><surname>Fisher</surname><given-names>Brian L.</given-names></name></person-group><article-title>﻿Revision of the Malagasy <tp:taxon-name><tp:taxon-name-part taxon-name-part-type="genus" reg="Camponotus">Camponotus</tp:taxon-name-part></tp:taxon-name> subgenus <tp:taxon-name><tp:taxon-name-part taxon-name-part-type="genus" reg="Camponotus"/><tp:taxon-name-part taxon-name-part-type="subgenus" reg="Myrmosaga">Myrmosaga</tp:taxon-name-part></tp:taxon-name> (<tp:taxon-name><tp:taxon-name-part taxon-name-part-type="order">Hymenoptera</tp:taxon-name-part></tp:taxon-name>, <tp:taxon-name><tp:taxon-name-part taxon-name-part-type="family">Formicidae</tp:taxon-name-part></tp:taxon-name>) using qualitative and quantitative morphology</article-title><source>Zookeys</source><day>03</day><month>05</month><year>2022</year><volume>1098</volume><fpage>1</fpage><lpage>180</lpage><pub-id pub-id-type="doi">10.3897/zookeys.1098.73223</pub-id></mixed-citation></tp:treatment-meta><tp:nomenclature><label>﻿</label><tp:taxon-name>
              <object-id xmlns:xlink="http://www.w3.org/1999/xlink" content-type="arpha" xlink:type="simple">FD0748C7-6908-5176-A1B9-770C37040519</object-id>
              <tp:taxon-name-part taxon-name-part-type="genus" reg="Camponotus">Camponotus</tp:taxon-name-part>
              <tp:taxon-name-part taxon-name-part-type="species" reg="karsti">karsti</tp:taxon-name-part>
              <object-id xmlns:xlink="http://www.w3.org/1999/xlink" content-type="zoobank" xlink:type="simple">http://zoobank.org/A47440D3-8DC7-474C-88A4-9F060DF006C2</object-id>
            </tp:taxon-name><tp:taxon-status xmlns:xlink="http://www.w3.org/1999/xlink" xlink:type="simple">sp. nov.</tp:taxon-status><xref ref-type="fig" rid="F5">Figs 5A</xref><xref ref-type="fig" rid="F62">, 62</xref></tp:nomenclature><tp:treatment-sec sec-type="Holotype worker" id="SECID0E35FO"><title>Holotype worker.</title><p><bold>Madagascar</bold>: Province <bold>Antsiranana</bold>: RS Ankarana, 7 km SE Matsaborimanga, <named-content xmlns:xlink="http://www.w3.org/1999/xlink" content-type="dwc:verbatimCoordinates" xlink:type="simple"><named-content content-type="geo-json" specific-use="{&#34;type&#34;:&#34;Point&#34;,&#34;coordinates&#34;:[49.116670,-12.900000]}" id="NCID0EJ6FO" xlink:type="simple">-12.9, 49.11667</named-content></named-content>, 150 m, tropical dry forest, low vegetation, 27 Nov 1990 (P.S. Ward) collection code: PSW11005, specimen code: <ext-link xmlns:xlink="http://www.w3.org/1999/xlink" xlink:type="simple" ext-link-type="uri" xlink:href="http://www.antweb.org/specimen.do?name=CASENT0217292">CASENT0217292</ext-link> (<named-content xmlns:xlink="http://www.w3.org/1999/xlink" content-type="dwc:institutional_code" xlink:title="California Academy of Sciences" xlink:href="http://grbio.org/institution/california-academy-sciences" xlink:type="simple">CAS</named-content>).</p></tp:treatment-sec><tp:treatment-sec sec-type="Paratype" id="SECID0ES6FO"><title>Paratype.</title><p>1 minor worker with same data as holotype but respectively specimen coded as: <ext-link xmlns:xlink="http://www.w3.org/1999/xlink" xlink:type="simple" ext-link-type="uri" xlink:href="http://www.antweb.org/specimen.do?name=CASENT0837940">CASENT0837940</ext-link> (<named-content xmlns:xlink="http://www.w3.org/1999/xlink" content-type="dwc:institutional_code" xlink:title="California Academy of Sciences" xlink:href="http://grbio.org/institution/california-academy-sciences" xlink:type="simple">CAS</named-content>).</p></tp:treatment-sec><tp:treatment-sec sec-type="material" id="SECID0E36FO"><title>Additional material examined.</title><p><bold>Madagascar: Antsiranana</bold>: RS Ankarana, 7 km SE Matsaborimanga, <named-content xmlns:xlink="http://www.w3.org/1999/xlink" content-type="dwc:verbatimCoordinates" xlink:type="simple"><named-content content-type="geo-json" specific-use="{&#34;type&#34;:&#34;Point&#34;,&#34;coordinates&#34;:[49.116670,-12.900000]}" id="NCID0EHAGO" xlink:type="simple">-12.9, 49.11667</named-content></named-content>, 150 m, Dry Forest, (P.S. Ward) (<named-content xmlns:xlink="http://www.w3.org/1999/xlink" content-type="dwc:institutional_code" xlink:title="California Academy of Sciences" xlink:href="http://grbio.org/institution/california-academy-sciences" xlink:type="simple">CAS</named-content>).</p></tp:treatment-sec><tp:treatment-sec sec-type="diagnosis" id="SECID0EQAGO"><title>Diagnosis.</title><p>With head in full-face view, eye not breaking lateral cephalic margin; mesonotum short and lacking constriction; promesonotum an even convexity; propodeum with blunt angle at ca. posterior 1/2; anterior margin of petiolar node in profile very low, dorsal surface noticeably horizontal, ca. 2 × as long as posterior surface.</p></tp:treatment-sec><tp:treatment-sec sec-type="description" id="SECID0EVAGO"><title>Description.</title><p><bold>Minor worker.</bold> With head in full-face view, lateral margins anterior to eye level approximately parallel, progressively rounding evenly towards slightly concave rear margin; eye protruding and large (<abbrev xmlns:xlink="http://www.w3.org/1999/xlink" xlink:title="Eye length" id="ABBRID0E4AGO" xlink:type="simple">EL</abbrev>/<abbrev xmlns:xlink="http://www.w3.org/1999/xlink" xlink:title="Maximum cephalic length" id="ABBRID0EBBGO" xlink:type="simple">CL</abbrev>: 0.26±0.01; 0.25–0.26), not breaking lateral cephalic margin, location of its posterior margin at posterior 1/4 of head (<abbrev xmlns:xlink="http://www.w3.org/1999/xlink" xlink:title="Postocular distance" id="ABBRID0EFBGO" xlink:type="simple">PoOc</abbrev>/<abbrev xmlns:xlink="http://www.w3.org/1999/xlink" xlink:title="Maximum cephalic length" id="ABBRID0EJBGO" xlink:type="simple">CL</abbrev>: 0.26±0.01; 0.25–0.27); frontal carinae parallel, not widely opened posteriorly (<abbrev xmlns:xlink="http://www.w3.org/1999/xlink" xlink:title="Frontal carina distance" id="ABBRID0ENBGO" xlink:type="simple">FR</abbrev>/<abbrev xmlns:xlink="http://www.w3.org/1999/xlink" xlink:title="Cephalic size" id="ABBRID0ERBGO" xlink:type="simple">CS</abbrev>: 0.25); clypeus with blunt or poorly defined anterolateral angle, anteromedian margin broadly convex; two apical teeth of mandible normally spaced; antennal scape relatively long (<abbrev xmlns:xlink="http://www.w3.org/1999/xlink" xlink:title="Scape length" id="ABBRID0EVBGO" xlink:type="simple">SL</abbrev>/<abbrev xmlns:xlink="http://www.w3.org/1999/xlink" xlink:title="Cephalic size" id="ABBRID0EZBGO" xlink:type="simple">CS</abbrev>: 1.65±0.03; 1.63–1.67). Promesonotum noticeably convex, followed by a slightly visible metanotal groove; anterior portion of propodeal dorsum sloping along its first 1/2 then slightly convex and rounding to declivity surface. Anterior margin of petiolar node ca. 1/2 height of posterior margin, dorsal margin separated by an angle from anterior margin and inclined posteriorly to jointly rounding to posterior margin.</p><p>First and second gastral tergites without a pair of white spots; erect hairs on lateral margin of head present on anterior and behind eye level; posterior margin of head with two elongate, erect hairs; antennal scape covered with appressed hairs; junction of propodeal dorsum and declivity with two pairs of erect hairs.</p><p><bold>Major worker.</bold> Unknown.</p></tp:treatment-sec><tp:treatment-sec sec-type="distribution" id="SECID0ECCGO"><title>Distribution and biology.</title><p>
              The  distribution of <italic><tp:taxon-name><tp:taxon-name-part taxon-name-part-type="genus" reg="Camponotus">C.</tp:taxon-name-part><tp:taxon-name-part taxon-name-part-type="species" reg="karsti">karsti</tp:taxon-name-part></tp:taxon-name></italic> is limited to the dry forest of the RS Ankarana in the north of Madagascar (Fig. <xref ref-type="fig" rid="F62">62D</xref>). Nest site for this species is unknown, but foraging is carried out on lower portions of vegetation.</p><fig id="F62" position="float" orientation="portrait"><object-id xmlns:xlink="http://www.w3.org/1999/xlink" content-type="doi" xlink:type="simple">10.3897/zookeys.1098.73223.figure62</object-id><object-id xmlns:xlink="http://www.w3.org/1999/xlink" content-type="arpha" xlink:type="simple">61CA6A7E-A060-5127-9753-1ED511A7CF7C</object-id><label>Figure 62.</label><caption><p><italic><tp:taxon-name><tp:taxon-name-part taxon-name-part-type="genus" reg="Camponotus">Camponotus</tp:taxon-name-part><tp:taxon-name-part taxon-name-part-type="species" reg="karsti">karsti</tp:taxon-name-part></tp:taxon-name></italic><bold>A</bold> lateral view <bold>B</bold> head in full-face view <bold>C</bold> dorsal view of holotype minor worker <ext-link xmlns:xlink="http://www.w3.org/1999/xlink" xlink:type="simple" ext-link-type="uri" xlink:href="http://www.antweb.org/specimen.do?name=CASENT0217292">CASENT0217292</ext-link><bold>D</bold> distribution map.</p></caption><graphic xmlns:xlink="http://www.w3.org/1999/xlink" xlink:href="zookeys-1098-001_article-73223__-g062.jpg" position="float" orientation="portrait" xlink:type="simple" id="oo_678121.jpg"><uri content-type="original_file" xlink:type="simple">https://binary.pensoft.net/fig/678121</uri></graphic></fig></tp:treatment-sec><tp:treatment-sec sec-type="discussion" id="SECID0E1DGO"><title>Discussion.</title><p><italic><tp:taxon-name><tp:taxon-name-part taxon-name-part-type="genus" reg="Camponotus">Camponotus</tp:taxon-name-part><tp:taxon-name-part taxon-name-part-type="species" reg="karsti">karsti</tp:taxon-name-part></tp:taxon-name></italic> can be confounded with <italic><tp:taxon-name><tp:taxon-name-part taxon-name-part-type="genus" reg="Camponotus">C.</tp:taxon-name-part><tp:taxon-name-part taxon-name-part-type="species" reg="harenarum">harenarum</tp:taxon-name-part></tp:taxon-name></italic> because both species are characterized by the presence of a blunt angle at approximately the posterior 1/2 of propodeal dorsum. However, <italic><tp:taxon-name><tp:taxon-name-part taxon-name-part-type="genus" reg="Camponotus">C.</tp:taxon-name-part><tp:taxon-name-part taxon-name-part-type="species" reg="harenarum">harenarum</tp:taxon-name-part></tp:taxon-name></italic> can be distinguished by the separate convexity of its mesonotum and anterior 1/2 of propodeum, and its petiolar node is approximately as high as long.</p></tp:treatment-sec><tp:treatment-sec sec-type="etymology" id="SECID0EBFGO"><title>Etymology.</title><p>
              The  species name <italic><tp:taxon-name><tp:taxon-name-part taxon-name-part-type="genus" reg="Camponotus"/><tp:taxon-name-part taxon-name-part-type="species" reg="karsti">karsti</tp:taxon-name-part></tp:taxon-name></italic> is a non-Latin singular noun used in apposition.</p></tp:treatment-sec><tp:treatment-sec><!--Section generated to contain objects referenced in tp:taxon-treatment.--><fig id="F5" position="float" orientation="portrait"><object-id xmlns:xlink="http://www.w3.org/1999/xlink" content-type="doi" xlink:type="simple">10.3897/zookeys.1098.73223.figure5</object-id><object-id xmlns:xlink="http://www.w3.org/1999/xlink" content-type="arpha" xlink:type="simple">816794D7-7373-57AE-9AB5-763A7A72D9AD</object-id><label>Figure 5.</label><caption><p>Mesosoma and petiolar node in lateral view <bold>A</bold><italic><tp:taxon-name><tp:taxon-name-part taxon-name-part-type="genus" reg="Camponotus">C.</tp:taxon-name-part><tp:taxon-name-part taxon-name-part-type="species" reg="karsti">karsti</tp:taxon-name-part></tp:taxon-name></italic> (<ext-link xmlns:xlink="http://www.w3.org/1999/xlink" xlink:type="simple" ext-link-type="uri" xlink:href="http://www.antweb.org/specimen.do?name=CASENT0217292">CASENT0217292</ext-link>) <bold>B</bold><italic><tp:taxon-name><tp:taxon-name-part taxon-name-part-type="genus" reg="Camponotus">C.</tp:taxon-name-part><tp:taxon-name-part taxon-name-part-type="species" reg="harenarum">harenarum</tp:taxon-name-part></tp:taxon-name></italic> (<ext-link xmlns:xlink="http://www.w3.org/1999/xlink" xlink:type="simple" ext-link-type="uri" xlink:href="http://www.antweb.org/specimen.do?name=CASENT0499207">CASENT0499207</ext-link>).</p></caption><graphic xmlns:xlink="http://www.w3.org/1999/xlink" xlink:href="zookeys-1098-001_article-73223__-g005.jpg" position="float" orientation="portrait" xlink:type="simple" id="oo_678064.jpg"><uri content-type="original_file" xlink:type="simple">https://binary.pensoft.net/fig/678064</uri></graphic></fig></tp:treatment-sec></tp:taxon-treatment>
