# Supplementary material for: ﻿Revision of the Malagasy Camponotus subgenus Myrmosaga (Hymenoptera, Formicidae) using qualitative and quantitative morphology
Source: Zookeys. 2022 May 3;1098:1–180. doi: 10.3897/zookeys.1098.73223 (PMC9848896; doi:10.3897/zookeys.1098.73223)
Supplement: XML Treatment for Camponotus lokobe [file zookeys.1098.73223-treatment26.xml]

<!DOCTYPE tp:taxon-treatment
  PUBLIC "-//TaxonX//DTD Taxonomic Treatment Publishing DTD v0 20100105//EN" "tax-treatment-NSO.dtd">
<tp:taxon-treatment xmlns:tp="http://www.plazi.org/taxpub"><tp:treatment-meta><kwd-group><label>Taxon classification</label><kwd>
                <named-content content-type="kingdom">Animalia</named-content>
              </kwd><kwd>
                <named-content content-type="order">Hymenoptera</named-content>
              </kwd><kwd>
                <named-content content-type="family">Formicidae</named-content>
              </kwd></kwd-group><mixed-citation publication-type="journal"><person-group><name><surname>Rakotonirina</surname><given-names>Jean Claude</given-names></name><name><surname>Fisher</surname><given-names>Brian L.</given-names></name></person-group><article-title>﻿Revision of the Malagasy <tp:taxon-name><tp:taxon-name-part taxon-name-part-type="genus" reg="Camponotus">Camponotus</tp:taxon-name-part></tp:taxon-name> subgenus <tp:taxon-name><tp:taxon-name-part taxon-name-part-type="genus" reg="Camponotus"/><tp:taxon-name-part taxon-name-part-type="subgenus" reg="Myrmosaga">Myrmosaga</tp:taxon-name-part></tp:taxon-name> (<tp:taxon-name><tp:taxon-name-part taxon-name-part-type="order">Hymenoptera</tp:taxon-name-part></tp:taxon-name>, <tp:taxon-name><tp:taxon-name-part taxon-name-part-type="family">Formicidae</tp:taxon-name-part></tp:taxon-name>) using qualitative and quantitative morphology</article-title><source>Zookeys</source><day>03</day><month>05</month><year>2022</year><volume>1098</volume><fpage>1</fpage><lpage>180</lpage><pub-id pub-id-type="doi">10.3897/zookeys.1098.73223</pub-id></mixed-citation></tp:treatment-meta><tp:nomenclature><label>﻿</label><tp:taxon-name>
              <object-id xmlns:xlink="http://www.w3.org/1999/xlink" content-type="arpha" xlink:type="simple">FCC09314-6C22-58F5-ADA3-7FAF9BA816FF</object-id>
              <tp:taxon-name-part taxon-name-part-type="genus" reg="Camponotus">Camponotus</tp:taxon-name-part>
              <tp:taxon-name-part taxon-name-part-type="species" reg="lokobe">lokobe</tp:taxon-name-part>
              <object-id xmlns:xlink="http://www.w3.org/1999/xlink" content-type="zoobank" xlink:type="simple">http://zoobank.org/E71343D8-F1F7-43BC-A658-AD47874A36A6</object-id>
            </tp:taxon-name><tp:taxon-status xmlns:xlink="http://www.w3.org/1999/xlink" xlink:type="simple">sp. nov.</tp:taxon-status><xref ref-type="fig" rid="F8">Figs 8C</xref><xref ref-type="fig" rid="F11">, 11A</xref><xref ref-type="fig" rid="F65">, 65</xref></tp:nomenclature><tp:treatment-sec sec-type="Holotype worker" id="SECID0EG1GO"><title>Holotype worker.</title><p><bold>Madagascar</bold>: Province <bold>Antsiranana</bold>: RNI Lokobe, 6.3 km 112° ESE Hellville, Nosy Be, <named-content xmlns:xlink="http://www.w3.org/1999/xlink" content-type="dwc:verbatimCoordinates" xlink:type="simple"><named-content content-type="geo-json" specific-use="{&#34;type&#34;:&#34;Point&#34;,&#34;coordinates&#34;:[48.331170,-13.419330]}" id="NCID0ET1GO" xlink:type="simple">-13.41933, 48.33117</named-content></named-content>, 30 m, rainforest, ex rotten log, 19–24 Feb 2001, (Fisher, Griswold et al.) collection code: BLF03476, specimen code: <ext-link xmlns:xlink="http://www.w3.org/1999/xlink" xlink:type="simple" ext-link-type="uri" xlink:href="http://www.antweb.org/specimen.do?name=CASENT0436584">CASENT0436584</ext-link> (<named-content xmlns:xlink="http://www.w3.org/1999/xlink" content-type="dwc:institutional_code" xlink:title="California Academy of Sciences" xlink:href="http://grbio.org/institution/california-academy-sciences" xlink:type="simple">CAS</named-content>).</p></tp:treatment-sec><tp:treatment-sec sec-type="Paratypes" id="SECID0E31GO"><title>Paratypes.</title><p>2 workers of same data as holotype but specimen coded as: <ext-link xmlns:xlink="http://www.w3.org/1999/xlink" xlink:type="simple" ext-link-type="uri" xlink:href="http://www.antweb.org/specimen.do?name=CASENT0835595">CASENT0835595</ext-link> (<named-content xmlns:xlink="http://www.w3.org/1999/xlink" content-type="dwc:institutional_code" xlink:title="Parc Botanique et Zoologique de Tsimbazaza" xlink:href="http://grbio.org/institution/parc-botanique-et-zoologique-de-tsimbazaza" xlink:type="simple">PBZT</named-content>, <named-content xmlns:xlink="http://www.w3.org/1999/xlink" content-type="dwc:institutional_code" xlink:title="California Academy of Sciences" xlink:href="http://grbio.org/institution/california-academy-sciences" xlink:type="simple">CAS</named-content>).</p></tp:treatment-sec><tp:treatment-sec sec-type="material" id="SECID0EK2GO"><title>Additional material examined.</title><p><bold>Madagascar: Antsiranana</bold>: Nosy Be, RNI Lokobe, 6.3 km 112° ESE Hellville, <named-content xmlns:xlink="http://www.w3.org/1999/xlink" content-type="dwc:verbatimCoordinates" xlink:type="simple"><named-content content-type="geo-json" specific-use="{&#34;type&#34;:&#34;Point&#34;,&#34;coordinates&#34;:[48.331170,-13.419330]}" id="NCID0EV2GO" xlink:type="simple">-13.41933, 48.33117</named-content></named-content>, 30 m, rainforest (Fisher, Griswold et al.) (<named-content xmlns:xlink="http://www.w3.org/1999/xlink" content-type="dwc:institutional_code" xlink:title="California Academy of Sciences" xlink:href="http://grbio.org/institution/california-academy-sciences" xlink:type="simple">CAS</named-content>).</p></tp:treatment-sec><tp:treatment-sec sec-type="diagnosis" id="SECID0E52GO"><title>Diagnosis.</title><p>With head in full-face view, lateral cephalic margins converging posteriorly towards eye level, then rounding to occipital corner of head; anteromedian margin of clypeus noticeably excised medially; two apical teeth of mandible normally spaced; lateral cephalic margin anterior to eye level covered with erect hairs.</p></tp:treatment-sec><tp:treatment-sec sec-type="description" id="SECID0ED3GO"><title>Description.</title><p><bold>Minor worker.</bold> With head in full-face view, lateral cephalic borders anterior to level of eye parallel to each other, converging strongly towards posterior margin behind eye level; eye large and convex (<abbrev xmlns:xlink="http://www.w3.org/1999/xlink" xlink:title="Eye length" id="ABBRID0EL3GO" xlink:type="simple">EL</abbrev>/<abbrev xmlns:xlink="http://www.w3.org/1999/xlink" xlink:title="Cephalic size" id="ABBRID0EP3GO" xlink:type="simple">CS</abbrev>: 0.30±0.01; 0.27–0.31), breaking lateral margin of head, level of its posterior margin located approximately at posterior 1/3 of head (<abbrev xmlns:xlink="http://www.w3.org/1999/xlink" xlink:title="Postocular distance" id="ABBRID0ET3GO" xlink:type="simple">PoOc</abbrev>/<abbrev xmlns:xlink="http://www.w3.org/1999/xlink" xlink:title="Maximum cephalic length" id="ABBRID0EX3GO" xlink:type="simple">CL</abbrev>: 0.29±0.01; 0.28–0.31); frontal carinae not widely opened (<abbrev xmlns:xlink="http://www.w3.org/1999/xlink" xlink:title="Frontal carina distance" id="ABBRID0E23GO" xlink:type="simple">FR</abbrev>/<abbrev xmlns:xlink="http://www.w3.org/1999/xlink" xlink:title="Cephalic size" id="ABBRID0E63GO" xlink:type="simple">CS</abbrev>: 0.26±0.01;0.25–0.27), posteriorly parallel, distance between them larger than smallest distance to eye; clypeus with anterolateral angle and medially slightly concave anteromedian margin; two apical teeth of mandible distantly spaced; antennal scape relatively long (<abbrev xmlns:xlink="http://www.w3.org/1999/xlink" xlink:title="Scape length" id="ABBRID0ED4GO" xlink:type="simple">SL</abbrev>/<abbrev xmlns:xlink="http://www.w3.org/1999/xlink" xlink:title="Cephalic size" id="ABBRID0EH4GO" xlink:type="simple">CS</abbrev>: 1.80±0.03; 1.76–1.85). Mesosoma long and low (<abbrev xmlns:xlink="http://www.w3.org/1999/xlink" xlink:title="Mesothoracico-propodeal height" id="ABBRID0EL4GO" xlink:type="simple">MPH</abbrev>/<abbrev xmlns:xlink="http://www.w3.org/1999/xlink" xlink:title="Mesosoma length" id="ABBRID0EP4GO" xlink:type="simple">ML</abbrev>: 0.29±0.01; 0.29–0.30), with its dorsal outline almost flat; metanotal groove feebly visible; propodeal dorsum feebly convex anteriorly and flat posteriorly; junction of propodeal dorsum to declivity bluntly angulate; propodeal declivity 1/3 length of the dorsum. Petiole nodiform, tapering dorsally; its dorsal margin inclined posteriorly and forming a blunt angle to anterior face; posterior face 2 × as high as the anterior; femur of hind leg rounded axially, without twist near base.</p><p>First and second gastral tergites without a pair of white spots; with head in full-face view lateral margin covered with erect hairs; near posterior margin of head with a pair of erect hairs; antennal scape covered with erect hairs inclined at ca. 45°; pronotum with numerous erect to suberect hairs; a pair of erect hairs present on posterodorsal angle of propodeum.</p><p><bold>Major worker.</bold> Unknown.</p></tp:treatment-sec><tp:treatment-sec sec-type="distribution" id="SECID0EY4GO"><title>Distribution and biology.</title><p><italic><tp:taxon-name><tp:taxon-name-part taxon-name-part-type="genus" reg="Camponotus">Camponotus</tp:taxon-name-part><tp:taxon-name-part taxon-name-part-type="species" reg="lokobe">lokobe</tp:taxon-name-part></tp:taxon-name></italic> is endemic to Madagascar and restricted to the rainforest of the RNI Lokobe in the north of the island (Fig. <xref ref-type="fig" rid="F65">65D</xref>). Nest sites have been found in rotten logs.</p><fig id="F65" position="float" orientation="portrait"><object-id xmlns:xlink="http://www.w3.org/1999/xlink" content-type="doi" xlink:type="simple">10.3897/zookeys.1098.73223.figure65</object-id><object-id xmlns:xlink="http://www.w3.org/1999/xlink" content-type="arpha" xlink:type="simple">0AFC2CEC-C7B9-5508-AC6C-E77259ED4C73</object-id><label>Figure 65.</label><caption><p><italic><tp:taxon-name><tp:taxon-name-part taxon-name-part-type="genus" reg="Camponotus">Camponotus</tp:taxon-name-part><tp:taxon-name-part taxon-name-part-type="species" reg="lokobe">lokobe</tp:taxon-name-part></tp:taxon-name></italic><bold>A</bold> lateral view <bold>B</bold> head in full-face view <bold>C</bold> dorsal view of holotype minor worker <ext-link xmlns:xlink="http://www.w3.org/1999/xlink" xlink:type="simple" ext-link-type="uri" xlink:href="http://www.antweb.org/specimen.do?name=CASENT0436584">CASENT0436584</ext-link><bold>D</bold> distribution map.</p></caption><graphic xmlns:xlink="http://www.w3.org/1999/xlink" xlink:href="zookeys-1098-001_article-73223__-g065.jpg" position="float" orientation="portrait" xlink:type="simple" id="oo_678124.jpg"><uri content-type="original_file" xlink:type="simple">https://binary.pensoft.net/fig/678124</uri></graphic></fig></tp:treatment-sec><tp:treatment-sec sec-type="discussion" id="SECID0EN6GO"><title>Discussion.</title><p><italic><tp:taxon-name><tp:taxon-name-part taxon-name-part-type="genus" reg="Camponotus">Camponotus</tp:taxon-name-part><tp:taxon-name-part taxon-name-part-type="species" reg="lokobe">lokobe</tp:taxon-name-part></tp:taxon-name></italic> can be separated from <italic><tp:taxon-name><tp:taxon-name-part taxon-name-part-type="genus" reg="Camponotus">C.</tp:taxon-name-part><tp:taxon-name-part taxon-name-part-type="species" reg="dufouri">dufouri</tp:taxon-name-part></tp:taxon-name></italic> and <italic><tp:taxon-name><tp:taxon-name-part taxon-name-part-type="genus" reg="Camponotus">C.</tp:taxon-name-part><tp:taxon-name-part taxon-name-part-type="species" reg="tendryi">tendryi</tp:taxon-name-part></tp:taxon-name></italic> by the fact that its clypeus is characterized by a medially excised anteromedian margin.</p><p>
              The  grouping of <italic><tp:taxon-name><tp:taxon-name-part taxon-name-part-type="genus" reg="Camponotus">C.</tp:taxon-name-part><tp:taxon-name-part taxon-name-part-type="species" reg="lokobe">lokobe</tp:taxon-name-part></tp:taxon-name></italic> in the same cluster shown by the dendrogram of multivariate morphometric analysis is confirmed by the cumulative <abbrev xmlns:xlink="http://www.w3.org/1999/xlink" xlink:title="Linear Discriminant Analysis" id="ABBRID0EEBHO" xlink:type="simple">LDA</abbrev> at 100% identification success, corroborating the species hypothesized by the taxonomic revision based on qualitative morphology.</p></tp:treatment-sec><tp:treatment-sec sec-type="etymology" id="SECID0EIBHO"><title>Etymology.</title><p>
              The  species name <italic>lokobe</italic> is a singular non-Latin noun used in apposition and refers to the type locality.</p></tp:treatment-sec><tp:treatment-sec><!--Section generated to contain objects referenced in tp:taxon-treatment.--><fig id="F8" position="float" orientation="portrait"><object-id xmlns:xlink="http://www.w3.org/1999/xlink" content-type="doi" xlink:type="simple">10.3897/zookeys.1098.73223.figure8</object-id><object-id xmlns:xlink="http://www.w3.org/1999/xlink" content-type="arpha" xlink:type="simple">CEB8C2AE-1FFF-5F57-A6BB-E5EDCB8682D0</object-id><label>Figure 8.</label><caption><p>Head in full-face view <bold>A</bold><italic><tp:taxon-name><tp:taxon-name-part taxon-name-part-type="genus" reg="Camponotus">C.</tp:taxon-name-part><tp:taxon-name-part taxon-name-part-type="species" reg="cervicalis">cervicalis</tp:taxon-name-part></tp:taxon-name></italic> (<ext-link xmlns:xlink="http://www.w3.org/1999/xlink" xlink:type="simple" ext-link-type="uri" xlink:href="http://www.antweb.org/specimen.do?name=CASENT0217303">CASENT0217303</ext-link>) <bold>B</bold><italic><tp:taxon-name><tp:taxon-name-part taxon-name-part-type="genus" reg="Camponotus">C.</tp:taxon-name-part><tp:taxon-name-part taxon-name-part-type="species" reg="dufouri">dufouri</tp:taxon-name-part></tp:taxon-name></italic> (<ext-link xmlns:xlink="http://www.w3.org/1999/xlink" xlink:type="simple" ext-link-type="uri" xlink:href="http://www.antweb.org/specimen.do?name=CASENT0487727">CASENT0487727</ext-link>) <bold>C</bold><italic><tp:taxon-name><tp:taxon-name-part taxon-name-part-type="genus" reg="Camponotus">C.</tp:taxon-name-part><tp:taxon-name-part taxon-name-part-type="species" reg="lokobe">lokobe</tp:taxon-name-part></tp:taxon-name></italic> (<ext-link xmlns:xlink="http://www.w3.org/1999/xlink" xlink:type="simple" ext-link-type="uri" xlink:href="http://www.antweb.org/specimen.do?name=CASENT0436584">CASENT0436584</ext-link>).</p></caption><graphic xmlns:xlink="http://www.w3.org/1999/xlink" xlink:href="zookeys-1098-001_article-73223__-g008.jpg" position="float" orientation="portrait" xlink:type="simple" id="oo_678067.jpg"><uri content-type="original_file" xlink:type="simple">https://binary.pensoft.net/fig/678067</uri></graphic></fig><fig id="F11" position="float" orientation="portrait"><object-id xmlns:xlink="http://www.w3.org/1999/xlink" content-type="doi" xlink:type="simple">10.3897/zookeys.1098.73223.figure11</object-id><object-id xmlns:xlink="http://www.w3.org/1999/xlink" content-type="arpha" xlink:type="simple">5F980A55-6374-500C-B206-37C6078E26E7</object-id><label>Figure 11.</label><caption><p>Head in full-face view <bold>A</bold><italic><tp:taxon-name><tp:taxon-name-part taxon-name-part-type="genus" reg="Camponotus">C.</tp:taxon-name-part><tp:taxon-name-part taxon-name-part-type="species" reg="lokobe">lokobe</tp:taxon-name-part></tp:taxon-name></italic> (<ext-link xmlns:xlink="http://www.w3.org/1999/xlink" xlink:type="simple" ext-link-type="uri" xlink:href="http://www.antweb.org/specimen.do?name=CASENT0436584">CASENT0436584</ext-link>) <bold>B</bold><italic><tp:taxon-name><tp:taxon-name-part taxon-name-part-type="genus" reg="Camponotus">C.</tp:taxon-name-part><tp:taxon-name-part taxon-name-part-type="species" reg="tendryi">tendryi</tp:taxon-name-part></tp:taxon-name></italic> (<ext-link xmlns:xlink="http://www.w3.org/1999/xlink" xlink:type="simple" ext-link-type="uri" xlink:href="http://www.antweb.org/specimen.do?name=CASENT0145284">CASENT0145284</ext-link>).</p></caption><graphic xmlns:xlink="http://www.w3.org/1999/xlink" xlink:href="zookeys-1098-001_article-73223__-g011.jpg" position="float" orientation="portrait" xlink:type="simple" id="oo_678070.jpg"><uri content-type="original_file" xlink:type="simple">https://binary.pensoft.net/fig/678070</uri></graphic></fig></tp:treatment-sec></tp:taxon-treatment>
