# Supplementary material for: ﻿Revision of the Malagasy Camponotus subgenus Myrmosaga (Hymenoptera, Formicidae) using qualitative and quantitative morphology
Source: Zookeys. 2022 May 3;1098:1–180. doi: 10.3897/zookeys.1098.73223 (PMC9848896; doi:10.3897/zookeys.1098.73223)
Supplement: XML Treatment for Camponotus mahafaly [file zookeys.1098.73223-treatment28.xml]

<!DOCTYPE tp:taxon-treatment
  PUBLIC "-//TaxonX//DTD Taxonomic Treatment Publishing DTD v0 20100105//EN" "tax-treatment-NSO.dtd">
<tp:taxon-treatment xmlns:tp="http://www.plazi.org/taxpub"><tp:treatment-meta><kwd-group><label>Taxon classification</label><kwd>
                <named-content content-type="kingdom">Animalia</named-content>
              </kwd><kwd>
                <named-content content-type="order">Hymenoptera</named-content>
              </kwd><kwd>
                <named-content content-type="family">Formicidae</named-content>
              </kwd></kwd-group><mixed-citation publication-type="journal"><person-group><name><surname>Rakotonirina</surname><given-names>Jean Claude</given-names></name><name><surname>Fisher</surname><given-names>Brian L.</given-names></name></person-group><article-title>﻿Revision of the Malagasy <tp:taxon-name><tp:taxon-name-part taxon-name-part-type="genus" reg="Camponotus">Camponotus</tp:taxon-name-part></tp:taxon-name> subgenus <tp:taxon-name><tp:taxon-name-part taxon-name-part-type="genus" reg="Camponotus"/><tp:taxon-name-part taxon-name-part-type="subgenus" reg="Myrmosaga">Myrmosaga</tp:taxon-name-part></tp:taxon-name> (<tp:taxon-name><tp:taxon-name-part taxon-name-part-type="order">Hymenoptera</tp:taxon-name-part></tp:taxon-name>, <tp:taxon-name><tp:taxon-name-part taxon-name-part-type="family">Formicidae</tp:taxon-name-part></tp:taxon-name>) using qualitative and quantitative morphology</article-title><source>Zookeys</source><day>03</day><month>05</month><year>2022</year><volume>1098</volume><fpage>1</fpage><lpage>180</lpage><pub-id pub-id-type="doi">10.3897/zookeys.1098.73223</pub-id></mixed-citation></tp:treatment-meta><tp:nomenclature><label>﻿</label><tp:taxon-name>
              <object-id xmlns:xlink="http://www.w3.org/1999/xlink" content-type="arpha" xlink:type="simple">A11627C7-4A08-512D-AFE3-B8632BA87703</object-id>
              <tp:taxon-name-part taxon-name-part-type="genus" reg="Camponotus">Camponotus</tp:taxon-name-part>
              <tp:taxon-name-part taxon-name-part-type="species" reg="mahafaly">mahafaly</tp:taxon-name-part>
              <object-id xmlns:xlink="http://www.w3.org/1999/xlink" content-type="zoobank" xlink:type="simple">http://zoobank.org/68F229F9-571D-4B71-8F98-0B89218D660E</object-id>
            </tp:taxon-name><tp:taxon-status xmlns:xlink="http://www.w3.org/1999/xlink" xlink:type="simple">sp. nov.</tp:taxon-status><xref ref-type="fig" rid="F15">Figs 15A</xref><xref ref-type="fig" rid="F16">, 16B</xref><xref ref-type="fig" rid="F20">, 20A</xref><xref ref-type="fig" rid="F66">, 66</xref></tp:nomenclature><tp:treatment-sec sec-type="Holotype worker" id="SECID0EFLHO"><title>Holotype worker.</title><p><bold>Madagascar</bold>: Province <bold>Toliara</bold>: Androy Region, District of Tsihombe, 74 km S of Tsihombe, Reserve Speciale Cap Ste Marie, <named-content xmlns:xlink="http://www.w3.org/1999/xlink" content-type="dwc:verbatimCoordinates" xlink:type="simple"><named-content content-type="geo-json" specific-use="{&#34;type&#34;:&#34;Point&#34;,&#34;coordinates&#34;:[45.163000,-25.587670]}" id="NCID0ESLHO" xlink:type="simple">-25.58767, 45.163</named-content></named-content>, 36 m, spiny bush, Malaise trap, 30 Apr–11 May 2003, (Rin’ha, Mike) <ext-link xmlns:xlink="http://www.w3.org/1999/xlink" xlink:type="simple" ext-link-type="uri" xlink:href="http://www.antweb.org/specimen.do?name=CASENT0115206">CASENT0115206</ext-link> (<named-content xmlns:xlink="http://www.w3.org/1999/xlink" content-type="dwc:institutional_code" xlink:title="California Academy of Sciences" xlink:href="http://grbio.org/institution/california-academy-sciences" xlink:type="simple">CAS</named-content>).</p></tp:treatment-sec><tp:treatment-sec sec-type="Paratypes" id="SECID0E2LHO"><title>Paratypes.</title><p>2 minor workers of same data as holotype but respectively with collection codes: MG-23-34 and MG-23-33 and specimen codes: <ext-link xmlns:xlink="http://www.w3.org/1999/xlink" xlink:type="simple" ext-link-type="uri" xlink:href="http://www.antweb.org/specimen.do?name=CASENT0115287">CASENT0115287</ext-link> and <ext-link xmlns:xlink="http://www.w3.org/1999/xlink" xlink:type="simple" ext-link-type="uri" xlink:href="http://www.antweb.org/specimen.do?name=CASENT0115718">CASENT0115718</ext-link> (<named-content xmlns:xlink="http://www.w3.org/1999/xlink" content-type="dwc:institutional_code" xlink:title="California Academy of Sciences" xlink:href="http://grbio.org/institution/california-academy-sciences" xlink:type="simple">CAS</named-content>).</p></tp:treatment-sec><tp:treatment-sec sec-type="material" id="SECID0EFMHO"><title>Additional material examined.</title><p><bold>Madagascar: Toliara</bold>: Androy Region, District of Tsihombe, 74 km S of Tsihombe, RS Cap Ste Marie, <named-content xmlns:xlink="http://www.w3.org/1999/xlink" content-type="dwc:verbatimCoordinates" xlink:type="simple"><named-content content-type="geo-json" specific-use="{&#34;type&#34;:&#34;Point&#34;,&#34;coordinates&#34;:[45.163000,-25.587670]}" id="NCID0EQMHO" xlink:type="simple">-25.58767, 45.163</named-content></named-content>, 36 m, spiny bush, (Mike, Frank Parker, Rin’ha) (<named-content xmlns:xlink="http://www.w3.org/1999/xlink" content-type="dwc:institutional_code" xlink:title="California Academy of Sciences" xlink:href="http://grbio.org/institution/california-academy-sciences" xlink:type="simple">CAS</named-content>); Androy Region, District of Tsihombe, 74 km S of Tsihombe, RS Cap Ste Marie, <named-content xmlns:xlink="http://www.w3.org/1999/xlink" content-type="dwc:verbatimCoordinates" xlink:type="simple"><named-content content-type="geo-json" specific-use="{&#34;type&#34;:&#34;Point&#34;,&#34;coordinates&#34;:[45.163000,-25.587670]}" id="NCID0E3MHO" xlink:type="simple">-25.58767, 45.163</named-content></named-content>, 152 m, Bush (Mike, Rin’ha) (<named-content xmlns:xlink="http://www.w3.org/1999/xlink" content-type="dwc:institutional_code" xlink:title="California Academy of Sciences" xlink:href="http://grbio.org/institution/california-academy-sciences" xlink:type="simple">CAS</named-content>); Anosy Region, District of Fort-Dauphin, PN Andohahela, Parcelle II, Tsimela, 42 km W of Fort-Dauphin, <named-content xmlns:xlink="http://www.w3.org/1999/xlink" content-type="dwc:verbatimCoordinates" xlink:type="simple"><named-content content-type="geo-json" specific-use="{&#34;type&#34;:&#34;Point&#34;,&#34;coordinates&#34;:[46.626670,-24.936830]}" id="NCID0EINHO" xlink:type="simple">-24.93683, 46.62667</named-content></named-content>, 176 m, transition forest (Michael Irwin, Frank Parker, Rin’ha) (<named-content xmlns:xlink="http://www.w3.org/1999/xlink" content-type="dwc:institutional_code" xlink:title="California Academy of Sciences" xlink:href="http://grbio.org/institution/california-academy-sciences" xlink:type="simple">CAS</named-content>); Forêt de Tsinjoriaky, 6.2 km 84° E Tsifota, <named-content xmlns:xlink="http://www.w3.org/1999/xlink" content-type="dwc:verbatimCoordinates" xlink:type="simple"><named-content content-type="geo-json" specific-use="{&#34;type&#34;:&#34;Point&#34;,&#34;coordinates&#34;:[43.420670,-22.802220]}" id="NCID0EUNHO" xlink:type="simple">-22.80222, 43.42067</named-content></named-content>, 70 m, spiny forest/thicket (Fisher-Griswold Arthropod Team) (<named-content xmlns:xlink="http://www.w3.org/1999/xlink" content-type="dwc:institutional_code" xlink:title="California Academy of Sciences" xlink:href="http://grbio.org/institution/california-academy-sciences" xlink:type="simple">CAS</named-content>); RS Cap Sainte Marie, 12.3 km 262° W Marovato, <named-content xmlns:xlink="http://www.w3.org/1999/xlink" content-type="dwc:verbatimCoordinates" xlink:type="simple"><named-content content-type="geo-json" specific-use="{&#34;type&#34;:&#34;Point&#34;,&#34;coordinates&#34;:[45.168330,-25.581670]}" id="NCID0EAOHO" xlink:type="simple">-25.58167, 45.16833</named-content></named-content>, 200 m, spiny forest/thicket (Fisher-Griswold Arthropod Team) (<named-content xmlns:xlink="http://www.w3.org/1999/xlink" content-type="dwc:institutional_code" xlink:title="California Academy of Sciences" xlink:href="http://grbio.org/institution/california-academy-sciences" xlink:type="simple">CAS</named-content>); 5 km E Itampolo, malaise across path of plateau of Andrimpano Forest, <named-content xmlns:xlink="http://www.w3.org/1999/xlink" content-type="dwc:verbatimCoordinates" xlink:type="simple"><named-content content-type="geo-json" specific-use="{&#34;type&#34;:&#34;Point&#34;,&#34;coordinates&#34;:[43.963170,-24.650330]}" id="NCID0EMOHO" xlink:type="simple">-24.65033, 43.96317</named-content></named-content>, 130 m, dry forest (M.E. Irwin, Rin’ha) (<named-content xmlns:xlink="http://www.w3.org/1999/xlink" content-type="dwc:institutional_code" xlink:title="California Academy of Sciences" xlink:href="http://grbio.org/institution/california-academy-sciences" xlink:type="simple">CAS</named-content>).</p></tp:treatment-sec><tp:treatment-sec sec-type="diagnosis" id="SECID0EVOHO"><title>Diagnosis.</title><p>With head in full-face view, lateral margins of head anterior to eye level parallel and lacking erect hairs, lateral and anteromedian clypeal margins continuously forming broad convexity; scape without erect hairs; mesosoma long and low; body color yellowish to brown.</p></tp:treatment-sec><tp:treatment-sec sec-type="description" id="SECID0E1OHO"><title>Description.</title><p><bold>Minor worker.</bold> In full-face view, head sides anterior to level of eye parallel, rounding evenly to posterior margin behind eye level; eye protruding and large (<abbrev xmlns:xlink="http://www.w3.org/1999/xlink" xlink:title="Eye length" id="ABBRID0ECPHO" xlink:type="simple">EL</abbrev>/<abbrev xmlns:xlink="http://www.w3.org/1999/xlink" xlink:title="Cephalic size" id="ABBRID0EGPHO" xlink:type="simple">CS</abbrev>: 0.32±0.01; 0.30–0.35), breaking lateral cephalic margin, level of its posterior margin situated approximately at posterior 1/4 of head (<abbrev xmlns:xlink="http://www.w3.org/1999/xlink" xlink:title="Postocular distance" id="ABBRID0EKPHO" xlink:type="simple">PoOc</abbrev>/<abbrev xmlns:xlink="http://www.w3.org/1999/xlink" xlink:title="Maximum cephalic length" id="ABBRID0EOPHO" xlink:type="simple">CL</abbrev>: 0.23±0.01; 0.20–0.24); frontal carinae close to each other (<abbrev xmlns:xlink="http://www.w3.org/1999/xlink" xlink:title="Frontal carina distance" id="ABBRID0ESPHO" xlink:type="simple">FR</abbrev>/<abbrev xmlns:xlink="http://www.w3.org/1999/xlink" xlink:title="Cephalic size" id="ABBRID0EWPHO" xlink:type="simple">CS</abbrev>: 0.27±0.01; 0.25–0.28), posteriorly parallel, distance between them smaller than their smallest distance to eye; clypeus without well-defined anterolateral angle, its anteromedian margin broadly convex; mandible with two apical teeth normally spaced; antennal scape relatively long (<abbrev xmlns:xlink="http://www.w3.org/1999/xlink" xlink:title="Scape length" id="ABBRID0E1PHO" xlink:type="simple">SL</abbrev>/<abbrev xmlns:xlink="http://www.w3.org/1999/xlink" xlink:title="Cephalic size" id="ABBRID0E5PHO" xlink:type="simple">CS</abbrev>: 1.40±0.04; 1.33–1.45). Promesonotum weakly convex; mesonotum with posterior portion flat immediately anterior to weakly visible metanotal groove; propodeal dorsum almost straight (<abbrev xmlns:xlink="http://www.w3.org/1999/xlink" xlink:title="Mesothoracico-propodeal height" id="ABBRID0ECQHO" xlink:type="simple">MPH</abbrev>/<abbrev xmlns:xlink="http://www.w3.org/1999/xlink" xlink:title="Mesosoma length" id="ABBRID0EGQHO" xlink:type="simple">ML</abbrev>: 0.37±0.03; 0.34–0.50); rounding to declivity, 2 × as long as declivity. Petiolar node short and high, with dorsal margin inclined posteriorly, rounding to anterior margin; height of anterior face 2/3 of that of posterior face; femur of hind leg rounded axially, without twist near base.</p><p>First and second gastral tergites without a pair of white spots; lateral margin of head anterior to eye level, with no erect hairs posterior to eye level; two erect hairs present close to posterior margin; antennal scape covered only with appressed hairs; erect hairs lacking on promesonotum; posterodorsal corner of propodeum with a pair of erect hairs. Integument shining; body color yellowish.</p><p><bold>Major worker.</bold> Unknown.</p></tp:treatment-sec><tp:treatment-sec sec-type="distribution" id="SECID0EPQHO"><title>Distribution and biology.</title><p><italic><tp:taxon-name><tp:taxon-name-part taxon-name-part-type="genus" reg="Camponotus">Camponotus</tp:taxon-name-part><tp:taxon-name-part taxon-name-part-type="species" reg="mahafaly">mahafaly</tp:taxon-name-part></tp:taxon-name></italic> is geographically restricted to dry forest and spiny bush and forest habitats of the southwest and south of Madagascar (Fig. <xref ref-type="fig" rid="F66">66D</xref>). Nest sites are generally located in rotten logs, and foraging occurs on the surface of the ground.</p><fig id="F66" position="float" orientation="portrait"><object-id xmlns:xlink="http://www.w3.org/1999/xlink" content-type="doi" xlink:type="simple">10.3897/zookeys.1098.73223.figure66</object-id><object-id xmlns:xlink="http://www.w3.org/1999/xlink" content-type="arpha" xlink:type="simple">BEE69112-9E58-591E-AB90-14AB19D931D2</object-id><label>Figure 66.</label><caption><p><italic><tp:taxon-name><tp:taxon-name-part taxon-name-part-type="genus" reg="Camponotus">Camponotus</tp:taxon-name-part><tp:taxon-name-part taxon-name-part-type="species" reg="mahafaly">mahafaly</tp:taxon-name-part></tp:taxon-name></italic><bold>A</bold> lateral view <bold>B</bold> head in full-face view <bold>C</bold> dorsal view of minor worker <ext-link xmlns:xlink="http://www.w3.org/1999/xlink" xlink:type="simple" ext-link-type="uri" xlink:href="http://www.antweb.org/specimen.do?name=CASENT0115287">CASENT0115287</ext-link><bold>D</bold> distribution map.</p></caption><graphic xmlns:xlink="http://www.w3.org/1999/xlink" xlink:href="zookeys-1098-001_article-73223__-g066.jpg" position="float" orientation="portrait" xlink:type="simple" id="oo_678125.jpg"><uri content-type="original_file" xlink:type="simple">https://binary.pensoft.net/fig/678125</uri></graphic></fig></tp:treatment-sec><tp:treatment-sec sec-type="discussion" id="SECID0EESHO"><title>Discussion.</title><p><italic><tp:taxon-name><tp:taxon-name-part taxon-name-part-type="genus" reg="Camponotus">Camponotus</tp:taxon-name-part><tp:taxon-name-part taxon-name-part-type="species" reg="mahafaly">mahafaly</tp:taxon-name-part></tp:taxon-name></italic> might be confounded with <italic><tp:taxon-name><tp:taxon-name-part taxon-name-part-type="genus" reg="Camponotus">C.</tp:taxon-name-part><tp:taxon-name-part taxon-name-part-type="species" reg="cemeryi">cemeryi</tp:taxon-name-part></tp:taxon-name></italic> because the petiole of both species is not nodelike, but in the latter species the antennal scape is covered with suberect hairs and the mesosoma is generally short and high, with a dorsal outline that is strongly convex.</p><p>
              The  qualitative morphology-based study of this species agrees with the multivariate morphometrics to support the taxonomic determination of <italic><tp:taxon-name><tp:taxon-name-part taxon-name-part-type="genus" reg="Camponotus">C.</tp:taxon-name-part><tp:taxon-name-part taxon-name-part-type="species" reg="mahafaly">mahafaly</tp:taxon-name-part></tp:taxon-name></italic>. Separation of this species is confirmed by <abbrev xmlns:xlink="http://www.w3.org/1999/xlink" xlink:title="Linear Discriminant Analysis" id="ABBRID0EQTHO" xlink:type="simple">LDA</abbrev> with 100% success.</p></tp:treatment-sec><tp:treatment-sec sec-type="etymology" id="SECID0EUTHO"><title>Etymology.</title><p>
              The  species name <italic>mahafaly</italic> is a singular non-Latin noun used in apposition and refers to the Mahafaly region in the southwest of Madagascar.</p></tp:treatment-sec><tp:treatment-sec><!--Section generated to contain objects referenced in tp:taxon-treatment.--><fig id="F15" position="float" orientation="portrait"><object-id xmlns:xlink="http://www.w3.org/1999/xlink" content-type="doi" xlink:type="simple">10.3897/zookeys.1098.73223.figure15</object-id><object-id xmlns:xlink="http://www.w3.org/1999/xlink" content-type="arpha" xlink:type="simple">0B282EF2-095B-5754-8AE5-1FB9E25D892F</object-id><label>Figure 15.</label><caption><p>Head in full-face view <bold>A</bold><italic><tp:taxon-name><tp:taxon-name-part taxon-name-part-type="genus" reg="Camponotus">C.</tp:taxon-name-part><tp:taxon-name-part taxon-name-part-type="species" reg="mahafaly">mahafaly</tp:taxon-name-part></tp:taxon-name></italic> (<ext-link xmlns:xlink="http://www.w3.org/1999/xlink" xlink:type="simple" ext-link-type="uri" xlink:href="http://www.antweb.org/specimen.do?name=CASENT0115287">CASENT0115287</ext-link>) <bold>B</bold><italic><tp:taxon-name><tp:taxon-name-part taxon-name-part-type="genus" reg="Camponotus">C.</tp:taxon-name-part><tp:taxon-name-part taxon-name-part-type="species" reg="tapia">tapia</tp:taxon-name-part></tp:taxon-name></italic> (<ext-link xmlns:xlink="http://www.w3.org/1999/xlink" xlink:type="simple" ext-link-type="uri" xlink:href="http://www.antweb.org/specimen.do?name=CASENT0493939">CASENT0493939</ext-link>) <bold>C</bold><italic><tp:taxon-name><tp:taxon-name-part taxon-name-part-type="genus" reg="Camponotus">C.</tp:taxon-name-part><tp:taxon-name-part taxon-name-part-type="species" reg="quadrimaculatus">quadrimaculatus</tp:taxon-name-part></tp:taxon-name></italic> (<ext-link xmlns:xlink="http://www.w3.org/1999/xlink" xlink:type="simple" ext-link-type="uri" xlink:href="http://www.antweb.org/specimen.do?name=CASENT0096044">CASENT0096044</ext-link>).</p></caption><graphic xmlns:xlink="http://www.w3.org/1999/xlink" xlink:href="zookeys-1098-001_article-73223__-g015.jpg" position="float" orientation="portrait" xlink:type="simple" id="oo_678074.jpg"><uri content-type="original_file" xlink:type="simple">https://binary.pensoft.net/fig/678074</uri></graphic></fig><fig id="F16" position="float" orientation="portrait"><object-id xmlns:xlink="http://www.w3.org/1999/xlink" content-type="doi" xlink:type="simple">10.3897/zookeys.1098.73223.figure16</object-id><object-id xmlns:xlink="http://www.w3.org/1999/xlink" content-type="arpha" xlink:type="simple">B103897B-8DE6-51AD-B363-29A0B55F0D70</object-id><label>Figure 16.</label><caption><p>Mesosoma in lateral view <bold>A</bold><italic><tp:taxon-name><tp:taxon-name-part taxon-name-part-type="genus" reg="Camponotus">C.</tp:taxon-name-part><tp:taxon-name-part taxon-name-part-type="species" reg="imitator">imitator</tp:taxon-name-part></tp:taxon-name></italic> (<ext-link xmlns:xlink="http://www.w3.org/1999/xlink" xlink:type="simple" ext-link-type="uri" xlink:href="http://www.antweb.org/specimen.do?name=CASENT0452849">CASENT0452849</ext-link>) <bold>B</bold><italic><tp:taxon-name><tp:taxon-name-part taxon-name-part-type="genus" reg="Camponotus">C.</tp:taxon-name-part><tp:taxon-name-part taxon-name-part-type="species" reg="mahafaly">mahafaly</tp:taxon-name-part></tp:taxon-name></italic> (<ext-link xmlns:xlink="http://www.w3.org/1999/xlink" xlink:type="simple" ext-link-type="uri" xlink:href="http://www.antweb.org/specimen.do?name=CASENT0115287">CASENT0115287</ext-link>).</p></caption><graphic xmlns:xlink="http://www.w3.org/1999/xlink" xlink:href="zookeys-1098-001_article-73223__-g016.jpg" position="float" orientation="portrait" xlink:type="simple" id="oo_678075.jpg"><uri content-type="original_file" xlink:type="simple">https://binary.pensoft.net/fig/678075</uri></graphic></fig><fig id="F20" position="float" orientation="portrait"><object-id xmlns:xlink="http://www.w3.org/1999/xlink" content-type="doi" xlink:type="simple">10.3897/zookeys.1098.73223.figure20</object-id><object-id xmlns:xlink="http://www.w3.org/1999/xlink" content-type="arpha" xlink:type="simple">632A9FF9-E9ED-52AC-9519-A5F8D4AC3AB6</object-id><label>Figure 20.</label><caption><p>Head in full-face view <bold>A</bold><italic><tp:taxon-name><tp:taxon-name-part taxon-name-part-type="genus" reg="Camponotus">C.</tp:taxon-name-part><tp:taxon-name-part taxon-name-part-type="species" reg="mahafaly">mahafaly</tp:taxon-name-part></tp:taxon-name></italic> (<ext-link xmlns:xlink="http://www.w3.org/1999/xlink" xlink:type="simple" ext-link-type="uri" xlink:href="http://www.antweb.org/specimen.do?name=CASENT0115287">CASENT0115287</ext-link>) <bold>B</bold><italic><tp:taxon-name><tp:taxon-name-part taxon-name-part-type="genus" reg="Camponotus">C.</tp:taxon-name-part><tp:taxon-name-part taxon-name-part-type="species" reg="hovahovoides">hovahovoides</tp:taxon-name-part></tp:taxon-name></italic> (<ext-link xmlns:xlink="http://www.w3.org/1999/xlink" xlink:type="simple" ext-link-type="uri" xlink:href="http://www.antweb.org/specimen.do?name=CASENT0487242">CASENT0487242</ext-link>).</p></caption><graphic xmlns:xlink="http://www.w3.org/1999/xlink" xlink:href="zookeys-1098-001_article-73223__-g020.jpg" position="float" orientation="portrait" xlink:type="simple" id="oo_678079.jpg"><uri content-type="original_file" xlink:type="simple">https://binary.pensoft.net/fig/678079</uri></graphic></fig></tp:treatment-sec></tp:taxon-treatment>
