# Supplementary material for: ﻿Revision of the Malagasy Camponotus subgenus Myrmosaga (Hymenoptera, Formicidae) using qualitative and quantitative morphology
Source: Zookeys. 2022 May 3;1098:1–180. doi: 10.3897/zookeys.1098.73223 (PMC9848896; doi:10.3897/zookeys.1098.73223)
Supplement: XML Treatment for Camponotus quadrimaculatus [file zookeys.1098.73223-treatment31.xml]

<!DOCTYPE tp:taxon-treatment
  PUBLIC "-//TaxonX//DTD Taxonomic Treatment Publishing DTD v0 20100105//EN" "tax-treatment-NSO.dtd">
<tp:taxon-treatment xmlns:tp="http://www.plazi.org/taxpub"><tp:treatment-meta><kwd-group><label>Taxon classification</label><kwd>
                <named-content content-type="kingdom">Animalia</named-content>
              </kwd><kwd>
                <named-content content-type="order">Hymenoptera</named-content>
              </kwd><kwd>
                <named-content content-type="family">Formicidae</named-content>
              </kwd></kwd-group><mixed-citation publication-type="journal"><person-group><name><surname>Rakotonirina</surname><given-names>Jean Claude</given-names></name><name><surname>Fisher</surname><given-names>Brian L.</given-names></name></person-group><article-title>﻿Revision of the Malagasy <tp:taxon-name><tp:taxon-name-part taxon-name-part-type="genus" reg="Camponotus">Camponotus</tp:taxon-name-part></tp:taxon-name> subgenus <tp:taxon-name><tp:taxon-name-part taxon-name-part-type="genus" reg="Camponotus"/><tp:taxon-name-part taxon-name-part-type="subgenus" reg="Myrmosaga">Myrmosaga</tp:taxon-name-part></tp:taxon-name> (<tp:taxon-name><tp:taxon-name-part taxon-name-part-type="order">Hymenoptera</tp:taxon-name-part></tp:taxon-name>, <tp:taxon-name><tp:taxon-name-part taxon-name-part-type="family">Formicidae</tp:taxon-name-part></tp:taxon-name>) using qualitative and quantitative morphology</article-title><source>Zookeys</source><day>03</day><month>05</month><year>2022</year><volume>1098</volume><fpage>1</fpage><lpage>180</lpage><pub-id pub-id-type="doi">10.3897/zookeys.1098.73223</pub-id></mixed-citation></tp:treatment-meta><tp:nomenclature><label>﻿</label><tp:taxon-name>
              <object-id xmlns:xlink="http://www.w3.org/1999/xlink" content-type="arpha" xlink:type="simple">40363131-ED8C-5088-8F0B-464124EDC73E</object-id>
              <tp:taxon-name-part taxon-name-part-type="genus" reg="Camponotus">Camponotus</tp:taxon-name-part>
              <tp:taxon-name-part taxon-name-part-type="species" reg="quadrimaculatus">quadrimaculatus</tp:taxon-name-part>
            </tp:taxon-name><tp:taxon-authority>Forel</tp:taxon-authority><xref ref-type="fig" rid="F15">Figs 15C</xref><xref ref-type="fig" rid="F24">, 24B</xref><xref ref-type="fig" rid="F35">, 35B</xref><xref ref-type="fig" rid="F38">, 38B</xref><xref ref-type="fig" rid="F39">, 39B</xref><xref ref-type="fig" rid="F69">, 69</xref><tp:nomenclature-citation-list><tp:nomenclature-citation><tp:taxon-name>
                  <tp:taxon-name-part taxon-name-part-type="genus" reg="Camponotus">Camponotus</tp:taxon-name-part>
                  <tp:taxon-name-part taxon-name-part-type="species" reg="quadrimaculatus">quadrimaculatus</tp:taxon-name-part>
                </tp:taxon-name><comment>Forel, 1886a: cii. Lectotype minor worker, by present designation, Madagascar, Fianarantsoa (Besson) AntWeb <ext-link xmlns:xlink="http://www.w3.org/1999/xlink" xlink:type="simple" ext-link-type="uri" xlink:href="http://www.antweb.org/specimen.do?name=CASENT0102426">CASENT0102426</ext-link> (<named-content xmlns:xlink="http://www.w3.org/1999/xlink" content-type="dwc:institutional_code" xlink:title="Musée d’Histoire Naturelle" xlink:href="http://grbio.org/institution/museum-dhistoire-naturelle-6" xlink:type="simple">MHNG</named-content>) [examined]. Paralectotypes: 1 minor worker, 2 major workers, 1 alate queen and 2 males of same data as lectotype but respectively specimen coded as: <ext-link xmlns:xlink="http://www.w3.org/1999/xlink" xlink:type="simple" ext-link-type="uri" xlink:href="http://www.antweb.org/specimen.do?name=CASENT0102443">CASENT0102443</ext-link>, <ext-link xmlns:xlink="http://www.w3.org/1999/xlink" xlink:type="simple" ext-link-type="uri" xlink:href="http://www.antweb.org/specimen.do?name=CASENT0102427">CASENT0102427</ext-link>, <ext-link xmlns:xlink="http://www.w3.org/1999/xlink" xlink:type="simple" ext-link-type="uri" xlink:href="http://www.antweb.org/specimen.do?name=CASENT0102442">CASENT0102442</ext-link><ext-link xmlns:xlink="http://www.w3.org/1999/xlink" xlink:type="simple" ext-link-type="uri" xlink:href="http://www.antweb.org/specimen.do?name=CASENT0102424">CASENT0102424</ext-link> (queen), <ext-link xmlns:xlink="http://www.w3.org/1999/xlink" xlink:type="simple" ext-link-type="uri" xlink:href="http://www.antweb.org/specimen.do?name=CASENT0102425">CASENT0102425</ext-link> (<named-content xmlns:xlink="http://www.w3.org/1999/xlink" content-type="dwc:institutional_code" xlink:title="Musée d’Histoire Naturelle" xlink:href="http://grbio.org/institution/museum-dhistoire-naturelle-6" xlink:type="simple">MHNG</named-content>), <ext-link xmlns:xlink="http://www.w3.org/1999/xlink" xlink:type="simple" ext-link-type="uri" xlink:href="http://www.antweb.org/specimen.do?name=CASENT0104625">CASENT0104625</ext-link> (<abbrev xmlns:xlink="http://www.w3.org/1999/xlink" xlink:title="Museum für Naturkunde der Humboldt Universität, Berlin" id="ABBRID0EHIKO" xlink:type="simple">ZMHB</abbrev>) (male) (Besson). [<tp:taxon-name><tp:taxon-name-part taxon-name-part-type="genus" reg="Camponotus">Camponotus</tp:taxon-name-part><tp:taxon-name-part taxon-name-part-type="species" reg="quadrimaculatus">quadrimaculatus</tp:taxon-name-part></tp:taxon-name> Forel, 1879: 115. Nomen nudum.]. Raised to species by <xref ref-type="bibr" rid="B16">Forel 1891</xref>: 58 (redescription), 1907: 91; <xref ref-type="bibr" rid="B3">Dalla Torre 1893</xref>: 249; <xref ref-type="bibr" rid="B6">Emery 1896</xref>: 374, <xref ref-type="bibr" rid="B11">1925</xref>: 123; <xref ref-type="bibr" rid="B39">Wheeler 1922</xref>: 1046; <xref ref-type="bibr" rid="B2">Bolton 1995</xref>: 119. [Combination in <tp:taxon-name><tp:taxon-name-part taxon-name-part-type="genus" reg="Camponotus">Camponotus</tp:taxon-name-part> (<tp:taxon-name-part taxon-name-part-type="subgenus" reg="Myrmosaga">Myrmosaga</tp:taxon-name-part>)</tp:taxon-name> Forel, 1912: 92; in <tp:taxon-name><tp:taxon-name-part taxon-name-part-type="genus" reg="Camponotus">Camponotus</tp:taxon-name-part> (<tp:taxon-name-part taxon-name-part-type="subgenus" reg="Mayria">Mayria</tp:taxon-name-part>)</tp:taxon-name> Emery, 1925: 123].</comment></tp:nomenclature-citation><tp:nomenclature-citation><tp:taxon-name>
                  <tp:taxon-name-part taxon-name-part-type="genus" reg="Camponotus">Camponotus</tp:taxon-name-part>
                  <tp:taxon-name-part taxon-name-part-type="species" reg="quadrimaculatus">quadrimaculatus</tp:taxon-name-part>
                  <tp:taxon-name-part taxon-name-part-type="subspecies" reg="sellaris">sellaris</tp:taxon-name-part>
                </tp:taxon-name><comment>Emery, 1895: 344. Syntype workers, Madagascar, Antsiranana [[Diego Suarez; 7]; Antsahampano; Antsiranana Rural, <named-content xmlns:xlink="http://www.w3.org/1999/xlink" content-type="dwc:verbatimCoordinates" xlink:type="simple"><named-content content-type="geo-json" specific-use="{&#34;type&#34;:&#34;Point&#34;,&#34;coordinates&#34;:[49.294285,-12.323135]}" id="NCID0EXKKO" xlink:type="simple">-12.323135, 49.294285</named-content></named-content>, 67 m] (Alluaud 1893); 1 syntype minor worker designated as lectotype, by present designation, AntWeb <ext-link xmlns:xlink="http://www.w3.org/1999/xlink" xlink:type="simple" ext-link-type="uri" xlink:href="http://www.antweb.org/specimen.do?name=CASENT0102109">CASENT0102109</ext-link> (<named-content xmlns:xlink="http://www.w3.org/1999/xlink" content-type="dwc:institutional_code" xlink:title="Museo Civico di Storia Naturale “Giacomo Doria”" xlink:href="http://grbio.org/institution/museo-civico-di-storia-naturale-di-genova-giacomo-doria" xlink:type="simple">MSNG</named-content>) [examined]. Paralectotypes: 1 minor worker, 3 major workers of same data as lectotype but respectively with the following specimen codes: <ext-link xmlns:xlink="http://www.w3.org/1999/xlink" xlink:type="simple" ext-link-type="uri" xlink:href="http://www.antweb.org/specimen.do?name=CASENT0102436">CASENT0102436</ext-link> (<named-content xmlns:xlink="http://www.w3.org/1999/xlink" content-type="dwc:institutional_code" xlink:title="Musée d’Histoire Naturelle" xlink:href="http://grbio.org/institution/museum-dhistoire-naturelle-6" xlink:type="simple">MHNG</named-content>); <ext-link xmlns:xlink="http://www.w3.org/1999/xlink" xlink:type="simple" ext-link-type="uri" xlink:href="http://www.antweb.org/specimen.do?name=CASENT0102110">CASENT0102110</ext-link>, <ext-link xmlns:xlink="http://www.w3.org/1999/xlink" xlink:type="simple" ext-link-type="uri" xlink:href="http://www.antweb.org/specimen.do?name=CASENT0102111">CASENT0102111</ext-link> (<named-content xmlns:xlink="http://www.w3.org/1999/xlink" content-type="dwc:institutional_code" xlink:title="Museo Civico di Storia Naturale “Giacomo Doria”" xlink:href="http://grbio.org/institution/museo-civico-di-storia-naturale-di-genova-giacomo-doria" xlink:type="simple">MSNG</named-content>); <ext-link xmlns:xlink="http://www.w3.org/1999/xlink" xlink:type="simple" ext-link-type="uri" xlink:href="http://www.antweb.org/specimen.do?name=CASENT0102435">CASENT0102435</ext-link> (<named-content xmlns:xlink="http://www.w3.org/1999/xlink" content-type="dwc:institutional_code" xlink:title="Musée d’Histoire Naturelle" xlink:href="http://grbio.org/institution/museum-dhistoire-naturelle-6" xlink:type="simple">MHNG</named-content>) [examined]. [Combination in <tp:taxon-name><tp:taxon-name-part taxon-name-part-type="genus" reg="Camponotus">Camponotus</tp:taxon-name-part> (<tp:taxon-name-part taxon-name-part-type="subgenus" reg="Mayria">Mayria</tp:taxon-name-part>)</tp:taxon-name> Emery, 1925: 123]. Syn. nov.</comment></tp:nomenclature-citation><tp:nomenclature-citation><tp:taxon-name>
                  <tp:taxon-name-part taxon-name-part-type="genus" reg="Camponotus">Camponotus</tp:taxon-name-part>
                  <tp:taxon-name-part taxon-name-part-type="species" reg="kelleri">kelleri</tp:taxon-name-part>
                </tp:taxon-name><comment>Forel, 1886b: 186. Syntype workers, Madagascar, Toamasina (C. Keller); 1 syntype major worker designated as lectotype, by present designation, AntWeb <ext-link xmlns:xlink="http://www.w3.org/1999/xlink" xlink:type="simple" ext-link-type="uri" xlink:href="http://www.antweb.org/specimen.do?name=CASENT0101519">CASENT0101519</ext-link> (<named-content xmlns:xlink="http://www.w3.org/1999/xlink" content-type="dwc:institutional_code" xlink:title="Musée d’Histoire Naturelle" xlink:href="http://grbio.org/institution/museum-dhistoire-naturelle-6" xlink:type="simple">MHNG</named-content>) [examined]. Paralectotypes: 2 major workers of same data as lectotype but with the following specimen codes: <ext-link xmlns:xlink="http://www.w3.org/1999/xlink" xlink:type="simple" ext-link-type="uri" xlink:href="http://www.antweb.org/specimen.do?name=CASENT0101524">CASENT0101524</ext-link>, <ext-link xmlns:xlink="http://www.w3.org/1999/xlink" xlink:type="simple" ext-link-type="uri" xlink:href="http://www.antweb.org/specimen.do?name=CASENT0101525">CASENT0101525</ext-link> (<named-content xmlns:xlink="http://www.w3.org/1999/xlink" content-type="dwc:institutional_code" xlink:title="Musée d’Histoire Naturelle" xlink:href="http://grbio.org/institution/museum-dhistoire-naturelle-6" xlink:type="simple">MHNG</named-content>) [examined]. Syn. nov.</comment></tp:nomenclature-citation><tp:nomenclature-citation><tp:taxon-name>
                  <tp:taxon-name-part taxon-name-part-type="genus" reg="Camponotus">Camponotus</tp:taxon-name-part>
                  <tp:taxon-name-part taxon-name-part-type="species" reg="kelleri">kelleri</tp:taxon-name-part>
                  <tp:taxon-name-part taxon-name-part-type="infraspecific-rank">var.</tp:taxon-name-part>
                  <tp:taxon-name-part taxon-name-part-type="variety" reg="invalidus">invalidus</tp:taxon-name-part>
                </tp:taxon-name><comment>Forel, 1897: 200. Syntype workers, Madagascar, Nosibé [Antsiranana, Nosy be, <named-content xmlns:xlink="http://www.w3.org/1999/xlink" content-type="dwc:verbatimCoordinates" xlink:type="simple"><named-content content-type="geo-json" specific-use="{&#34;type&#34;:&#34;Point&#34;,&#34;coordinates&#34;:[48.258335,-13.291667]}" id="NCID0EDNKO" xlink:type="simple">-13.291667, 48.258335</named-content></named-content>, 146 m] (Voeltzkow); 1 syntype minor worker designated as lectotype, by present designation, AntWeb <ext-link xmlns:xlink="http://www.w3.org/1999/xlink" xlink:type="simple" ext-link-type="uri" xlink:href="http://www.antweb.org/specimen.do?name=CASENT0101517">CASENT0101517</ext-link> (<named-content xmlns:xlink="http://www.w3.org/1999/xlink" content-type="dwc:institutional_code" xlink:title="Musée d’Histoire Naturelle" xlink:href="http://grbio.org/institution/museum-dhistoire-naturelle-6" xlink:type="simple">MHNG</named-content>) [examined]. Paralectotype: 1 major worker of same data as lectotype but specimen coded as: <ext-link xmlns:xlink="http://www.w3.org/1999/xlink" xlink:type="simple" ext-link-type="uri" xlink:href="http://www.antweb.org/specimen.do?name=CASENT0101520">CASENT0101520</ext-link> (<named-content xmlns:xlink="http://www.w3.org/1999/xlink" content-type="dwc:institutional_code" xlink:title="Musée d’Histoire Naturelle" xlink:href="http://grbio.org/institution/museum-dhistoire-naturelle-6" xlink:type="simple">MHNG</named-content>) [examined]. [Combination in <tp:taxon-name><tp:taxon-name-part taxon-name-part-type="genus" reg="Camponotus">Camponotus</tp:taxon-name-part> (<tp:taxon-name-part taxon-name-part-type="subgenus" reg="Mayria">Mayria</tp:taxon-name-part>)</tp:taxon-name>: Emery, 1925: 123]. Syn. nov.</comment></tp:nomenclature-citation></tp:nomenclature-citation-list></tp:nomenclature><tp:treatment-sec sec-type="material" id="SECID0E2NKO"><title>Additional material examined.</title><p><bold>Comoros</bold>: <bold>Anjouan</bold>: Lac Dzialandée, <named-content xmlns:xlink="http://www.w3.org/1999/xlink" content-type="dwc:verbatimCoordinates" xlink:type="simple"><named-content content-type="geo-json" specific-use="{&#34;type&#34;:&#34;Point&#34;,&#34;coordinates&#34;:[44.431210,-12.224740]}" id="NCID0EIOKO" xlink:type="simple">-12.22474, 44.43121</named-content></named-content>, 900 m, disturbed montane rainforest (B.L. Fisher et al.) (<named-content xmlns:xlink="http://www.w3.org/1999/xlink" content-type="dwc:institutional_code" xlink:title="California Academy of Sciences" xlink:href="http://grbio.org/institution/california-academy-sciences" xlink:type="simple">CAS</named-content>). Mount Ntringui, <named-content xmlns:xlink="http://www.w3.org/1999/xlink" content-type="dwc:verbatimCoordinates" xlink:type="simple"><named-content content-type="geo-json" specific-use="{&#34;type&#34;:&#34;Point&#34;,&#34;coordinates&#34;:[44.429240,-12.220430]}" id="NCID0EUOKO" xlink:type="simple">-12.22043, 44.42924</named-content></named-content>, 1225 m, montane forest (B.L. Fisher et al.) (<named-content xmlns:xlink="http://www.w3.org/1999/xlink" content-type="dwc:institutional_code" xlink:title="California Academy of Sciences" xlink:href="http://grbio.org/institution/california-academy-sciences" xlink:type="simple">CAS</named-content>). <named-content xmlns:xlink="http://www.w3.org/1999/xlink" content-type="dwc:verbatimCoordinates" xlink:type="simple"><named-content content-type="geo-json" specific-use="{&#34;type&#34;:&#34;Point&#34;,&#34;coordinates&#34;:[44.359290,-12.187710]}" id="NCID0EAPKO" xlink:type="simple">-12.18771, 44.35929</named-content></named-content>, 65 m, coastal roadside (B.L. Fisher et al.) (<named-content xmlns:xlink="http://www.w3.org/1999/xlink" content-type="dwc:institutional_code" xlink:title="California Academy of Sciences" xlink:href="http://grbio.org/institution/california-academy-sciences" xlink:type="simple">CAS</named-content>). <named-content xmlns:xlink="http://www.w3.org/1999/xlink" content-type="dwc:verbatimCoordinates" xlink:type="simple"><named-content content-type="geo-json" specific-use="{&#34;type&#34;:&#34;Point&#34;,&#34;coordinates&#34;:[44.450310,-12.305370]}" id="NCID0EMPKO" xlink:type="simple">-12.30537, 44.45031</named-content></named-content>, 500 m, along roadside, mango, banana (B.L. Fisher et al.) (<named-content xmlns:xlink="http://www.w3.org/1999/xlink" content-type="dwc:institutional_code" xlink:title="California Academy of Sciences" xlink:href="http://grbio.org/institution/california-academy-sciences" xlink:type="simple">CAS</named-content>). <named-content xmlns:xlink="http://www.w3.org/1999/xlink" content-type="dwc:verbatimCoordinates" xlink:type="simple"><named-content content-type="geo-json" specific-use="{&#34;type&#34;:&#34;Point&#34;,&#34;coordinates&#34;:[44.469260,-12.303550]}" id="NCID0EYPKO" xlink:type="simple">-12.30355, 44.46926</named-content></named-content>, 885 m, along roadside plantation cows (B.L. Fisher et al.) (<named-content xmlns:xlink="http://www.w3.org/1999/xlink" content-type="dwc:institutional_code" xlink:title="California Academy of Sciences" xlink:href="http://grbio.org/institution/california-academy-sciences" xlink:type="simple">CAS</named-content>). <named-content xmlns:xlink="http://www.w3.org/1999/xlink" content-type="dwc:verbatimCoordinates" xlink:type="simple"><named-content content-type="geo-json" specific-use="{&#34;type&#34;:&#34;Point&#34;,&#34;coordinates&#34;:[44.510900,-12.293110]}" id="NCID0EEQKO" xlink:type="simple">-12.29311, 44.5109</named-content></named-content>, 440 m, along roadside, mango (B.L. Fisher et al.) (<named-content xmlns:xlink="http://www.w3.org/1999/xlink" content-type="dwc:institutional_code" xlink:title="California Academy of Sciences" xlink:href="http://grbio.org/institution/california-academy-sciences" xlink:type="simple">CAS</named-content>). <bold>Grande Comore</bold>: Grillé, <named-content xmlns:xlink="http://www.w3.org/1999/xlink" content-type="dwc:verbatimCoordinates" xlink:type="simple"><named-content content-type="geo-json" specific-use="{&#34;type&#34;:&#34;Point&#34;,&#34;coordinates&#34;:[43.346690,-11.475780]}" id="NCID0ESQKO" xlink:type="simple">-11.47578, 43.34669</named-content></named-content>, 995 m, montane rainforest (B.L. Fisher et al.) (<named-content xmlns:xlink="http://www.w3.org/1999/xlink" content-type="dwc:institutional_code" xlink:title="California Academy of Sciences" xlink:href="http://grbio.org/institution/california-academy-sciences" xlink:type="simple">CAS</named-content>); Grillé, <named-content xmlns:xlink="http://www.w3.org/1999/xlink" content-type="dwc:verbatimCoordinates" xlink:type="simple"><named-content content-type="geo-json" specific-use="{&#34;type&#34;:&#34;Point&#34;,&#34;coordinates&#34;:[43.346690,-11.475780]}" id="NCID0E5QKO" xlink:type="simple">-11.47578, 43.34669</named-content></named-content>, 805 m, bananas plantation (B.L. Fisher et al.) (<named-content xmlns:xlink="http://www.w3.org/1999/xlink" content-type="dwc:institutional_code" xlink:title="California Academy of Sciences" xlink:href="http://grbio.org/institution/california-academy-sciences" xlink:type="simple">CAS</named-content>). Itoundzou, <named-content xmlns:xlink="http://www.w3.org/1999/xlink" content-type="dwc:verbatimCoordinates" xlink:type="simple"><named-content content-type="geo-json" specific-use="{&#34;type&#34;:&#34;Point&#34;,&#34;coordinates&#34;:[43.304340,-11.631360]}" id="NCID0EKRKO" xlink:type="simple">-11.63136, 43.30434</named-content></named-content>, 635 m, secondary rainforest along roadside (B.L. Fisher et al.) (<named-content xmlns:xlink="http://www.w3.org/1999/xlink" content-type="dwc:institutional_code" xlink:title="California Academy of Sciences" xlink:href="http://grbio.org/institution/california-academy-sciences" xlink:type="simple">CAS</named-content>). Karthala, <named-content xmlns:xlink="http://www.w3.org/1999/xlink" content-type="dwc:verbatimCoordinates" xlink:type="simple"><named-content content-type="geo-json" specific-use="{&#34;type&#34;:&#34;Point&#34;,&#34;coordinates&#34;:[43.429500,-11.826990]}" id="NCID0EWRKO" xlink:type="simple">-11.82699, 43.4295</named-content></named-content>, 1000 m, montane rainforest (B.L. Fisher et al.) (<named-content xmlns:xlink="http://www.w3.org/1999/xlink" content-type="dwc:institutional_code" xlink:title="California Academy of Sciences" xlink:href="http://grbio.org/institution/california-academy-sciences" xlink:type="simple">CAS</named-content>). Mouadja, <named-content xmlns:xlink="http://www.w3.org/1999/xlink" content-type="dwc:verbatimCoordinates" xlink:type="simple"><named-content content-type="geo-json" specific-use="{&#34;type&#34;:&#34;Point&#34;,&#34;coordinates&#34;:[43.300400,-11.474350]}" id="NCID0ECSKO" xlink:type="simple">-11.47435, 43.3004</named-content></named-content>, 350 m, coastal scrub (B.L. Fisher et al.) (<named-content xmlns:xlink="http://www.w3.org/1999/xlink" content-type="dwc:institutional_code" xlink:title="California Academy of Sciences" xlink:href="http://grbio.org/institution/california-academy-sciences" xlink:type="simple">CAS</named-content>). <bold>Mohéli</bold>: Ouallah, <named-content xmlns:xlink="http://www.w3.org/1999/xlink" content-type="dwc:verbatimCoordinates" xlink:type="simple"><named-content content-type="geo-json" specific-use="{&#34;type&#34;:&#34;Point&#34;,&#34;coordinates&#34;:[43.659520,-12.327170]}" id="NCID0EQSKO" xlink:type="simple">-12.32717, 43.65952</named-content></named-content>, 10 m, coastal scrub (B.L. Fisher et al.) (<named-content xmlns:xlink="http://www.w3.org/1999/xlink" content-type="dwc:institutional_code" xlink:title="California Academy of Sciences" xlink:href="http://grbio.org/institution/california-academy-sciences" xlink:type="simple">CAS</named-content>); Ouallah, <named-content xmlns:xlink="http://www.w3.org/1999/xlink" content-type="dwc:verbatimCoordinates" xlink:type="simple"><named-content content-type="geo-json" specific-use="{&#34;type&#34;:&#34;Point&#34;,&#34;coordinates&#34;:[43.664070,-12.306680]}" id="NCID0E3SKO" xlink:type="simple">-12.30668, 43.66407</named-content></named-content>, 275 m, rainforest (B.L. Fisher et al.) (<named-content xmlns:xlink="http://www.w3.org/1999/xlink" content-type="dwc:institutional_code" xlink:title="California Academy of Sciences" xlink:href="http://grbio.org/institution/california-academy-sciences" xlink:type="simple">CAS</named-content>); Ouallah, <named-content xmlns:xlink="http://www.w3.org/1999/xlink" content-type="dwc:verbatimCoordinates" xlink:type="simple"><named-content content-type="geo-json" specific-use="{&#34;type&#34;:&#34;Point&#34;,&#34;coordinates&#34;:[43.673920,-12.296960]}" id="NCID0EITKO" xlink:type="simple">-12.29696, 43.67392</named-content></named-content>, 680 m, rainforest (B.L. Fisher et al.) (<named-content xmlns:xlink="http://www.w3.org/1999/xlink" content-type="dwc:institutional_code" xlink:title="California Academy of Sciences" xlink:href="http://grbio.org/institution/california-academy-sciences" xlink:type="simple">CAS</named-content>). <bold>Madagascar: Antananarivo</bold>: Analamanga Region, District of Ankazobe, Ambohitantely, 46 km NE of Ankazobe, <named-content xmlns:xlink="http://www.w3.org/1999/xlink" content-type="dwc:verbatimCoordinates" xlink:type="simple"><named-content content-type="geo-json" specific-use="{&#34;type&#34;:&#34;Point&#34;,&#34;coordinates&#34;:[47.281500,-18.198000]}" id="NCID0EWTKO" xlink:type="simple">-18.198, 47.2815</named-content></named-content>, 701 m, Forêt sclerophylle (Mike, Rinha) (<named-content xmlns:xlink="http://www.w3.org/1999/xlink" content-type="dwc:institutional_code" xlink:title="California Academy of Sciences" xlink:href="http://grbio.org/institution/california-academy-sciences" xlink:type="simple">CAS</named-content>); Ankokoy Forest, 3 km E Ibity, malaise in <italic><tp:taxon-name><tp:taxon-name-part taxon-name-part-type="genus" reg="Uapaca">Uapaca</tp:taxon-name-part></tp:taxon-name></italic> forest, <named-content xmlns:xlink="http://www.w3.org/1999/xlink" content-type="dwc:verbatimCoordinates" xlink:type="simple"><named-content content-type="geo-json" specific-use="{&#34;type&#34;:&#34;Point&#34;,&#34;coordinates&#34;:[46.999500,-20.067500]}" id="NCID0EJUKO" xlink:type="simple">-20.0675, 46.9995</named-content></named-content>, 1700 m, <italic><tp:taxon-name><tp:taxon-name-part taxon-name-part-type="genus" reg="Uapaca">Uapaca</tp:taxon-name-part></tp:taxon-name></italic> forest (M.E. Irwin, Rin’ha) (<named-content xmlns:xlink="http://www.w3.org/1999/xlink" content-type="dwc:institutional_code" xlink:title="California Academy of Sciences" xlink:href="http://grbio.org/institution/california-academy-sciences" xlink:type="simple">CAS</named-content>). <bold>Antsiranana</bold>: [Nosibé], Nosy be, Nosibe, <named-content xmlns:xlink="http://www.w3.org/1999/xlink" content-type="dwc:verbatimCoordinates" xlink:type="simple"><named-content content-type="geo-json" specific-use="{&#34;type&#34;:&#34;Point&#34;,&#34;coordinates&#34;:[48.258333,-13.291667]}" id="NCID0E5UKO" xlink:type="simple">-13.29166667, 48.25833333</named-content></named-content>, 146 m (<named-content xmlns:xlink="http://www.w3.org/1999/xlink" content-type="dwc:institutional_code" xlink:title="Musée d’Histoire Naturelle" xlink:href="http://grbio.org/institution/museum-dhistoire-naturelle-6" xlink:type="simple">MHNG</named-content>); [Diego Suarez; 7]; Antsahampano; Antsiranana Rural, <named-content xmlns:xlink="http://www.w3.org/1999/xlink" content-type="dwc:verbatimCoordinates" xlink:type="simple"><named-content content-type="geo-json" specific-use="{&#34;type&#34;:&#34;Point&#34;,&#34;coordinates&#34;:[49.294283,-12.323135]}" id="NCID0EKVKO" xlink:type="simple">-12.323135, 49.294283</named-content></named-content>, 67 m (Ch. Alluaud) (<named-content xmlns:xlink="http://www.w3.org/1999/xlink" content-type="dwc:institutional_code" xlink:title="Museo Civico di Storia Naturale “Giacomo Doria”" xlink:href="http://grbio.org/institution/museo-civico-di-storia-naturale-di-genova-giacomo-doria" xlink:type="simple">MSNG</named-content>); Ampasindava, Forêt d’Ambilanivy, 3.9 km 181° S Ambaliha, <named-content xmlns:xlink="http://www.w3.org/1999/xlink" content-type="dwc:verbatimCoordinates" xlink:type="simple"><named-content content-type="geo-json" specific-use="{&#34;type&#34;:&#34;Point&#34;,&#34;coordinates&#34;:[48.161670,-13.798610]}" id="NCID0EWVKO" xlink:type="simple">-13.79861, 48.16167</named-content></named-content>, 600 m, rainforest (Fisher, Griswold et al.) (<named-content xmlns:xlink="http://www.w3.org/1999/xlink" content-type="dwc:institutional_code" xlink:title="California Academy of Sciences" xlink:href="http://grbio.org/institution/california-academy-sciences" xlink:type="simple">CAS</named-content>); Ambondrobe, 41.1 km 175° NW Vohemar, <named-content xmlns:xlink="http://www.w3.org/1999/xlink" content-type="dwc:verbatimCoordinates" xlink:type="simple"><named-content content-type="geo-json" specific-use="{&#34;type&#34;:&#34;Point&#34;,&#34;coordinates&#34;:[50.101670,-13.715330]}" id="NCID0ECWKO" xlink:type="simple">-13.71533, 50.10167</named-content></named-content>, 10 m, littoral rainforest (B.L. Fisher) (<named-content xmlns:xlink="http://www.w3.org/1999/xlink" content-type="dwc:institutional_code" xlink:title="California Academy of Sciences" xlink:href="http://grbio.org/institution/california-academy-sciences" xlink:type="simple">CAS</named-content>); Forêt Ambanitaza, 26.1 km 347° Antalaha, <named-content xmlns:xlink="http://www.w3.org/1999/xlink" content-type="dwc:verbatimCoordinates" xlink:type="simple"><named-content content-type="geo-json" specific-use="{&#34;type&#34;:&#34;Point&#34;,&#34;coordinates&#34;:[50.183670,-14.679330]}" id="NCID0EOWKO" xlink:type="simple">-14.67933, 50.18367</named-content></named-content>, 240 m, rainforest (B.L. Fisher) (<named-content xmlns:xlink="http://www.w3.org/1999/xlink" content-type="dwc:institutional_code" xlink:title="California Academy of Sciences" xlink:href="http://grbio.org/institution/california-academy-sciences" xlink:type="simple">CAS</named-content>); Forêt d’Antsahabe, 11.4 km 275° W Daraina, <named-content xmlns:xlink="http://www.w3.org/1999/xlink" content-type="dwc:verbatimCoordinates" xlink:type="simple"><named-content content-type="geo-json" specific-use="{&#34;type&#34;:&#34;Point&#34;,&#34;coordinates&#34;:[49.556670,-13.211670]}" id="NCID0E1WKO" xlink:type="simple">-13.21167, 49.55667</named-content></named-content>, 550 m, tropical dry forest (B.L. Fisher) (<named-content xmlns:xlink="http://www.w3.org/1999/xlink" content-type="dwc:institutional_code" xlink:title="California Academy of Sciences" xlink:href="http://grbio.org/institution/california-academy-sciences" xlink:type="simple">CAS</named-content>); Forêt de Binara, 7.5 km 230° SW Daraina, <named-content xmlns:xlink="http://www.w3.org/1999/xlink" content-type="dwc:verbatimCoordinates" xlink:type="simple"><named-content content-type="geo-json" specific-use="{&#34;type&#34;:&#34;Point&#34;,&#34;coordinates&#34;:[49.616670,-13.255000]}" id="NCID0EGXKO" xlink:type="simple">-13.255, 49.61667</named-content></named-content>, 375 m, tropical dry forest (B.L. Fisher) (<named-content xmlns:xlink="http://www.w3.org/1999/xlink" content-type="dwc:institutional_code" xlink:title="California Academy of Sciences" xlink:href="http://grbio.org/institution/california-academy-sciences" xlink:type="simple">CAS</named-content>); Forêt de Binara, 9.1 km 233° SW Daraina, <named-content xmlns:xlink="http://www.w3.org/1999/xlink" content-type="dwc:verbatimCoordinates" xlink:type="simple"><named-content content-type="geo-json" specific-use="{&#34;type&#34;:&#34;Point&#34;,&#34;coordinates&#34;:[49.603330,-13.263330]}" id="NCID0ESXKO" xlink:type="simple">-13.26333, 49.60333</named-content></named-content>, 650–800 m, rainforest (B.L. Fisher) (<named-content xmlns:xlink="http://www.w3.org/1999/xlink" content-type="dwc:institutional_code" xlink:title="California Academy of Sciences" xlink:href="http://grbio.org/institution/california-academy-sciences" xlink:type="simple">CAS</named-content>); Galoko chain, Mont Galoko, <named-content xmlns:xlink="http://www.w3.org/1999/xlink" content-type="dwc:verbatimCoordinates" xlink:type="simple"><named-content content-type="geo-json" specific-use="{&#34;type&#34;:&#34;Point&#34;,&#34;coordinates&#34;:[48.718180,-13.584870]}" id="NCID0E5XKO" xlink:type="simple">-13.58487, 48.71818</named-content></named-content>, 520 m, rainforest (B.L. Fisher et al.) (<named-content xmlns:xlink="http://www.w3.org/1999/xlink" content-type="dwc:institutional_code" xlink:title="California Academy of Sciences" xlink:href="http://grbio.org/institution/california-academy-sciences" xlink:type="simple">CAS</named-content>); PN Montagne d’Ambre, Pic Bades, <named-content xmlns:xlink="http://www.w3.org/1999/xlink" content-type="dwc:verbatimCoordinates" xlink:type="simple"><named-content content-type="geo-json" specific-use="{&#34;type&#34;:&#34;Point&#34;,&#34;coordinates&#34;:[49.186250,-12.518600]}" id="NCID0EKYKO" xlink:type="simple">-12.5186, 49.18625</named-content></named-content>, 900 m, montane rainforest (B.L. Fisher et al.) (<named-content xmlns:xlink="http://www.w3.org/1999/xlink" content-type="dwc:institutional_code" xlink:title="California Academy of Sciences" xlink:href="http://grbio.org/institution/california-academy-sciences" xlink:type="simple">CAS</named-content>); Antongombato, 2.2 km SW Antsiranana, <named-content xmlns:xlink="http://www.w3.org/1999/xlink" content-type="dwc:verbatimCoordinates" xlink:type="simple"><named-content content-type="geo-json" specific-use="{&#34;type&#34;:&#34;Point&#34;,&#34;coordinates&#34;:[49.228880,-12.372770]}" id="NCID0EWYKO" xlink:type="simple">-12.37277, 49.22888</named-content></named-content>, 74 m, urban/garden (B.L. Fisher et al.) (<named-content xmlns:xlink="http://www.w3.org/1999/xlink" content-type="dwc:institutional_code" xlink:title="California Academy of Sciences" xlink:href="http://grbio.org/institution/california-academy-sciences" xlink:type="simple">CAS</named-content>); RS Manongarivo, 14.5 km 220° SW Antanambao, <named-content xmlns:xlink="http://www.w3.org/1999/xlink" content-type="dwc:verbatimCoordinates" xlink:type="simple"><named-content content-type="geo-json" specific-use="{&#34;type&#34;:&#34;Point&#34;,&#34;coordinates&#34;:[48.428330,-13.998330]}" id="NCID0ECZKO" xlink:type="simple">-13.99833, 48.42833</named-content></named-content>, 1175 m, montane rainforest (B.L. Fisher) (<named-content xmlns:xlink="http://www.w3.org/1999/xlink" content-type="dwc:institutional_code" xlink:title="California Academy of Sciences" xlink:href="http://grbio.org/institution/california-academy-sciences" xlink:type="simple">CAS</named-content>); Réserve Analamerana, 16.7 km 123° Anivorano-Nord, <named-content xmlns:xlink="http://www.w3.org/1999/xlink" content-type="dwc:verbatimCoordinates" xlink:type="simple"><named-content content-type="geo-json" specific-use="{&#34;type&#34;:&#34;Point&#34;,&#34;coordinates&#34;:[49.373830,-12.804670]}" id="NCID0EOZKO" xlink:type="simple">-12.80467, 49.37383</named-content></named-content>, 225 m, tropical dry forest (B.L. Fisher) (<named-content xmlns:xlink="http://www.w3.org/1999/xlink" content-type="dwc:institutional_code" xlink:title="California Academy of Sciences" xlink:href="http://grbio.org/institution/california-academy-sciences" xlink:type="simple">CAS</named-content>); RS Ambre, 3.5 km 235° SW Sakaramy, <named-content xmlns:xlink="http://www.w3.org/1999/xlink" content-type="dwc:verbatimCoordinates" xlink:type="simple"><named-content content-type="geo-json" specific-use="{&#34;type&#34;:&#34;Point&#34;,&#34;coordinates&#34;:[49.242170,-12.468890]}" id="NCID0E1ZKO" xlink:type="simple">-12.46889, 49.24217</named-content></named-content>, 325 m, tropical dry forest (Fisher, Griswold et al.) (<named-content xmlns:xlink="http://www.w3.org/1999/xlink" content-type="dwc:institutional_code" xlink:title="California Academy of Sciences" xlink:href="http://grbio.org/institution/california-academy-sciences" xlink:type="simple">CAS</named-content>); RS Ankarana, 13.6 km 192° SSW Anivorano Nord, <named-content xmlns:xlink="http://www.w3.org/1999/xlink" content-type="dwc:verbatimCoordinates" xlink:type="simple"><named-content content-type="geo-json" specific-use="{&#34;type&#34;:&#34;Point&#34;,&#34;coordinates&#34;:[49.225830,-12.863610]}" id="NCID0EG1KO" xlink:type="simple">-12.86361, 49.22583</named-content></named-content>, 210 m, tropical dry forest (Fisher, Griswold et al.) (<named-content xmlns:xlink="http://www.w3.org/1999/xlink" content-type="dwc:institutional_code" xlink:title="California Academy of Sciences" xlink:href="http://grbio.org/institution/california-academy-sciences" xlink:type="simple">CAS</named-content>); Sakaramy 07 km N of Joffre Ville, <named-content xmlns:xlink="http://www.w3.org/1999/xlink" content-type="dwc:verbatimCoordinates" xlink:type="simple"><named-content content-type="geo-json" specific-use="{&#34;type&#34;:&#34;Point&#34;,&#34;coordinates&#34;:[49.250000,-12.333330]}" id="NCID0ES1KO" xlink:type="simple">-12.33333, 49.25</named-content></named-content>, 360 m, Low rain forest in open area (Mike, Frank, Rin’ha) (<named-content xmlns:xlink="http://www.w3.org/1999/xlink" content-type="dwc:institutional_code" xlink:title="California Academy of Sciences" xlink:href="http://grbio.org/institution/california-academy-sciences" xlink:type="simple">CAS</named-content>). <bold>Fianarantsoa</bold>: [Fianarantsoa], 2<sup>eme</sup> Arrondissement; Fianarantsoa Urban, <named-content xmlns:xlink="http://www.w3.org/1999/xlink" content-type="dwc:verbatimCoordinates" xlink:type="simple"><named-content content-type="geo-json" specific-use="{&#34;type&#34;:&#34;Point&#34;,&#34;coordinates&#34;:[47.083330,-21.433330]}" id="NCID0EC2KO" xlink:type="simple">-21.43333, 47.08333</named-content></named-content>, 1160 m (Dr Besson) (<named-content xmlns:xlink="http://www.w3.org/1999/xlink" content-type="dwc:institutional_code" xlink:title="Musée d’Histoire Naturelle" xlink:href="http://grbio.org/institution/museum-dhistoire-naturelle-6" xlink:type="simple">MHNG</named-content>); Amoron’i Mania Region, District of Ambositra, Italaviana <italic><tp:taxon-name><tp:taxon-name-part taxon-name-part-type="genus" reg="Uapaca">Uapaca</tp:taxon-name-part></tp:taxon-name></italic> forest, 35 km SE of Antsirabe, <named-content xmlns:xlink="http://www.w3.org/1999/xlink" content-type="dwc:verbatimCoordinates" xlink:type="simple"><named-content content-type="geo-json" specific-use="{&#34;type&#34;:&#34;Point&#34;,&#34;coordinates&#34;:[47.086000,-20.173330]}" id="NCID0EV2KO" xlink:type="simple">-20.17333, 47.086</named-content></named-content>, 1359 m, <italic><tp:taxon-name><tp:taxon-name-part taxon-name-part-type="genus" reg="Uapaca">Uapaca</tp:taxon-name-part></tp:taxon-name></italic> forest (Rin’Ha, Mike) (<named-content xmlns:xlink="http://www.w3.org/1999/xlink" content-type="dwc:institutional_code" xlink:title="California Academy of Sciences" xlink:href="http://grbio.org/institution/california-academy-sciences" xlink:type="simple">CAS</named-content>); Ampangabe V Non Protected Area, 21.37 km W Itremo, <named-content xmlns:xlink="http://www.w3.org/1999/xlink" content-type="dwc:verbatimCoordinates" xlink:type="simple"><named-content content-type="geo-json" specific-use="{&#34;type&#34;:&#34;Point&#34;,&#34;coordinates&#34;:[46.607990,-20.613610]}" id="NCID0EI3KO" xlink:type="simple">-20.61361, 46.60799</named-content></named-content>, 1449 m, Shrubland (A. Ravelomanana) (<named-content xmlns:xlink="http://www.w3.org/1999/xlink" content-type="dwc:institutional_code" xlink:title="California Academy of Sciences" xlink:href="http://grbio.org/institution/california-academy-sciences" xlink:type="simple">CAS</named-content>); Ampangabe VI Non Protected Area, 21.16 km W Itremo, <named-content xmlns:xlink="http://www.w3.org/1999/xlink" content-type="dwc:verbatimCoordinates" xlink:type="simple"><named-content content-type="geo-json" specific-use="{&#34;type&#34;:&#34;Point&#34;,&#34;coordinates&#34;:[46.610400,-20.614440]}" id="NCID0EU3KO" xlink:type="simple">-20.61444, 46.6104</named-content></named-content>, 1379 m, Shrubland (A. Ravelomanana) (<named-content xmlns:xlink="http://www.w3.org/1999/xlink" content-type="dwc:institutional_code" xlink:title="California Academy of Sciences" xlink:href="http://grbio.org/institution/california-academy-sciences" xlink:type="simple">CAS</named-content>); dry wash, 1 km E of PN Isalo Interpretive Center, <named-content xmlns:xlink="http://www.w3.org/1999/xlink" content-type="dwc:verbatimCoordinates" xlink:type="simple"><named-content content-type="geo-json" specific-use="{&#34;type&#34;:&#34;Point&#34;,&#34;coordinates&#34;:[45.358170,-22.626670]}" id="NCID0EA4KO" xlink:type="simple">-22.62667, 45.35817</named-content></named-content>, 885 m, dry wash (M.E. Irwin, F.D. Parker, R. Harin’Hala) (<named-content xmlns:xlink="http://www.w3.org/1999/xlink" content-type="dwc:institutional_code" xlink:title="California Academy of Sciences" xlink:href="http://grbio.org/institution/california-academy-sciences" xlink:type="simple">CAS</named-content>); Forêt d’Analalava, 29.6 km 280° W Ranohira, <named-content xmlns:xlink="http://www.w3.org/1999/xlink" content-type="dwc:verbatimCoordinates" xlink:type="simple"><named-content content-type="geo-json" specific-use="{&#34;type&#34;:&#34;Point&#34;,&#34;coordinates&#34;:[45.128330,-22.591670]}" id="NCID0EM4KO" xlink:type="simple">-22.59167, 45.12833</named-content></named-content>, 700 m, tropical dry forest (Fisher, Griswold et al.) (<named-content xmlns:xlink="http://www.w3.org/1999/xlink" content-type="dwc:institutional_code" xlink:title="California Academy of Sciences" xlink:href="http://grbio.org/institution/california-academy-sciences" xlink:type="simple">CAS</named-content>); Horombe Region, District of Ihosy, Betapia (Border of Fianarantsoa and Tulear): 09 km SW of Ilakaka Saphir town, <named-content xmlns:xlink="http://www.w3.org/1999/xlink" content-type="dwc:verbatimCoordinates" xlink:type="simple"><named-content content-type="geo-json" specific-use="{&#34;type&#34;:&#34;Point&#34;,&#34;coordinates&#34;:[45.361170,-22.628830]}" id="NCID0EY4KO" xlink:type="simple">-22.62883, 45.36117</named-content></named-content>, 1036 m, <italic><tp:taxon-name><tp:taxon-name-part taxon-name-part-type="genus" reg="Uapaca">Uapaca</tp:taxon-name-part></tp:taxon-name></italic> forest (Rin’Ha, Mike) (<named-content xmlns:xlink="http://www.w3.org/1999/xlink" content-type="dwc:institutional_code" xlink:title="California Academy of Sciences" xlink:href="http://grbio.org/institution/california-academy-sciences" xlink:type="simple">CAS</named-content>); RS Manombo, 32 km SE of Farafangana, <named-content xmlns:xlink="http://www.w3.org/1999/xlink" content-type="dwc:verbatimCoordinates" xlink:type="simple"><named-content content-type="geo-json" specific-use="{&#34;type&#34;:&#34;Point&#34;,&#34;coordinates&#34;:[47.720000,-23.021830]}" id="NCID0EL5KO" xlink:type="simple">-23.02183, 47.72</named-content></named-content>, 36 m, Lowland rainforest (Rin’Ha, Mike) (<named-content xmlns:xlink="http://www.w3.org/1999/xlink" content-type="dwc:institutional_code" xlink:title="California Academy of Sciences" xlink:href="http://grbio.org/institution/california-academy-sciences" xlink:type="simple">CAS</named-content>); PN Isalo, 9.1 km 354° N Ranohira, <named-content xmlns:xlink="http://www.w3.org/1999/xlink" content-type="dwc:verbatimCoordinates" xlink:type="simple"><named-content content-type="geo-json" specific-use="{&#34;type&#34;:&#34;Point&#34;,&#34;coordinates&#34;:[45.461670,-22.481670]}" id="NCID0EX5KO" xlink:type="simple">-22.48167, 45.46167</named-content></named-content>, 725 m, gallery forest (Fisher, Griswold et al.) (<named-content xmlns:xlink="http://www.w3.org/1999/xlink" content-type="dwc:institutional_code" xlink:title="California Academy of Sciences" xlink:href="http://grbio.org/institution/california-academy-sciences" xlink:type="simple">CAS</named-content>); PN Isalo, Ambovo Springs, 29.3 km 4° N Ranohira, <named-content xmlns:xlink="http://www.w3.org/1999/xlink" content-type="dwc:verbatimCoordinates" xlink:type="simple"><named-content content-type="geo-json" specific-use="{&#34;type&#34;:&#34;Point&#34;,&#34;coordinates&#34;:[45.351670,-22.298330]}" id="NCID0ED6KO" xlink:type="simple">-22.29833, 45.35167</named-content></named-content>, 990 m, <italic><tp:taxon-name><tp:taxon-name-part taxon-name-part-type="genus" reg="Uapaca">Uapaca</tp:taxon-name-part></tp:taxon-name></italic> woodland (Fisher, Griswold et al.) (<named-content xmlns:xlink="http://www.w3.org/1999/xlink" content-type="dwc:institutional_code" xlink:title="California Academy of Sciences" xlink:href="http://grbio.org/institution/california-academy-sciences" xlink:type="simple">CAS</named-content>); PN Isalo, Sahanafa River, 29.2 km 351° N Ranohira, <named-content xmlns:xlink="http://www.w3.org/1999/xlink" content-type="dwc:verbatimCoordinates" xlink:type="simple"><named-content content-type="geo-json" specific-use="{&#34;type&#34;:&#34;Point&#34;,&#34;coordinates&#34;:[45.291670,-22.313330]}" id="NCID0EW6KO" xlink:type="simple">-22.31333, 45.29167</named-content></named-content>, 500 m, gallery forest (Fisher, Griswold et al.) (<named-content xmlns:xlink="http://www.w3.org/1999/xlink" content-type="dwc:institutional_code" xlink:title="California Academy of Sciences" xlink:href="http://grbio.org/institution/california-academy-sciences" xlink:type="simple">CAS</named-content>); stream area, 900 m E of PN Isalo Interpretive Center, <named-content xmlns:xlink="http://www.w3.org/1999/xlink" content-type="dwc:verbatimCoordinates" xlink:type="simple"><named-content content-type="geo-json" specific-use="{&#34;type&#34;:&#34;Point&#34;,&#34;coordinates&#34;:[45.358170,-22.626670]}" id="NCID0ECALO" xlink:type="simple">-22.62667, 45.35817</named-content></named-content>, 750 m, open area near stream (R. Harin’Hala) (<named-content xmlns:xlink="http://www.w3.org/1999/xlink" content-type="dwc:institutional_code" xlink:title="California Academy of Sciences" xlink:href="http://grbio.org/institution/california-academy-sciences" xlink:type="simple">CAS</named-content>); Tsaranoro, 32.8 km 229° Ambalavao, <named-content xmlns:xlink="http://www.w3.org/1999/xlink" content-type="dwc:verbatimCoordinates" xlink:type="simple"><named-content content-type="geo-json" specific-use="{&#34;type&#34;:&#34;Point&#34;,&#34;coordinates&#34;:[46.776330,-22.084830]}" id="NCID0EOALO" xlink:type="simple">-22.08483, 46.77633</named-content></named-content>, 950 m, rainforest (B.L. Fisher et al.) (<named-content xmlns:xlink="http://www.w3.org/1999/xlink" content-type="dwc:institutional_code" xlink:title="California Academy of Sciences" xlink:href="http://grbio.org/institution/california-academy-sciences" xlink:type="simple">CAS</named-content>); Tsaranoro, 32.8 km 230° Ambalavao, <named-content xmlns:xlink="http://www.w3.org/1999/xlink" content-type="dwc:verbatimCoordinates" xlink:type="simple"><named-content content-type="geo-json" specific-use="{&#34;type&#34;:&#34;Point&#34;,&#34;coordinates&#34;:[46.774000,-22.083170]}" id="NCID0E1ALO" xlink:type="simple">-22.08317, 46.774</named-content></named-content>, 975 m, savannah woodland (B.L. Fisher et al.) (<named-content xmlns:xlink="http://www.w3.org/1999/xlink" content-type="dwc:institutional_code" xlink:title="California Academy of Sciences" xlink:href="http://grbio.org/institution/california-academy-sciences" xlink:type="simple">CAS</named-content>); Vohiparara broken bridge, <named-content xmlns:xlink="http://www.w3.org/1999/xlink" content-type="dwc:verbatimCoordinates" xlink:type="simple"><named-content content-type="geo-json" specific-use="{&#34;type&#34;:&#34;Point&#34;,&#34;coordinates&#34;:[47.369830,-21.226170]}" id="NCID0EGBLO" xlink:type="simple">-21.22617, 47.36983</named-content></named-content>, 1110 m, high altitude rainforest (R. Harin’Hala) (<named-content xmlns:xlink="http://www.w3.org/1999/xlink" content-type="dwc:institutional_code" xlink:title="California Academy of Sciences" xlink:href="http://grbio.org/institution/california-academy-sciences" xlink:type="simple">CAS</named-content>). <bold>Mahajanga</bold>: Boeny Region, District of Marovoay, PN Ankarafantsika, Ampijoroa SF, 160 km North of Maevatanana on RN 04, <named-content xmlns:xlink="http://www.w3.org/1999/xlink" content-type="dwc:verbatimCoordinates" xlink:type="simple"><named-content content-type="geo-json" specific-use="{&#34;type&#34;:&#34;Point&#34;,&#34;coordinates&#34;:[46.813330,-16.319330]}" id="NCID0EUBLO" xlink:type="simple">-16.31933, 46.81333</named-content></named-content>, 42 m, deciduous forest (Rin’Ha, Mike) (<named-content xmlns:xlink="http://www.w3.org/1999/xlink" content-type="dwc:institutional_code" xlink:title="California Academy of Sciences" xlink:href="http://grbio.org/institution/california-academy-sciences" xlink:type="simple">CAS</named-content>); Region Sofia, Bemanevika, <named-content xmlns:xlink="http://www.w3.org/1999/xlink" content-type="dwc:verbatimCoordinates" xlink:type="simple"><named-content content-type="geo-json" specific-use="{&#34;type&#34;:&#34;Point&#34;,&#34;coordinates&#34;:[48.587290,-14.338860]}" id="NCID0EACLO" xlink:type="simple">-14.33886, 48.58729</named-content></named-content>, 1567 m, montane rainforest (B.L. Fisher et al.) (<named-content xmlns:xlink="http://www.w3.org/1999/xlink" content-type="dwc:institutional_code" xlink:title="California Academy of Sciences" xlink:href="http://grbio.org/institution/california-academy-sciences" xlink:type="simple">CAS</named-content>); Region Sofia, Bemanevika, <named-content xmlns:xlink="http://www.w3.org/1999/xlink" content-type="dwc:verbatimCoordinates" xlink:type="simple"><named-content content-type="geo-json" specific-use="{&#34;type&#34;:&#34;Point&#34;,&#34;coordinates&#34;:[48.588740,-14.337000]}" id="NCID0EMCLO" xlink:type="simple">-14.337, 48.58874</named-content></named-content>, 1606 m, montane rainforest (B.L. Fisher et al.) (<named-content xmlns:xlink="http://www.w3.org/1999/xlink" content-type="dwc:institutional_code" xlink:title="California Academy of Sciences" xlink:href="http://grbio.org/institution/california-academy-sciences" xlink:type="simple">CAS</named-content>); RS Marotandrano, Marotandrano 48.3 km S Mandritsara, <named-content xmlns:xlink="http://www.w3.org/1999/xlink" content-type="dwc:verbatimCoordinates" xlink:type="simple"><named-content content-type="geo-json" specific-use="{&#34;type&#34;:&#34;Point&#34;,&#34;coordinates&#34;:[48.814430,-16.283220]}" id="NCID0EYCLO" xlink:type="simple">-16.28322, 48.81443</named-content></named-content>, 865 m, transition humid forest (B.L. Fisher et al.) (<named-content xmlns:xlink="http://www.w3.org/1999/xlink" content-type="dwc:institutional_code" xlink:title="California Academy of Sciences" xlink:href="http://grbio.org/institution/california-academy-sciences" xlink:type="simple">CAS</named-content>); Sofia Region, District of Port-Berger, Ambovomamy 20 km N of Port-Berger, <named-content xmlns:xlink="http://www.w3.org/1999/xlink" content-type="dwc:verbatimCoordinates" xlink:type="simple"><named-content content-type="geo-json" specific-use="{&#34;type&#34;:&#34;Point&#34;,&#34;coordinates&#34;:[47.613330,-15.451170]}" id="NCID0EEDLO" xlink:type="simple">-15.45117, 47.61333</named-content></named-content>, 86 m, secondary forest on white sandy area (Mike, Frank, Rin’ha) (<named-content xmlns:xlink="http://www.w3.org/1999/xlink" content-type="dwc:institutional_code" xlink:title="California Academy of Sciences" xlink:href="http://grbio.org/institution/california-academy-sciences" xlink:type="simple">CAS</named-content>); PN Ankarafantsika, Ampijoroa SF, 160 km N Maevatanana, deciduous forest, <named-content xmlns:xlink="http://www.w3.org/1999/xlink" content-type="dwc:verbatimCoordinates" xlink:type="simple"><named-content content-type="geo-json" specific-use="{&#34;type&#34;:&#34;Point&#34;,&#34;coordinates&#34;:[46.813330,-16.319440]}" id="NCID0EQDLO" xlink:type="simple">-16.31944, 46.81333</named-content></named-content>, 43 m, deciduous forest (M. Irwin and Rin’ha Harin’hala) (<named-content xmlns:xlink="http://www.w3.org/1999/xlink" content-type="dwc:institutional_code" xlink:title="California Academy of Sciences" xlink:href="http://grbio.org/institution/california-academy-sciences" xlink:type="simple">CAS</named-content>); Boeny Region, District of Marovoay, PN Ankarafantsika, Ampijoroa SF, 160 km North of Maevatanana on RN 04, <named-content xmlns:xlink="http://www.w3.org/1999/xlink" content-type="dwc:verbatimCoordinates" xlink:type="simple"><named-content content-type="geo-json" specific-use="{&#34;type&#34;:&#34;Point&#34;,&#34;coordinates&#34;:[46.813330,-16.319330]}" id="NCID0E3DLO" xlink:type="simple">-16.31933, 46.81333</named-content></named-content>, 42 m, deciduous forest (Rin’Ha, Mike) (<named-content xmlns:xlink="http://www.w3.org/1999/xlink" content-type="dwc:institutional_code" xlink:title="California Academy of Sciences" xlink:href="http://grbio.org/institution/california-academy-sciences" xlink:type="simple">CAS</named-content>); Forêt Ambohimanga, 26.1 km 314° Mampikony, <named-content xmlns:xlink="http://www.w3.org/1999/xlink" content-type="dwc:verbatimCoordinates" xlink:type="simple"><named-content content-type="geo-json" specific-use="{&#34;type&#34;:&#34;Point&#34;,&#34;coordinates&#34;:[47.438170,-15.962670]}" id="NCID0EIELO" xlink:type="simple">-15.96267, 47.43817</named-content></named-content>, 250 m, tropical dry forest (B.L. Fisher) (<named-content xmlns:xlink="http://www.w3.org/1999/xlink" content-type="dwc:institutional_code" xlink:title="California Academy of Sciences" xlink:href="http://grbio.org/institution/california-academy-sciences" xlink:type="simple">CAS</named-content>); Mahavavy River, 6.2 km 145° SE Mitsinjo, <named-content xmlns:xlink="http://www.w3.org/1999/xlink" content-type="dwc:verbatimCoordinates" xlink:type="simple"><named-content content-type="geo-json" specific-use="{&#34;type&#34;:&#34;Point&#34;,&#34;coordinates&#34;:[45.908330,-16.051670]}" id="NCID0EUELO" xlink:type="simple">-16.05167, 45.90833</named-content></named-content>, 20 m, gallery forest (Fisher, Griswold et al.) (<named-content xmlns:xlink="http://www.w3.org/1999/xlink" content-type="dwc:institutional_code" xlink:title="California Academy of Sciences" xlink:href="http://grbio.org/institution/california-academy-sciences" xlink:type="simple">CAS</named-content>); PN Ankarafantsika, Ampijoroa SF, 40 km 306° NW Andranofasika, <named-content xmlns:xlink="http://www.w3.org/1999/xlink" content-type="dwc:verbatimCoordinates" xlink:type="simple"><named-content content-type="geo-json" specific-use="{&#34;type&#34;:&#34;Point&#34;,&#34;coordinates&#34;:[46.810670,-16.320830]}" id="NCID0EAFLO" xlink:type="simple">-16.32083, 46.81067</named-content></named-content>, 130 m, tropical dry forest (Fisher, Griswold et al.) (<named-content xmlns:xlink="http://www.w3.org/1999/xlink" content-type="dwc:institutional_code" xlink:title="California Academy of Sciences" xlink:href="http://grbio.org/institution/california-academy-sciences" xlink:type="simple">CAS</named-content>); PN Ankarafantsika, Forêt de Tsimaloto, 18.3 km 46° NE de Tsaramandroso, <named-content xmlns:xlink="http://www.w3.org/1999/xlink" content-type="dwc:verbatimCoordinates" xlink:type="simple"><named-content content-type="geo-json" specific-use="{&#34;type&#34;:&#34;Point&#34;,&#34;coordinates&#34;:[47.143610,-16.228060]}" id="NCID0EMFLO" xlink:type="simple">-16.22806, 47.14361</named-content></named-content>, 135 m, tropical dry forest (Fisher, Griswold et al.) (<named-content xmlns:xlink="http://www.w3.org/1999/xlink" content-type="dwc:institutional_code" xlink:title="California Academy of Sciences" xlink:href="http://grbio.org/institution/california-academy-sciences" xlink:type="simple">CAS</named-content>); PN Namoroka, 16.9 km 317° NW Vilanandro, <named-content xmlns:xlink="http://www.w3.org/1999/xlink" content-type="dwc:verbatimCoordinates" xlink:type="simple"><named-content content-type="geo-json" specific-use="{&#34;type&#34;:&#34;Point&#34;,&#34;coordinates&#34;:[45.310000,-16.406670]}" id="NCID0EYFLO" xlink:type="simple">-16.40667, 45.31</named-content></named-content>, 100 m, tropical dry forest (Fisher, Griswold et al.) (<named-content xmlns:xlink="http://www.w3.org/1999/xlink" content-type="dwc:institutional_code" xlink:title="California Academy of Sciences" xlink:href="http://grbio.org/institution/california-academy-sciences" xlink:type="simple">CAS</named-content>); PN Tsingy de Bemaraha, 3.4 km 93° E Bekopaka, Tombeau Vazimba, <named-content xmlns:xlink="http://www.w3.org/1999/xlink" content-type="dwc:verbatimCoordinates" xlink:type="simple"><named-content content-type="geo-json" specific-use="{&#34;type&#34;:&#34;Point&#34;,&#34;coordinates&#34;:[44.828000,-19.141940]}" id="NCID0EEGLO" xlink:type="simple">-19.14194, 44.828</named-content></named-content>, 50 m, tropical dry forest (Fisher-Griswold Arthropod Team) (<named-content xmlns:xlink="http://www.w3.org/1999/xlink" content-type="dwc:institutional_code" xlink:title="California Academy of Sciences" xlink:href="http://grbio.org/institution/california-academy-sciences" xlink:type="simple">CAS</named-content>); Réserve d’Ankoririka, 10.6 km 13° NE de Tsaramandroso, <named-content xmlns:xlink="http://www.w3.org/1999/xlink" content-type="dwc:verbatimCoordinates" xlink:type="simple"><named-content content-type="geo-json" specific-use="{&#34;type&#34;:&#34;Point&#34;,&#34;coordinates&#34;:[47.048610,-16.267220]}" id="NCID0EQGLO" xlink:type="simple">-16.26722, 47.04861</named-content></named-content>, 210 m, tropical dry forest (Fisher, Griswold et al.) (<named-content xmlns:xlink="http://www.w3.org/1999/xlink" content-type="dwc:institutional_code" xlink:title="California Academy of Sciences" xlink:href="http://grbio.org/institution/california-academy-sciences" xlink:type="simple">CAS</named-content>); RS Bemarivo, 23.8 km 223° SW Besalampy, <named-content xmlns:xlink="http://www.w3.org/1999/xlink" content-type="dwc:verbatimCoordinates" xlink:type="simple"><named-content content-type="geo-json" specific-use="{&#34;type&#34;:&#34;Point&#34;,&#34;coordinates&#34;:[44.368330,-16.925000]}" id="NCID0E3GLO" xlink:type="simple">-16.925, 44.36833</named-content></named-content>, 30 m, tropical dry forest (Fisher, Griswold et al.) (<named-content xmlns:xlink="http://www.w3.org/1999/xlink" content-type="dwc:institutional_code" xlink:title="California Academy of Sciences" xlink:href="http://grbio.org/institution/california-academy-sciences" xlink:type="simple">CAS</named-content>); Sofia Region, District of Port-Berger, Ambovomamy 20 km N of Port-Berger, <named-content xmlns:xlink="http://www.w3.org/1999/xlink" content-type="dwc:verbatimCoordinates" xlink:type="simple"><named-content content-type="geo-json" specific-use="{&#34;type&#34;:&#34;Point&#34;,&#34;coordinates&#34;:[47.613330,-15.451170]}" id="NCID0EIHLO" xlink:type="simple">-15.45117, 47.61333</named-content></named-content>, 86 m, secondary forest on white sandy area (Mike, Frank, Rin’ha) (<named-content xmlns:xlink="http://www.w3.org/1999/xlink" content-type="dwc:institutional_code" xlink:title="California Academy of Sciences" xlink:href="http://grbio.org/institution/california-academy-sciences" xlink:type="simple">CAS</named-content>); Station Forestiere Ampijoroa, <named-content xmlns:xlink="http://www.w3.org/1999/xlink" content-type="dwc:verbatimCoordinates" xlink:type="simple"><named-content content-type="geo-json" specific-use="{&#34;type&#34;:&#34;Point&#34;,&#34;coordinates&#34;:[46.816670,-16.316670]}" id="NCID0EUHLO" xlink:type="simple">-16.31667, 46.81667</named-content></named-content>, 80 m, tropical dry forest (P.S. Ward) (<named-content xmlns:xlink="http://www.w3.org/1999/xlink" content-type="dwc:institutional_code" xlink:title="California Academy of Sciences" xlink:href="http://grbio.org/institution/california-academy-sciences" xlink:type="simple">CAS</named-content>); Mampikony, <named-content xmlns:xlink="http://www.w3.org/1999/xlink" content-type="dwc:verbatimCoordinates" xlink:type="simple"><named-content content-type="geo-json" specific-use="{&#34;type&#34;:&#34;Point&#34;,&#34;coordinates&#34;:[47.642780,-16.093230]}" id="NCID0EAILO" xlink:type="simple">-16.09323, 47.64278</named-content></named-content>, 49 m, urban/garden (B.L. Fisher et al.) (<named-content xmlns:xlink="http://www.w3.org/1999/xlink" content-type="dwc:institutional_code" xlink:title="California Academy of Sciences" xlink:href="http://grbio.org/institution/california-academy-sciences" xlink:type="simple">CAS</named-content>). <bold>Toamasina</bold>: 25 km W. Morarano-Chrome, <named-content xmlns:xlink="http://www.w3.org/1999/xlink" content-type="dwc:verbatimCoordinates" xlink:type="simple"><named-content content-type="geo-json" specific-use="{&#34;type&#34;:&#34;Point&#34;,&#34;coordinates&#34;:[47.983330,-17.750000]}" id="NCID0EOILO" xlink:type="simple">-17.75, 47.98333</named-content></named-content>, 1200 m (A. Pauly) (<named-content xmlns:xlink="http://www.w3.org/1999/xlink" content-type="dwc:institutional_code" xlink:title="California Academy of Sciences" xlink:href="http://grbio.org/institution/california-academy-sciences" xlink:type="simple">CAS</named-content>); Besarikata, env. Réserve Zahamena, <named-content xmlns:xlink="http://www.w3.org/1999/xlink" content-type="dwc:verbatimCoordinates" xlink:type="simple"><named-content content-type="geo-json" specific-use="{&#34;type&#34;:&#34;Point&#34;,&#34;coordinates&#34;:[48.850000,-17.450000]}" id="NCID0E1ILO" xlink:type="simple">-17.45, 48.85</named-content></named-content> (A. Pauly) (<named-content xmlns:xlink="http://www.w3.org/1999/xlink" content-type="dwc:institutional_code" xlink:title="California Academy of Sciences" xlink:href="http://grbio.org/institution/california-academy-sciences" xlink:type="simple">CAS</named-content>). Forêt Ambatovy, 14.3 km 57° Moramanga, <named-content xmlns:xlink="http://www.w3.org/1999/xlink" content-type="dwc:verbatimCoordinates" xlink:type="simple"><named-content content-type="geo-json" specific-use="{&#34;type&#34;:&#34;Point&#34;,&#34;coordinates&#34;:[48.320000,-18.850830]}" id="NCID0EGJLO" xlink:type="simple">-18.85083, 48.32</named-content></named-content>, 1075 m, montane rainforest (B.L. Fisher) (<named-content xmlns:xlink="http://www.w3.org/1999/xlink" content-type="dwc:institutional_code" xlink:title="California Academy of Sciences" xlink:href="http://grbio.org/institution/california-academy-sciences" xlink:type="simple">CAS</named-content>); Nosy Mangabe, <named-content xmlns:xlink="http://www.w3.org/1999/xlink" content-type="dwc:verbatimCoordinates" xlink:type="simple"><named-content content-type="geo-json" specific-use="{&#34;type&#34;:&#34;Point&#34;,&#34;coordinates&#34;:[49.766670,-15.500000]}" id="NCID0ESJLO" xlink:type="simple">-15.5, 49.76667</named-content></named-content>, &lt;5 m, rainforest edge (P.S. Ward) (<named-content xmlns:xlink="http://www.w3.org/1999/xlink" content-type="dwc:institutional_code" xlink:title="California Academy of Sciences" xlink:href="http://grbio.org/institution/california-academy-sciences" xlink:type="simple">CAS</named-content>). <bold>Toliara</bold>: Anosy Region, District of Amboasary, 58 km SW of Fort Dauphin, 8 km NW of Amboasary, Berenty Special Reserve, <named-content xmlns:xlink="http://www.w3.org/1999/xlink" content-type="dwc:verbatimCoordinates" xlink:type="simple"><named-content content-type="geo-json" specific-use="{&#34;type&#34;:&#34;Point&#34;,&#34;coordinates&#34;:[46.303330,-25.006670]}" id="NCID0EAKLO" xlink:type="simple">-25.00667, 46.30333</named-content></named-content>, 85 m, Galery forest (Rin’Ha, Mike) (<named-content xmlns:xlink="http://www.w3.org/1999/xlink" content-type="dwc:institutional_code" xlink:title="California Academy of Sciences" xlink:href="http://grbio.org/institution/california-academy-sciences" xlink:type="simple">CAS</named-content>); Atsimo Andrefana Region, District of Horombe, Vohibasia National Parc, Ambakaka Galery forest, 44 km NE of Sakaraha, <named-content xmlns:xlink="http://www.w3.org/1999/xlink" content-type="dwc:verbatimCoordinates" xlink:type="simple"><named-content content-type="geo-json" specific-use="{&#34;type&#34;:&#34;Point&#34;,&#34;coordinates&#34;:[43.712670,-23.381830]}" id="NCID0EMKLO" xlink:type="simple">-23.38183, 43.71267</named-content></named-content>, 182 m, palm forest (Mike, Rinha) (<named-content xmlns:xlink="http://www.w3.org/1999/xlink" content-type="dwc:institutional_code" xlink:title="California Academy of Sciences" xlink:href="http://grbio.org/institution/california-academy-sciences" xlink:type="simple">CAS</named-content>); Beza-Mahafaly, 27 km E Betioky, <named-content xmlns:xlink="http://www.w3.org/1999/xlink" content-type="dwc:verbatimCoordinates" xlink:type="simple"><named-content content-type="geo-json" specific-use="{&#34;type&#34;:&#34;Point&#34;,&#34;coordinates&#34;:[44.633330,-23.650000]}" id="NCID0EYKLO" xlink:type="simple">-23.65, 44.63333</named-content></named-content>, 135 m, tropical dry forest (B.L. Fisher) (<named-content xmlns:xlink="http://www.w3.org/1999/xlink" content-type="dwc:institutional_code" xlink:title="California Academy of Sciences" xlink:href="http://grbio.org/institution/california-academy-sciences" xlink:type="simple">CAS</named-content>); Makay Mts., <named-content xmlns:xlink="http://www.w3.org/1999/xlink" content-type="dwc:verbatimCoordinates" xlink:type="simple"><named-content content-type="geo-json" specific-use="{&#34;type&#34;:&#34;Point&#34;,&#34;coordinates&#34;:[45.323960,-21.219850]}" id="NCID0EELLO" xlink:type="simple">-21.21985, 45.32396</named-content></named-content>, 500 m, gallery forest on sandy soil (B.L. Fisher et al.) (<named-content xmlns:xlink="http://www.w3.org/1999/xlink" content-type="dwc:institutional_code" xlink:title="California Academy of Sciences" xlink:href="http://grbio.org/institution/california-academy-sciences" xlink:type="simple">CAS</named-content>); Makay Mts., <named-content xmlns:xlink="http://www.w3.org/1999/xlink" content-type="dwc:verbatimCoordinates" xlink:type="simple"><named-content content-type="geo-json" specific-use="{&#34;type&#34;:&#34;Point&#34;,&#34;coordinates&#34;:[45.326280,-21.223360]}" id="NCID0EQLLO" xlink:type="simple">-21.22336, 45.32628</named-content></named-content>, 480 m, gallery forest on sandy soil (B.L. Fisher et al.) (<named-content xmlns:xlink="http://www.w3.org/1999/xlink" content-type="dwc:institutional_code" xlink:title="California Academy of Sciences" xlink:href="http://grbio.org/institution/california-academy-sciences" xlink:type="simple">CAS</named-content>); Makay Mts., <named-content xmlns:xlink="http://www.w3.org/1999/xlink" content-type="dwc:verbatimCoordinates" xlink:type="simple"><named-content content-type="geo-json" specific-use="{&#34;type&#34;:&#34;Point&#34;,&#34;coordinates&#34;:[45.339170,-21.217610]}" id="NCID0E3LLO" xlink:type="simple">-21.21761, 45.33917</named-content></named-content>, 500 m, gallery forest on sandy soil (B.L. Fisher et al.) (<named-content xmlns:xlink="http://www.w3.org/1999/xlink" content-type="dwc:institutional_code" xlink:title="California Academy of Sciences" xlink:href="http://grbio.org/institution/california-academy-sciences" xlink:type="simple">CAS</named-content>); 3 km NE Ambohitra (=Joffreville), <named-content xmlns:xlink="http://www.w3.org/1999/xlink" content-type="dwc:verbatimCoordinates" xlink:type="simple"><named-content content-type="geo-json" specific-use="{&#34;type&#34;:&#34;Point&#34;,&#34;coordinates&#34;:[49.216670,-12.466670]}" id="NCID0EIMLO" xlink:type="simple">-12.46667, 49.21667</named-content></named-content>, 520 m, rainforest edge (P.S. Ward) (<named-content xmlns:xlink="http://www.w3.org/1999/xlink" content-type="dwc:institutional_code" xlink:title="California Academy of Sciences" xlink:href="http://grbio.org/institution/california-academy-sciences" xlink:type="simple">CAS</named-content>); Makay, <named-content xmlns:xlink="http://www.w3.org/1999/xlink" content-type="dwc:verbatimCoordinates" xlink:type="simple"><named-content content-type="geo-json" specific-use="{&#34;type&#34;:&#34;Point&#34;,&#34;coordinates&#34;:[45.129260,-21.314770]}" id="NCID0EUMLO" xlink:type="simple">-21.31477, 45.12926</named-content></named-content>, 600 m, deciduous dry forest (J.M. Bichain) (<named-content xmlns:xlink="http://www.w3.org/1999/xlink" content-type="dwc:institutional_code" xlink:title="California Academy of Sciences" xlink:href="http://grbio.org/institution/california-academy-sciences" xlink:type="simple">CAS</named-content>); Makay, <named-content xmlns:xlink="http://www.w3.org/1999/xlink" content-type="dwc:verbatimCoordinates" xlink:type="simple"><named-content content-type="geo-json" specific-use="{&#34;type&#34;:&#34;Point&#34;,&#34;coordinates&#34;:[45.147880,-21.313300]}" id="NCID0EANLO" xlink:type="simple">-21.3133, 45.14788</named-content></named-content>, 520 m, gallery forest (J.M. Bichain) (<named-content xmlns:xlink="http://www.w3.org/1999/xlink" content-type="dwc:institutional_code" xlink:title="California Academy of Sciences" xlink:href="http://grbio.org/institution/california-academy-sciences" xlink:type="simple">CAS</named-content>); 1 km E Mahamavo, PN Andohahela, <named-content xmlns:xlink="http://www.w3.org/1999/xlink" content-type="dwc:verbatimCoordinates" xlink:type="simple"><named-content content-type="geo-json" specific-use="{&#34;type&#34;:&#34;Point&#34;,&#34;coordinates&#34;:[46.733330,-24.766670]}" id="NCID0EMNLO" xlink:type="simple">-24.76667, 46.73333</named-content></named-content>, 600 m, rainforest edge (P.S. Ward) (<named-content xmlns:xlink="http://www.w3.org/1999/xlink" content-type="dwc:institutional_code" xlink:title="California Academy of Sciences" xlink:href="http://grbio.org/institution/california-academy-sciences" xlink:type="simple">CAS</named-content>). <bold>Mayotte: Chembenyoumba</bold>, <named-content xmlns:xlink="http://www.w3.org/1999/xlink" content-type="dwc:verbatimCoordinates" xlink:type="simple"><named-content content-type="geo-json" specific-use="{&#34;type&#34;:&#34;Point&#34;,&#34;coordinates&#34;:[45.075278,-12.762222]}" id="NCID0E1NLO" xlink:type="simple">-12.762222, 45.075278</named-content></named-content> (R. Jocqué) (<named-content xmlns:xlink="http://www.w3.org/1999/xlink" content-type="dwc:institutional_code" xlink:title="California Academy of Sciences" xlink:href="http://grbio.org/institution/california-academy-sciences" xlink:type="simple">CAS</named-content>); Chembenyoumba, Tsanaraki plage, <named-content xmlns:xlink="http://www.w3.org/1999/xlink" content-type="dwc:verbatimCoordinates" xlink:type="simple"><named-content content-type="geo-json" specific-use="{&#34;type&#34;:&#34;Point&#34;,&#34;coordinates&#34;:[45.066670,-12.750000]}" id="NCID0EGOLO" xlink:type="simple">-12.75, 45.06667</named-content></named-content>, litter of shrubs on mangrove edge (R. Jocqué &amp; G. DeSmet) (<named-content xmlns:xlink="http://www.w3.org/1999/xlink" content-type="dwc:institutional_code" xlink:title="California Academy of Sciences" xlink:href="http://grbio.org/institution/california-academy-sciences" xlink:type="simple">CAS</named-content>); Coconi, DAF Campus, <named-content xmlns:xlink="http://www.w3.org/1999/xlink" content-type="dwc:verbatimCoordinates" xlink:type="simple"><named-content content-type="geo-json" specific-use="{&#34;type&#34;:&#34;Point&#34;,&#34;coordinates&#34;:[45.133330,-12.833330]}" id="NCID0ESOLO" xlink:type="simple">-12.83333, 45.13333</named-content></named-content> (R. Jocqué) (<named-content xmlns:xlink="http://www.w3.org/1999/xlink" content-type="dwc:institutional_code" xlink:title="California Academy of Sciences" xlink:href="http://grbio.org/institution/california-academy-sciences" xlink:type="simple">CAS</named-content>); Coconi, DAF Campus, <named-content xmlns:xlink="http://www.w3.org/1999/xlink" content-type="dwc:verbatimCoordinates" xlink:type="simple"><named-content content-type="geo-json" specific-use="{&#34;type&#34;:&#34;Point&#34;,&#34;coordinates&#34;:[45.133330,-12.833330]}" id="NCID0E5OLO" xlink:type="simple">-12.83333, 45.13333</named-content></named-content> (R. Jocqué &amp; G. DeSmet) (<named-content xmlns:xlink="http://www.w3.org/1999/xlink" content-type="dwc:institutional_code" xlink:title="California Academy of Sciences" xlink:href="http://grbio.org/institution/california-academy-sciences" xlink:type="simple">CAS</named-content>); Coconi, SDA (service du develppement agricole), <named-content xmlns:xlink="http://www.w3.org/1999/xlink" content-type="dwc:verbatimCoordinates" xlink:type="simple"><named-content content-type="geo-json" specific-use="{&#34;type&#34;:&#34;Point&#34;,&#34;coordinates&#34;:[45.133330,-12.833330]}" id="NCID0EKPLO" xlink:type="simple">-12.83333, 45.13333</named-content></named-content>, wet area with giant bamboo (R. Jocqué &amp; G. DeSmet) (<named-content xmlns:xlink="http://www.w3.org/1999/xlink" content-type="dwc:institutional_code" xlink:title="California Academy of Sciences" xlink:href="http://grbio.org/institution/california-academy-sciences" xlink:type="simple">CAS</named-content>); Coconi, SDA (service du développement agricole), <named-content xmlns:xlink="http://www.w3.org/1999/xlink" content-type="dwc:verbatimCoordinates" xlink:type="simple"><named-content content-type="geo-json" specific-use="{&#34;type&#34;:&#34;Point&#34;,&#34;coordinates&#34;:[45.133330,-12.833330]}" id="NCID0EWPLO" xlink:type="simple">-12.83333, 45.13333</named-content></named-content>, forested area with giant bamboo (R. Jocqué &amp; G. DeSmet) (<named-content xmlns:xlink="http://www.w3.org/1999/xlink" content-type="dwc:institutional_code" xlink:title="California Academy of Sciences" xlink:href="http://grbio.org/institution/california-academy-sciences" xlink:type="simple">CAS</named-content>); Dziani Karihani, <named-content xmlns:xlink="http://www.w3.org/1999/xlink" content-type="dwc:verbatimCoordinates" xlink:type="simple"><named-content content-type="geo-json" specific-use="{&#34;type&#34;:&#34;Point&#34;,&#34;coordinates&#34;:[45.116670,-12.783330]}" id="NCID0ECQLO" xlink:type="simple">-12.78333, 45.11667</named-content></named-content>, forest (R. Jocqué &amp; G. DeSmet) (<named-content xmlns:xlink="http://www.w3.org/1999/xlink" content-type="dwc:institutional_code" xlink:title="California Academy of Sciences" xlink:href="http://grbio.org/institution/california-academy-sciences" xlink:type="simple">CAS</named-content>); Dziani Karihani, Ilang-Ilang plantation, <named-content xmlns:xlink="http://www.w3.org/1999/xlink" content-type="dwc:verbatimCoordinates" xlink:type="simple"><named-content content-type="geo-json" specific-use="{&#34;type&#34;:&#34;Point&#34;,&#34;coordinates&#34;:[45.116670,-12.783330]}" id="NCID0EOQLO" xlink:type="simple">-12.78333, 45.11667</named-content></named-content> (R. Jocqué &amp; G. DeSmet) (<named-content xmlns:xlink="http://www.w3.org/1999/xlink" content-type="dwc:institutional_code" xlink:title="California Academy of Sciences" xlink:href="http://grbio.org/institution/california-academy-sciences" xlink:type="simple">CAS</named-content>); entre Combani and Bouyouni, <named-content xmlns:xlink="http://www.w3.org/1999/xlink" content-type="dwc:verbatimCoordinates" xlink:type="simple"><named-content content-type="geo-json" specific-use="{&#34;type&#34;:&#34;Point&#34;,&#34;coordinates&#34;:[45.138333,-12.735556]}" id="NCID0E1QLO" xlink:type="simple">-12.735556, 45.138333</named-content></named-content>, plantation (R. Jocqué) (<named-content xmlns:xlink="http://www.w3.org/1999/xlink" content-type="dwc:institutional_code" xlink:title="California Academy of Sciences" xlink:href="http://grbio.org/institution/california-academy-sciences" xlink:type="simple">CAS</named-content>); Majimbini, <named-content xmlns:xlink="http://www.w3.org/1999/xlink" content-type="dwc:verbatimCoordinates" xlink:type="simple"><named-content content-type="geo-json" specific-use="{&#34;type&#34;:&#34;Point&#34;,&#34;coordinates&#34;:[45.188056,-12.765833]}" id="NCID0EGRLO" xlink:type="simple">-12.765833, 45.188056</named-content></named-content>, in ruins (R. Jocqué) (<named-content xmlns:xlink="http://www.w3.org/1999/xlink" content-type="dwc:institutional_code" xlink:title="California Academy of Sciences" xlink:href="http://grbio.org/institution/california-academy-sciences" xlink:type="simple">CAS</named-content>); Majimbini, <named-content xmlns:xlink="http://www.w3.org/1999/xlink" content-type="dwc:verbatimCoordinates" xlink:type="simple"><named-content content-type="geo-json" specific-use="{&#34;type&#34;:&#34;Point&#34;,&#34;coordinates&#34;:[45.188056,-12.765833]}" id="NCID0ESRLO" xlink:type="simple">-12.765833, 45.188056</named-content></named-content> (R. Jocqué) (<named-content xmlns:xlink="http://www.w3.org/1999/xlink" content-type="dwc:institutional_code" xlink:title="California Academy of Sciences" xlink:href="http://grbio.org/institution/california-academy-sciences" xlink:type="simple">CAS</named-content>); Majimbini, <named-content xmlns:xlink="http://www.w3.org/1999/xlink" content-type="dwc:verbatimCoordinates" xlink:type="simple"><named-content content-type="geo-json" specific-use="{&#34;type&#34;:&#34;Point&#34;,&#34;coordinates&#34;:[45.188056,-12.765833]}" id="NCID0E5RLO" xlink:type="simple">-12.765833, 45.188056</named-content></named-content> (R. Jocqué) (<named-content xmlns:xlink="http://www.w3.org/1999/xlink" content-type="dwc:institutional_code" xlink:title="California Academy of Sciences" xlink:href="http://grbio.org/institution/california-academy-sciences" xlink:type="simple">CAS</named-content>); Mlima Choungi, near crossroad GRMT1 &amp; CCT11 (R. Jocqué) (<named-content xmlns:xlink="http://www.w3.org/1999/xlink" content-type="dwc:institutional_code" xlink:title="California Academy of Sciences" xlink:href="http://grbio.org/institution/california-academy-sciences" xlink:type="simple">CAS</named-content>); Mlima Choungi, near crossroad GRMT1 &amp; CCT11 (R. Jocqué) (<named-content xmlns:xlink="http://www.w3.org/1999/xlink" content-type="dwc:institutional_code" xlink:title="California Academy of Sciences" xlink:href="http://grbio.org/institution/california-academy-sciences" xlink:type="simple">CAS</named-content>); Mont Benara, <named-content xmlns:xlink="http://www.w3.org/1999/xlink" content-type="dwc:verbatimCoordinates" xlink:type="simple"><named-content content-type="geo-json" specific-use="{&#34;type&#34;:&#34;Point&#34;,&#34;coordinates&#34;:[45.156720,-12.875850]}" id="NCID0ESSLO" xlink:type="simple">-12.87585, 45.15672</named-content></named-content>, 425 m, rainforest (B.L. Fisher et al.) (<named-content xmlns:xlink="http://www.w3.org/1999/xlink" content-type="dwc:institutional_code" xlink:title="California Academy of Sciences" xlink:href="http://grbio.org/institution/california-academy-sciences" xlink:type="simple">CAS</named-content>); Mont Chongui, <named-content xmlns:xlink="http://www.w3.org/1999/xlink" content-type="dwc:verbatimCoordinates" xlink:type="simple"><named-content content-type="geo-json" specific-use="{&#34;type&#34;:&#34;Point&#34;,&#34;coordinates&#34;:[45.134110,-12.959030]}" id="NCID0E5SLO" xlink:type="simple">-12.95903, 45.13411</named-content></named-content>, 380 m, rainforest (B.L. Fisher et al.) (<named-content xmlns:xlink="http://www.w3.org/1999/xlink" content-type="dwc:institutional_code" xlink:title="California Academy of Sciences" xlink:href="http://grbio.org/institution/california-academy-sciences" xlink:type="simple">CAS</named-content>); Mont Chongui summit, <named-content xmlns:xlink="http://www.w3.org/1999/xlink" content-type="dwc:verbatimCoordinates" xlink:type="simple"><named-content content-type="geo-json" specific-use="{&#34;type&#34;:&#34;Point&#34;,&#34;coordinates&#34;:[45.134280,-12.995670]}" id="NCID0EKTLO" xlink:type="simple">-12.99567, 45.13428</named-content></named-content>, 550 m, rainforest (B.L. Fisher et al.) (<named-content xmlns:xlink="http://www.w3.org/1999/xlink" content-type="dwc:institutional_code" xlink:title="California Academy of Sciences" xlink:href="http://grbio.org/institution/california-academy-sciences" xlink:type="simple">CAS</named-content>); Mont Combani, <named-content xmlns:xlink="http://www.w3.org/1999/xlink" content-type="dwc:verbatimCoordinates" xlink:type="simple"><named-content content-type="geo-json" specific-use="{&#34;type&#34;:&#34;Point&#34;,&#34;coordinates&#34;:[45.153140,-12.806320]}" id="NCID0EWTLO" xlink:type="simple">-12.80632, 45.15314</named-content></named-content>, 370 m, rainforest (B.L. Fisher et al.) (<named-content xmlns:xlink="http://www.w3.org/1999/xlink" content-type="dwc:institutional_code" xlink:title="California Academy of Sciences" xlink:href="http://grbio.org/institution/california-academy-sciences" xlink:type="simple">CAS</named-content>); Mt. Choungui, <named-content xmlns:xlink="http://www.w3.org/1999/xlink" content-type="dwc:verbatimCoordinates" xlink:type="simple"><named-content content-type="geo-json" specific-use="{&#34;type&#34;:&#34;Point&#34;,&#34;coordinates&#34;:[45.100000,-12.800000]}" id="NCID0ECULO" xlink:type="simple">-12.8, 45.1</named-content></named-content>, 360 m, forest near fallen tree (R. Jocqué &amp; G. DeSmet) (<named-content xmlns:xlink="http://www.w3.org/1999/xlink" content-type="dwc:institutional_code" xlink:title="California Academy of Sciences" xlink:href="http://grbio.org/institution/california-academy-sciences" xlink:type="simple">CAS</named-content>); Reserve Forestière Majimbini, <named-content xmlns:xlink="http://www.w3.org/1999/xlink" content-type="dwc:verbatimCoordinates" xlink:type="simple"><named-content content-type="geo-json" specific-use="{&#34;type&#34;:&#34;Point&#34;,&#34;coordinates&#34;:[45.186150,-12.767960]}" id="NCID0EOULO" xlink:type="simple">-12.76796, 45.18615</named-content></named-content>, 525 m, rainforest (B.L. Fisher et al.) (<named-content xmlns:xlink="http://www.w3.org/1999/xlink" content-type="dwc:institutional_code" xlink:title="California Academy of Sciences" xlink:href="http://grbio.org/institution/california-academy-sciences" xlink:type="simple">CAS</named-content>); Reserve Forestière Majimbini, <named-content xmlns:xlink="http://www.w3.org/1999/xlink" content-type="dwc:verbatimCoordinates" xlink:type="simple"><named-content content-type="geo-json" specific-use="{&#34;type&#34;:&#34;Point&#34;,&#34;coordinates&#34;:[45.190210,-12.768940]}" id="NCID0E1ULO" xlink:type="simple">-12.76894, 45.19021</named-content></named-content>, 350 m, rainforest (B.L. Fisher et al.) (<named-content xmlns:xlink="http://www.w3.org/1999/xlink" content-type="dwc:institutional_code" xlink:title="California Academy of Sciences" xlink:href="http://grbio.org/institution/california-academy-sciences" xlink:type="simple">CAS</named-content>).</p></tp:treatment-sec><tp:treatment-sec sec-type="diagnosis" id="SECID0EDVLO"><title>Diagnosis.</title><p>In full-face view, lateral margins of head anterior to eye level diverging posteriorly; anterior clypeal margin truncate; two pairs of white spots present on second and third abdominal tergites; pronotum, mesonotum, and propodeum not forming separate convexities, metanotal groove not depressed; propodeum immediately in junction with promesonotum; propodeal dorsum concave.</p></tp:treatment-sec><tp:treatment-sec sec-type="description" id="SECID0EIVLO"><title>Description.</title><p><bold>Minor worker.</bold> In full-face view, head sides diverging towards broadly convex posterior margin; eye convex and large (<abbrev xmlns:xlink="http://www.w3.org/1999/xlink" xlink:title="Eye length" id="ABBRID0EQVLO" xlink:type="simple">EL</abbrev>/<abbrev xmlns:xlink="http://www.w3.org/1999/xlink" xlink:title="Cephalic size" id="ABBRID0EUVLO" xlink:type="simple">CS</abbrev>: 0.26±0.02; 0.21–0.30), not breaking lateral cephalic margin, level of its posterior margin located approximately at posterior 1/4 of head (<abbrev xmlns:xlink="http://www.w3.org/1999/xlink" xlink:title="Postocular distance" id="ABBRID0EYVLO" xlink:type="simple">PoOc</abbrev>/<abbrev xmlns:xlink="http://www.w3.org/1999/xlink" xlink:title="Maximum cephalic length" id="ABBRID0E3VLO" xlink:type="simple">CL</abbrev>: 0.25±0.01; 0.22–0.28); frontal carinae widely diverging posteriorly (<abbrev xmlns:xlink="http://www.w3.org/1999/xlink" xlink:title="Frontal carina distance" id="ABBRID0EAWLO" xlink:type="simple">FR</abbrev>/<abbrev xmlns:xlink="http://www.w3.org/1999/xlink" xlink:title="Cephalic size" id="ABBRID0EEWLO" xlink:type="simple">CS</abbrev>: 0.34±0.01; 0.31–0.37), distance between them larger than their smallest distance to eye; clypeus with anterolateral angle and straight anteromedian margin; mandible with two apical teeth distantly spaced; antennal scape relatively long (<abbrev xmlns:xlink="http://www.w3.org/1999/xlink" xlink:title="Scape length" id="ABBRID0EIWLO" xlink:type="simple">SL</abbrev>/<abbrev xmlns:xlink="http://www.w3.org/1999/xlink" xlink:title="Cephalic size" id="ABBRID0EMWLO" xlink:type="simple">CS</abbrev>: 1.23±0.07; 1.01–1.36). Promesonotum slightly convex; posterior portion of mesonotum flat immediately anterior to feebly visible metanotal groove; propodeal dorsum immediately posterior to metanotal groove convex, medially strongly concave, then posteriorly flat, joining declivity at a remarkably visible angle; declivity height 3/4 length of dorsum. Petiolar node short and high, with dorsal margin inclined posteriorly and rounding to anterior margin; anterior face shorter than posterior face; femur of hind leg rounded axially, not twisted basally.</p><p>First and second gastral tergites with a pair of white spots; lateral margin of head lacking erect hairs; two erect hairs present close to posterior margin of head; antennal scape covered only with appressed hairs; pronotum with two and mesonotum with one pairs of erect hairs, respectively; posterodorsal corner of propodeum with a pair of erect hairs. Body color shining reddish black, dark brown to orange-yellow; apical portion of appendages pale in color.</p><p><bold>Major worker.</bold> Differing from minor worker in the following characters: enlarged subquadrate head (<abbrev xmlns:xlink="http://www.w3.org/1999/xlink" xlink:title="Cephalic size" id="ABBRID0EVWLO" xlink:type="simple">CS</abbrev>: 2.44±0.14; 2.19–2.66; <abbrev xmlns:xlink="http://www.w3.org/1999/xlink" xlink:title="v" id="ABBRID0EZWLO" xlink:type="simple">CWb</abbrev>/<abbrev xmlns:xlink="http://www.w3.org/1999/xlink" xlink:title="Maximum cephalic length" id="ABBRID0E4WLO" xlink:type="simple">CL</abbrev>: 1.04±0.03; 1.00–1.08), with broadly concave posterior margin; anteromedian clypeal margin with median excision; antennal scape barely surpassing posterior cephalic margin; strongly built mandible; robust mesosoma, with distinct metanotum; propodeal dorsum slightly to strongly concave towards declivity surface; petiolar node scalelike.</p></tp:treatment-sec><tp:treatment-sec sec-type="distribution" id="SECID0EBXLO"><title>Distribution and biology.</title><p>Endemic to the Malagasy region, <italic><tp:taxon-name><tp:taxon-name-part taxon-name-part-type="genus" reg="Camponotus">C.</tp:taxon-name-part><tp:taxon-name-part taxon-name-part-type="species" reg="quadrimaculatus">quadrimaculatus</tp:taxon-name-part></tp:taxon-name></italic> is known from Madagascar, the Comoros islands (Anjouan, Grand Comore and Moheli), and Mayotte (Fig. <xref ref-type="fig" rid="F69">69D</xref>). In Madagascar, this species is widely distributed across most of the terrestrial habitats of the island except spiny bush and thicket in the southern region. <italic><tp:taxon-name><tp:taxon-name-part taxon-name-part-type="genus" reg="Camponotus">Camponotus</tp:taxon-name-part><tp:taxon-name-part taxon-name-part-type="species" reg="quadrimaculatus">quadrimaculatus</tp:taxon-name-part></tp:taxon-name></italic> is typically found from littoral rainforest and dry forest through rainforest and montane rainforests to savannah woodland habitats. It also can colonize human-modified habitats adjacent to its natural areas of distribution. The yellowish orange variant of the species has a range restricted to the northern part of Madagascar, where it occupies not only natural rainforest areas of the RS Manongarivo and the Galoko Montain Chains and the littoral rainforest of Nosy Faly, but also human-modified areas such as coffee plantations, urban garden habitats, and disturbed littoral rainforest habitats.</p><fig id="F69" position="float" orientation="portrait"><object-id xmlns:xlink="http://www.w3.org/1999/xlink" content-type="doi" xlink:type="simple">10.3897/zookeys.1098.73223.figure69</object-id><object-id xmlns:xlink="http://www.w3.org/1999/xlink" content-type="arpha" xlink:type="simple">078071EA-7309-5513-A0C0-1A405B222202</object-id><label>Figure 69.</label><caption><p><italic><tp:taxon-name><tp:taxon-name-part taxon-name-part-type="genus" reg="Camponotus">Camponotus</tp:taxon-name-part><tp:taxon-name-part taxon-name-part-type="species" reg="quadrimaculatus">quadrimaculatus</tp:taxon-name-part></tp:taxon-name></italic><bold>A, C</bold> head in full-face view <bold>B, D</bold> lateral view <bold>E, F</bold> dorsal view of minor workers <ext-link xmlns:xlink="http://www.w3.org/1999/xlink" xlink:type="simple" ext-link-type="uri" xlink:href="http://www.antweb.org/specimen.do?name=CASENT0096044">CASENT0096044</ext-link> and <ext-link xmlns:xlink="http://www.w3.org/1999/xlink" xlink:type="simple" ext-link-type="uri" xlink:href="http://www.antweb.org/specimen.do?name=CASENT0101517">CASENT0101517</ext-link><bold>G</bold> distribution map.</p></caption><graphic xmlns:xlink="http://www.w3.org/1999/xlink" xlink:href="zookeys-1098-001_article-73223__-g069.jpg" position="float" orientation="portrait" xlink:type="simple" id="oo_678128.jpg"><uri content-type="original_file" xlink:type="simple">https://binary.pensoft.net/fig/678128</uri></graphic></fig></tp:treatment-sec><tp:treatment-sec sec-type="discussion" id="SECID0EEZLO"><title>Discussion.</title><p><italic><tp:taxon-name><tp:taxon-name-part taxon-name-part-type="genus" reg="Camponotus">Camponotus</tp:taxon-name-part><tp:taxon-name-part taxon-name-part-type="species" reg="quadrimaculatus">quadrimaculatus</tp:taxon-name-part></tp:taxon-name></italic> is similar to <italic><tp:taxon-name><tp:taxon-name-part taxon-name-part-type="genus" reg="Camponotus">C.</tp:taxon-name-part><tp:taxon-name-part taxon-name-part-type="species" reg="rotrae">rotrae</tp:taxon-name-part></tp:taxon-name></italic> but in the latter the propodeal dorsum is straight.</p><p>
              The  minor workers of <italic><tp:taxon-name><tp:taxon-name-part taxon-name-part-type="genus" reg="Camponotus">C.</tp:taxon-name-part><tp:taxon-name-part taxon-name-part-type="species" reg="quadrimaculatus">quadrimaculatus</tp:taxon-name-part></tp:taxon-name></italic> display a remarkable range of phenotypic diversity. This assertion of the diversity of morphological characters is made on the basis of specimens with similar promesonotum shape, dorsal outline of the propodeal dorsum, and color of the body. However, the geographic range of differences among the observed variants does not follow a simple pattern. One variant of the yellowish orange body color has a restricted geographic boundary in the north of Madagascar, while others, showing variation in the strength of the concavity on the propodeal dorsum, are widely distributed along the rainforests of the island.</p><p>Across the wide geographic range of <italic><tp:taxon-name><tp:taxon-name-part taxon-name-part-type="genus" reg="Camponotus">Camponotus</tp:taxon-name-part><tp:taxon-name-part taxon-name-part-type="species" reg="quadrimaculatus">quadrimaculatus</tp:taxon-name-part></tp:taxon-name></italic>, trait variations in the worker castes of <italic><tp:taxon-name><tp:taxon-name-part taxon-name-part-type="genus" reg="Camponotus">C.</tp:taxon-name-part><tp:taxon-name-part taxon-name-part-type="species" reg="quadrimaculatus">quadrimaculatus</tp:taxon-name-part><tp:taxon-name-part taxon-name-part-type="subspecies" reg="sellaris">sellaris</tp:taxon-name-part></tp:taxon-name></italic>, <italic><tp:taxon-name><tp:taxon-name-part taxon-name-part-type="genus" reg="Camponotus">Camponotus</tp:taxon-name-part><tp:taxon-name-part taxon-name-part-type="species" reg="kelleri">kelleri</tp:taxon-name-part></tp:taxon-name></italic> and <tp:taxon-name><tp:taxon-name-part taxon-name-part-type="genus" reg="Camponotus">Camponotus</tp:taxon-name-part><tp:taxon-name-part taxon-name-part-type="species" reg="kelleri">kelleri</tp:taxon-name-part><tp:taxon-name-part taxon-name-part-type="infraspecific-rank">var.</tp:taxon-name-part><tp:taxon-name-part taxon-name-part-type="variety" reg="invalidus">invalidus</tp:taxon-name-part></tp:taxon-name> have been observed. However, these variations do not present any pattern that separates them from the former species. Accordingly, <italic><tp:taxon-name><tp:taxon-name-part taxon-name-part-type="genus" reg="Camponotus">C.</tp:taxon-name-part><tp:taxon-name-part taxon-name-part-type="species" reg="quadrimaculatus">quadrimaculatus</tp:taxon-name-part><tp:taxon-name-part taxon-name-part-type="subspecies" reg="sellaris">sellaris</tp:taxon-name-part></tp:taxon-name></italic>, <italic><tp:taxon-name><tp:taxon-name-part taxon-name-part-type="genus" reg="Camponotus">Camponotus</tp:taxon-name-part><tp:taxon-name-part taxon-name-part-type="species" reg="kelleri">kelleri</tp:taxon-name-part></tp:taxon-name></italic> and <tp:taxon-name><tp:taxon-name-part taxon-name-part-type="genus" reg="Camponotus">Camponotus</tp:taxon-name-part><tp:taxon-name-part taxon-name-part-type="species" reg="kelleri">kelleri</tp:taxon-name-part><tp:taxon-name-part taxon-name-part-type="infraspecific-rank">var.</tp:taxon-name-part><tp:taxon-name-part taxon-name-part-type="variety" reg="invalidus">invalidus</tp:taxon-name-part></tp:taxon-name> are synonymyzed under <italic><tp:taxon-name><tp:taxon-name-part taxon-name-part-type="genus" reg="Camponotus">Camponotus</tp:taxon-name-part><tp:taxon-name-part taxon-name-part-type="species" reg="quadrimaculatus">quadrimaculatus</tp:taxon-name-part></tp:taxon-name></italic> in present study.</p><p>Multivariate morphometric analysis through the <abbrev xmlns:xlink="http://www.w3.org/1999/xlink" xlink:title="Nest Centroid" id="ABBRID0EA5LO" xlink:type="simple">NC</abbrev>-clustering method was applied to identify the presence of variants detected by the qualitative morphology-based study. However, <abbrev xmlns:xlink="http://www.w3.org/1999/xlink" xlink:title="Nest Centroid" id="ABBRID0EE5LO" xlink:type="simple">NC</abbrev>-clustering did not reveal the existence of discrete variants. The samples from each of the variants are spread across the cluster of <italic><tp:taxon-name><tp:taxon-name-part taxon-name-part-type="genus" reg="Camponotus">C.</tp:taxon-name-part><tp:taxon-name-part taxon-name-part-type="species" reg="quadrimaculatus">quadrimaculatus</tp:taxon-name-part></tp:taxon-name></italic>. Also, its classification success is only 97.2% because one of these samples was identified by <abbrev xmlns:xlink="http://www.w3.org/1999/xlink" xlink:title="Linear Discriminant Analysis" id="ABBRID0EW5LO" xlink:type="simple">LDA</abbrev> as <italic><tp:taxon-name><tp:taxon-name-part taxon-name-part-type="genus" reg="Camponotus">C.</tp:taxon-name-part><tp:taxon-name-part taxon-name-part-type="species" reg="gibber">gibber</tp:taxon-name-part></tp:taxon-name></italic>. This might be due to the fact that one of the variants belonging to this species is very similar to <italic><tp:taxon-name><tp:taxon-name-part taxon-name-part-type="genus" reg="Camponotus">C.</tp:taxon-name-part><tp:taxon-name-part taxon-name-part-type="species" reg="quadrimaculatus">quadrimaculatus</tp:taxon-name-part></tp:taxon-name></italic> based on the qualitative morphology-based study.</p></tp:treatment-sec><tp:treatment-sec><!--Section generated to contain objects referenced in tp:taxon-treatment.--><fig id="F15" position="float" orientation="portrait"><object-id xmlns:xlink="http://www.w3.org/1999/xlink" content-type="doi" xlink:type="simple">10.3897/zookeys.1098.73223.figure15</object-id><object-id xmlns:xlink="http://www.w3.org/1999/xlink" content-type="arpha" xlink:type="simple">0B282EF2-095B-5754-8AE5-1FB9E25D892F</object-id><label>Figure 15.</label><caption><p>Head in full-face view <bold>A</bold><italic><tp:taxon-name><tp:taxon-name-part taxon-name-part-type="genus" reg="Camponotus">C.</tp:taxon-name-part><tp:taxon-name-part taxon-name-part-type="species" reg="mahafaly">mahafaly</tp:taxon-name-part></tp:taxon-name></italic> (<ext-link xmlns:xlink="http://www.w3.org/1999/xlink" xlink:type="simple" ext-link-type="uri" xlink:href="http://www.antweb.org/specimen.do?name=CASENT0115287">CASENT0115287</ext-link>) <bold>B</bold><italic><tp:taxon-name><tp:taxon-name-part taxon-name-part-type="genus" reg="Camponotus">C.</tp:taxon-name-part><tp:taxon-name-part taxon-name-part-type="species" reg="tapia">tapia</tp:taxon-name-part></tp:taxon-name></italic> (<ext-link xmlns:xlink="http://www.w3.org/1999/xlink" xlink:type="simple" ext-link-type="uri" xlink:href="http://www.antweb.org/specimen.do?name=CASENT0493939">CASENT0493939</ext-link>) <bold>C</bold><italic><tp:taxon-name><tp:taxon-name-part taxon-name-part-type="genus" reg="Camponotus">C.</tp:taxon-name-part><tp:taxon-name-part taxon-name-part-type="species" reg="quadrimaculatus">quadrimaculatus</tp:taxon-name-part></tp:taxon-name></italic> (<ext-link xmlns:xlink="http://www.w3.org/1999/xlink" xlink:type="simple" ext-link-type="uri" xlink:href="http://www.antweb.org/specimen.do?name=CASENT0096044">CASENT0096044</ext-link>).</p></caption><graphic xmlns:xlink="http://www.w3.org/1999/xlink" xlink:href="zookeys-1098-001_article-73223__-g015.jpg" position="float" orientation="portrait" xlink:type="simple" id="oo_678074.jpg"><uri content-type="original_file" xlink:type="simple">https://binary.pensoft.net/fig/678074</uri></graphic></fig><fig id="F24" position="float" orientation="portrait"><object-id xmlns:xlink="http://www.w3.org/1999/xlink" content-type="doi" xlink:type="simple">10.3897/zookeys.1098.73223.figure24</object-id><object-id xmlns:xlink="http://www.w3.org/1999/xlink" content-type="arpha" xlink:type="simple">8E33C40E-1328-5EA9-ADB9-4783BF52B016</object-id><label>Figure 24.</label><caption><p>Head in full-face view <bold>A</bold><italic><tp:taxon-name><tp:taxon-name-part taxon-name-part-type="genus" reg="Camponotus">C.</tp:taxon-name-part><tp:taxon-name-part taxon-name-part-type="species" reg="atimo">atimo</tp:taxon-name-part></tp:taxon-name></italic> (<ext-link xmlns:xlink="http://www.w3.org/1999/xlink" xlink:type="simple" ext-link-type="uri" xlink:href="http://www.antweb.org/specimen.do?name=CASENT0454042">CASENT0454042</ext-link>) <bold>B</bold><italic><tp:taxon-name><tp:taxon-name-part taxon-name-part-type="genus" reg="Camponotus">C.</tp:taxon-name-part><tp:taxon-name-part taxon-name-part-type="species" reg="quadrimaculatus">quadrimaculatus</tp:taxon-name-part></tp:taxon-name></italic> (<ext-link xmlns:xlink="http://www.w3.org/1999/xlink" xlink:type="simple" ext-link-type="uri" xlink:href="http://www.antweb.org/specimen.do?name=CASENT0096044">CASENT0096044</ext-link>).</p></caption><graphic xmlns:xlink="http://www.w3.org/1999/xlink" xlink:href="zookeys-1098-001_article-73223__-g024.jpg" position="float" orientation="portrait" xlink:type="simple" id="oo_678083.jpg"><uri content-type="original_file" xlink:type="simple">https://binary.pensoft.net/fig/678083</uri></graphic></fig><fig id="F35" position="float" orientation="portrait"><object-id xmlns:xlink="http://www.w3.org/1999/xlink" content-type="doi" xlink:type="simple">10.3897/zookeys.1098.73223.figure35</object-id><object-id xmlns:xlink="http://www.w3.org/1999/xlink" content-type="arpha" xlink:type="simple">820380D6-35F5-583E-B1AA-8E4EE0D5EDB6</object-id><label>Figure 35.</label><caption><p>Second and third abdominal tergites in dorsal view <bold>A</bold><italic><tp:taxon-name><tp:taxon-name-part taxon-name-part-type="genus" reg="Camponotus">C.</tp:taxon-name-part><tp:taxon-name-part taxon-name-part-type="species" reg="kelimaso">kelimaso</tp:taxon-name-part></tp:taxon-name></italic> (<ext-link xmlns:xlink="http://www.w3.org/1999/xlink" xlink:type="simple" ext-link-type="uri" xlink:href="http://www.antweb.org/specimen.do?name=CASENT0487718">CASENT0487718</ext-link>) <bold>B</bold><italic><tp:taxon-name><tp:taxon-name-part taxon-name-part-type="genus" reg="Camponotus">C.</tp:taxon-name-part><tp:taxon-name-part taxon-name-part-type="species" reg="quadrimaculatus">quadrimaculatus</tp:taxon-name-part></tp:taxon-name></italic> (<ext-link xmlns:xlink="http://www.w3.org/1999/xlink" xlink:type="simple" ext-link-type="uri" xlink:href="http://www.antweb.org/specimen.do?name=CASENT0096044">CASENT0096044</ext-link>) <bold>C</bold><italic><tp:taxon-name><tp:taxon-name-part taxon-name-part-type="genus" reg="Camponotus">C.</tp:taxon-name-part><tp:taxon-name-part taxon-name-part-type="species" reg="gibber">gibber</tp:taxon-name-part></tp:taxon-name></italic> (<ext-link xmlns:xlink="http://www.w3.org/1999/xlink" xlink:type="simple" ext-link-type="uri" xlink:href="http://www.antweb.org/specimen.do?name=CASENT0491497">CASENT0491497</ext-link>).</p></caption><graphic xmlns:xlink="http://www.w3.org/1999/xlink" xlink:href="zookeys-1098-001_article-73223__-g035.jpg" position="float" orientation="portrait" xlink:type="simple" id="oo_678094.jpg"><uri content-type="original_file" xlink:type="simple">https://binary.pensoft.net/fig/678094</uri></graphic></fig><fig id="F38" position="float" orientation="portrait"><object-id xmlns:xlink="http://www.w3.org/1999/xlink" content-type="doi" xlink:type="simple">10.3897/zookeys.1098.73223.figure38</object-id><object-id xmlns:xlink="http://www.w3.org/1999/xlink" content-type="arpha" xlink:type="simple">2C41E9AA-BE4C-573E-ACF8-59A0369D3C50</object-id><label>Figure 38.</label><caption><p>Mesosoma and petiolar node in lateral view <bold>A</bold><italic><tp:taxon-name><tp:taxon-name-part taxon-name-part-type="genus" reg="Camponotus">C.</tp:taxon-name-part><tp:taxon-name-part taxon-name-part-type="species" reg="gibber">gibber</tp:taxon-name-part></tp:taxon-name></italic> (<ext-link xmlns:xlink="http://www.w3.org/1999/xlink" xlink:type="simple" ext-link-type="uri" xlink:href="http://www.antweb.org/specimen.do?name=CASENT0188619">CASENT0188619</ext-link>) <bold>B</bold><italic><tp:taxon-name><tp:taxon-name-part taxon-name-part-type="genus" reg="Camponotus">C.</tp:taxon-name-part><tp:taxon-name-part taxon-name-part-type="species" reg="quadrimaculatus">quadrimaculatus</tp:taxon-name-part></tp:taxon-name></italic> (<ext-link xmlns:xlink="http://www.w3.org/1999/xlink" xlink:type="simple" ext-link-type="uri" xlink:href="http://www.antweb.org/specimen.do?name=CASENT0096044">CASENT0096044</ext-link>).</p></caption><graphic xmlns:xlink="http://www.w3.org/1999/xlink" xlink:href="zookeys-1098-001_article-73223__-g038.jpg" position="float" orientation="portrait" xlink:type="simple" id="oo_678097.jpg"><uri content-type="original_file" xlink:type="simple">https://binary.pensoft.net/fig/678097</uri></graphic></fig><fig id="F39" position="float" orientation="portrait"><object-id xmlns:xlink="http://www.w3.org/1999/xlink" content-type="doi" xlink:type="simple">10.3897/zookeys.1098.73223.figure39</object-id><object-id xmlns:xlink="http://www.w3.org/1999/xlink" content-type="arpha" xlink:type="simple">49BFE47C-9869-5AF4-9496-1E24E8AFE9E3</object-id><label>Figure 39.</label><caption><p>Mesosoma in lateral view <bold>A</bold><italic><tp:taxon-name><tp:taxon-name-part taxon-name-part-type="genus" reg="Camponotus">C.</tp:taxon-name-part><tp:taxon-name-part taxon-name-part-type="species" reg="rotrae">rotrae</tp:taxon-name-part></tp:taxon-name></italic> (<ext-link xmlns:xlink="http://www.w3.org/1999/xlink" xlink:type="simple" ext-link-type="uri" xlink:href="http://www.antweb.org/specimen.do?name=CASENT0485625">CASENT0485625</ext-link>) <bold>B</bold><italic><tp:taxon-name><tp:taxon-name-part taxon-name-part-type="genus" reg="Camponotus">C.</tp:taxon-name-part><tp:taxon-name-part taxon-name-part-type="species" reg="quadrimaculatus">quadrimaculatus</tp:taxon-name-part></tp:taxon-name></italic> (<ext-link xmlns:xlink="http://www.w3.org/1999/xlink" xlink:type="simple" ext-link-type="uri" xlink:href="http://www.antweb.org/specimen.do?name=CASENT0121629">CASENT0121629</ext-link>).</p></caption><graphic xmlns:xlink="http://www.w3.org/1999/xlink" xlink:href="zookeys-1098-001_article-73223__-g039.jpg" position="float" orientation="portrait" xlink:type="simple" id="oo_678098.jpg"><uri content-type="original_file" xlink:type="simple">https://binary.pensoft.net/fig/678098</uri></graphic></fig></tp:treatment-sec><ref-list><ref id="B16"><mixed-citation xmlns:xlink="http://www.w3.org/1999/xlink" xlink:type="simple"><person-group><name name-style="western"><surname>Forel</surname><given-names>A</given-names></name></person-group> (<year>1891</year>) Les Formicides. [part]. In: Grandidier A (Ed.) Histoire physique, naturelle, et politique de Madagascar. Volume XX. Histoire naturelle des Hyménoptères. Deuxième partie (28<sup>e</sup> fascicule). Hachette et Compagnie, Paris, [v +] 237 pp.</mixed-citation></ref><ref id="B3"><mixed-citation xmlns:xlink="http://www.w3.org/1999/xlink" xlink:type="simple"><person-group><name name-style="western"><surname>Dalla Torre</surname><given-names>KW</given-names></name></person-group> (<year>1893</year>) <source>Catalogus Hymenopterorum hucusque descriptorum systematicus et synonymicus. Vol. 7. <tp:taxon-name><tp:taxon-name-part taxon-name-part-type="family">Formicidae</tp:taxon-name-part></tp:taxon-name> (Heterogyna). W.</source><publisher-name>Engelmann</publisher-name>, <publisher-loc>Leipzig</publisher-loc>, <size units="page">289 pp</size>. <ext-link xlink:type="simple" ext-link-type="doi" xlink:href="10.5962/bhl.title.10348">https://doi.org/10.5962/bhl.title.10348</ext-link></mixed-citation></ref><ref id="B6"><mixed-citation xmlns:xlink="http://www.w3.org/1999/xlink" xlink:type="simple"><person-group><name name-style="western"><surname>Emery</surname><given-names>C</given-names></name></person-group> (<year>1896</year>) <article-title>Saggio di un catalogo sistematico dei generi <italic><tp:taxon-name><tp:taxon-name-part taxon-name-part-type="genus">Camponotus</tp:taxon-name-part></tp:taxon-name></italic>, <italic><tp:taxon-name><tp:taxon-name-part taxon-name-part-type="genus">Polyrhachis</tp:taxon-name-part></tp:taxon-name></italic> e affini.</article-title><source>Memorie della Reale Accademia delle Scienze dell’Istituto di Bologna</source><volume>5</volume>(<issue>5</issue>): <fpage>363</fpage>–<lpage>382</lpage>.</mixed-citation></ref><ref id="B11"><mixed-citation xmlns:xlink="http://www.w3.org/1999/xlink" xlink:type="simple"><person-group><name name-style="western"><surname>Emery</surname><given-names>C</given-names></name></person-group> (<year>1925</year>) <article-title><tp:taxon-name><tp:taxon-name-part taxon-name-part-type="order">Hymenoptera</tp:taxon-name-part></tp:taxon-name>. Fam. <tp:taxon-name><tp:taxon-name-part taxon-name-part-type="family">Formicidae</tp:taxon-name-part></tp:taxon-name>. Subfam. <tp:taxon-name><tp:taxon-name-part taxon-name-part-type="subfamily">Formicinae</tp:taxon-name-part></tp:taxon-name>.</article-title><source>Genera Insectorum</source><volume>183</volume>: <fpage>1</fpage>–<lpage>302</lpage>.</mixed-citation></ref><ref id="B39"><mixed-citation xmlns:xlink="http://www.w3.org/1999/xlink" xlink:type="simple"><person-group><name name-style="western"><surname>Wheeler</surname><given-names>WM</given-names></name></person-group> (<year>1922</year>) <article-title>Ants of the American Museum Congo expedition. A contribution to the myrmecology of Africa. IX. A synonymic list of the ants of the Malagasy region.</article-title><source>Bulletin of the American Museum of Natural History</source><volume>45</volume>: <fpage>1005</fpage>–<lpage>1055</lpage>.</mixed-citation></ref><ref id="B2"><mixed-citation xmlns:xlink="http://www.w3.org/1999/xlink" xlink:type="simple"><person-group><name name-style="western"><surname>Bolton</surname><given-names>B</given-names></name></person-group> (<year>1995</year>) <source>A new general catalogue of the ants of the world.</source><publisher-name>Harvard University Press</publisher-name>, <publisher-loc>Cambridge, Massachusetts</publisher-loc>, <size units="page">504 pp</size>.</mixed-citation></ref></ref-list></tp:taxon-treatment>
