# Supplementary material for: ﻿Revision of the Malagasy Camponotus subgenus Myrmosaga (Hymenoptera, Formicidae) using qualitative and quantitative morphology
Source: Zookeys. 2022 May 3;1098:1–180. doi: 10.3897/zookeys.1098.73223 (PMC9848896; doi:10.3897/zookeys.1098.73223)
Supplement: XML Treatment for Camponotus roeseli [file zookeys.1098.73223-treatment33.xml]

<!DOCTYPE tp:taxon-treatment
  PUBLIC "-//TaxonX//DTD Taxonomic Treatment Publishing DTD v0 20100105//EN" "tax-treatment-NSO.dtd">
<tp:taxon-treatment xmlns:tp="http://www.plazi.org/taxpub"><tp:treatment-meta><kwd-group><label>Taxon classification</label><kwd>
                <named-content content-type="kingdom">Animalia</named-content>
              </kwd><kwd>
                <named-content content-type="order">Hymenoptera</named-content>
              </kwd><kwd>
                <named-content content-type="family">Formicidae</named-content>
              </kwd></kwd-group><mixed-citation publication-type="journal"><person-group><name><surname>Rakotonirina</surname><given-names>Jean Claude</given-names></name><name><surname>Fisher</surname><given-names>Brian L.</given-names></name></person-group><article-title>﻿Revision of the Malagasy <tp:taxon-name><tp:taxon-name-part taxon-name-part-type="genus" reg="Camponotus">Camponotus</tp:taxon-name-part></tp:taxon-name> subgenus <tp:taxon-name><tp:taxon-name-part taxon-name-part-type="genus" reg="Camponotus"/><tp:taxon-name-part taxon-name-part-type="subgenus" reg="Myrmosaga">Myrmosaga</tp:taxon-name-part></tp:taxon-name> (<tp:taxon-name><tp:taxon-name-part taxon-name-part-type="order">Hymenoptera</tp:taxon-name-part></tp:taxon-name>, <tp:taxon-name><tp:taxon-name-part taxon-name-part-type="family">Formicidae</tp:taxon-name-part></tp:taxon-name>) using qualitative and quantitative morphology</article-title><source>Zookeys</source><day>03</day><month>05</month><year>2022</year><volume>1098</volume><fpage>1</fpage><lpage>180</lpage><pub-id pub-id-type="doi">10.3897/zookeys.1098.73223</pub-id></mixed-citation></tp:treatment-meta><tp:nomenclature><label>﻿</label><tp:taxon-name>
              <object-id xmlns:xlink="http://www.w3.org/1999/xlink" content-type="arpha" xlink:type="simple">F4FB97B2-25AD-503E-B251-990BAE353C48</object-id>
              <tp:taxon-name-part taxon-name-part-type="genus" reg="Camponotus">Camponotus</tp:taxon-name-part>
              <tp:taxon-name-part taxon-name-part-type="species" reg="roeseli">roeseli</tp:taxon-name-part>
            </tp:taxon-name><tp:taxon-authority>Forel</tp:taxon-authority><xref ref-type="fig" rid="F13">Figs 13B</xref><xref ref-type="fig" rid="F14">, 14B</xref><xref ref-type="fig" rid="F71">, 71</xref><tp:nomenclature-citation-list><tp:nomenclature-citation><tp:taxon-name>
                  <tp:taxon-name-part taxon-name-part-type="genus" reg="Camponotus">Camponotus</tp:taxon-name-part>
                  <tp:taxon-name-part taxon-name-part-type="species" reg="roeseli">roeseli</tp:taxon-name-part>
                </tp:taxon-name><comment>Forel, 1910: 20. Syntype major workers, Madagascar, Montagne d’Ambre (Rolle); 1 syntype major worker designated as lectotype, by present designation, AntWeb <ext-link xmlns:xlink="http://www.w3.org/1999/xlink" xlink:type="simple" ext-link-type="uri" xlink:href="http://www.antweb.org/specimen.do?name=CASENT0101602">CASENT0101602</ext-link> (<named-content xmlns:xlink="http://www.w3.org/1999/xlink" content-type="dwc:institutional_code" xlink:title="Musée d’Histoire Naturelle" xlink:href="http://grbio.org/institution/museum-dhistoire-naturelle-6" xlink:type="simple">MHNG</named-content>) [examined]. Paralectotype major worker of same data as lectotype but with specimen code: <ext-link xmlns:xlink="http://www.w3.org/1999/xlink" xlink:type="simple" ext-link-type="uri" xlink:href="http://www.antweb.org/specimen.do?name=CASENT0101788">CASENT0101788</ext-link> (<named-content xmlns:xlink="http://www.w3.org/1999/xlink" content-type="dwc:institutional_code" xlink:title="Musée d’Histoire Naturelle" xlink:href="http://grbio.org/institution/museum-dhistoire-naturelle-6" xlink:type="simple">MHNG</named-content>) [examined]. [Combination in <tp:taxon-name><tp:taxon-name-part taxon-name-part-type="genus" reg="Camponotus">Camponotus</tp:taxon-name-part> (<tp:taxon-name-part taxon-name-part-type="subgenus" reg="Myrmoturba">Myrmoturba</tp:taxon-name-part>)</tp:taxon-name>: Forel, 1914A 267; in <tp:taxon-name><tp:taxon-name-part taxon-name-part-type="genus" reg="Camponotus">Camponotus</tp:taxon-name-part> (<tp:taxon-name-part taxon-name-part-type="subgenus" reg="Tanaemyrmex">Tanaemyrmex</tp:taxon-name-part>)</tp:taxon-name>: Emery, 1925: 89].</comment></tp:nomenclature-citation><tp:nomenclature-citation><tp:taxon-name>
                  <tp:taxon-name-part taxon-name-part-type="genus" reg="Camponotus">Camponotus</tp:taxon-name-part>
                  <tp:taxon-name-part taxon-name-part-type="species" reg="maculatus">maculatus</tp:taxon-name-part>
                  <tp:taxon-name-part taxon-name-part-type="infraspecific-rank">st.</tp:taxon-name-part>
                  <tp:taxon-name-part taxon-name-part-type="stage" reg="legionarium">legionarium</tp:taxon-name-part>
                </tp:taxon-name><comment>Santschi, 1911b: 283. Holotype (by monotypy) major worker, Madagascar, Diego Suarez (Légion Étrangère 1903) AntWeb <ext-link xmlns:xlink="http://www.w3.org/1999/xlink" xlink:type="simple" ext-link-type="uri" xlink:href="http://www.antweb.org/specimen.do?name=CASENT0101413">CASENT0101413</ext-link> (<named-content xmlns:xlink="http://www.w3.org/1999/xlink" content-type="dwc:institutional_code" xlink:title="Musée National d’Histoire Naturelle" xlink:href="http://grbio.org/institution/museum-national-dhistoire-naturelle-2" xlink:type="simple">MNHN</named-content>) [examined]. Raised to species as <tp:taxon-name><tp:taxon-name-part taxon-name-part-type="genus" reg="Camponotus">Camponotus</tp:taxon-name-part><tp:taxon-name-part taxon-name-part-type="species" reg="legionarius">legionarius</tp:taxon-name-part></tp:taxon-name> by Baroni Urbani, 1972: 132. [Combination in <tp:taxon-name><tp:taxon-name-part taxon-name-part-type="genus" reg="Camponotus">Camponotus</tp:taxon-name-part> (<tp:taxon-name-part taxon-name-part-type="subgenus" reg="Tanaemyrmex">Tanaemyrmex</tp:taxon-name-part>)</tp:taxon-name>: Emery, 1925: 89]. Syn. nov.</comment></tp:nomenclature-citation></tp:nomenclature-citation-list></tp:nomenclature><tp:treatment-sec sec-type="material" id="SECID0EIBNO"><title>Additional material examined.</title><p><bold>Madagascar: Antsiranana</bold>: [Diego-Suarez]; Museum Paris, Légion Étrangére 1903]; Bevohotra; Sambava, -14, 49.5, 797 m (<named-content xmlns:xlink="http://www.w3.org/1999/xlink" content-type="dwc:institutional_code" xlink:title="Musée National d’Histoire Naturelle" xlink:href="http://grbio.org/institution/museum-national-dhistoire-naturelle-2" xlink:type="simple">MNHN</named-content>); [Nd. Madagascar, Amber Gebirge Nd. Madagascar H. Rolle, Berlin, S.W.11.]; Mosorolava; Antsiranana Rural, <named-content xmlns:xlink="http://www.w3.org/1999/xlink" content-type="dwc:verbatimCoordinates" xlink:type="simple"><named-content content-type="geo-json" specific-use="{&#34;type&#34;:&#34;Point&#34;,&#34;coordinates&#34;:[49.150000,-12.616667]}" id="NCID0EXBNO" xlink:type="simple">-12.616667, 49.15</named-content></named-content>, 1113 m (<named-content xmlns:xlink="http://www.w3.org/1999/xlink" content-type="dwc:institutional_code" xlink:title="Musée d’Histoire Naturelle" xlink:href="http://grbio.org/institution/museum-dhistoire-naturelle-6" xlink:type="simple">MHNG</named-content>); Antsaraingy, <named-content xmlns:xlink="http://www.w3.org/1999/xlink" content-type="dwc:verbatimCoordinates" xlink:type="simple"><named-content content-type="geo-json" specific-use="{&#34;type&#34;:&#34;Point&#34;,&#34;coordinates&#34;:[49.659210,-12.903620]}" id="NCID0EDCNO" xlink:type="simple">-12.90362, 49.65921</named-content></named-content>, 66 m, littoral forest (B.L. Fisher et al.) (<named-content xmlns:xlink="http://www.w3.org/1999/xlink" content-type="dwc:institutional_code" xlink:title="California Academy of Sciences" xlink:href="http://grbio.org/institution/california-academy-sciences" xlink:type="simple">CAS</named-content>); Antsaraingy, <named-content xmlns:xlink="http://www.w3.org/1999/xlink" content-type="dwc:verbatimCoordinates" xlink:type="simple"><named-content content-type="geo-json" specific-use="{&#34;type&#34;:&#34;Point&#34;,&#34;coordinates&#34;:[49.660600,-12.906650]}" id="NCID0EPCNO" xlink:type="simple">-12.90665, 49.6606</named-content></named-content>, 90 m, littoral forest (B.L. Fisher et al.) (<named-content xmlns:xlink="http://www.w3.org/1999/xlink" content-type="dwc:institutional_code" xlink:title="California Academy of Sciences" xlink:href="http://grbio.org/institution/california-academy-sciences" xlink:type="simple">CAS</named-content>); Diana Region, Diego II Region, Orangea dry forest, Baie de Dune 900 m E of Camps Minier, <named-content xmlns:xlink="http://www.w3.org/1999/xlink" content-type="dwc:verbatimCoordinates" xlink:type="simple"><named-content content-type="geo-json" specific-use="{&#34;type&#34;:&#34;Point&#34;,&#34;coordinates&#34;:[49.366500,-12.232830]}" id="NCID0E2CNO" xlink:type="simple">-12.23283, 49.3665</named-content></named-content>, 152 m, dry forest (Mike, Rinha) (<named-content xmlns:xlink="http://www.w3.org/1999/xlink" content-type="dwc:institutional_code" xlink:title="California Academy of Sciences" xlink:href="http://grbio.org/institution/california-academy-sciences" xlink:type="simple">CAS</named-content>); DIANA, PN Montagne d’Ambre, Roussette Camp 7 km SW Park entrance, <named-content xmlns:xlink="http://www.w3.org/1999/xlink" content-type="dwc:verbatimCoordinates" xlink:type="simple"><named-content content-type="geo-json" specific-use="{&#34;type&#34;:&#34;Point&#34;,&#34;coordinates&#34;:[49.181390,-12.514440]}" id="NCID0EHDNO" xlink:type="simple">-12.51444, 49.18139</named-content></named-content>, 975 m, rainforest, (Mike, Ev, Rin’ha) (<named-content xmlns:xlink="http://www.w3.org/1999/xlink" content-type="dwc:institutional_code" xlink:title="California Academy of Sciences" xlink:href="http://grbio.org/institution/california-academy-sciences" xlink:type="simple">CAS</named-content>); Forêt Ambato, 26.6 km 33° Ambanja, <named-content xmlns:xlink="http://www.w3.org/1999/xlink" content-type="dwc:verbatimCoordinates" xlink:type="simple"><named-content content-type="geo-json" specific-use="{&#34;type&#34;:&#34;Point&#34;,&#34;coordinates&#34;:[48.551670,-13.464500]}" id="NCID0ETDNO" xlink:type="simple">-13.4645, 48.55167</named-content></named-content>, 150 m, rainforest (B.L. Fisher) (<named-content xmlns:xlink="http://www.w3.org/1999/xlink" content-type="dwc:institutional_code" xlink:title="California Academy of Sciences" xlink:href="http://grbio.org/institution/california-academy-sciences" xlink:type="simple">CAS</named-content>); Forêt d’Andavakoera, 21.4 km 75° ENE Ambilobe; 4.6 km 356° N Betsiaka, <named-content xmlns:xlink="http://www.w3.org/1999/xlink" content-type="dwc:verbatimCoordinates" xlink:type="simple"><named-content content-type="geo-json" specific-use="{&#34;type&#34;:&#34;Point&#34;,&#34;coordinates&#34;:[49.230000,-13.118330]}" id="NCID0E6DNO" xlink:type="simple">-13.11833, 49.23</named-content></named-content>, 425 m, rainforest (B.L. Fisher) (<named-content xmlns:xlink="http://www.w3.org/1999/xlink" content-type="dwc:institutional_code" xlink:title="California Academy of Sciences" xlink:href="http://grbio.org/institution/california-academy-sciences" xlink:type="simple">CAS</named-content>); Forêt d’Ampondrabe, 26.3 km 10° NNE Daraina, <named-content xmlns:xlink="http://www.w3.org/1999/xlink" content-type="dwc:verbatimCoordinates" xlink:type="simple"><named-content content-type="geo-json" specific-use="{&#34;type&#34;:&#34;Point&#34;,&#34;coordinates&#34;:[49.700000,-12.970000]}" id="NCID0ELENO" xlink:type="simple">-12.97, 49.7</named-content></named-content>, 175 m, tropical dry forest (B.L. Fisher) (<named-content xmlns:xlink="http://www.w3.org/1999/xlink" content-type="dwc:institutional_code" xlink:title="California Academy of Sciences" xlink:href="http://grbio.org/institution/california-academy-sciences" xlink:type="simple">CAS</named-content>); Forêt de Bekaraoka, 6.8 km 60° ENE Daraina, <named-content xmlns:xlink="http://www.w3.org/1999/xlink" content-type="dwc:verbatimCoordinates" xlink:type="simple"><named-content content-type="geo-json" specific-use="{&#34;type&#34;:&#34;Point&#34;,&#34;coordinates&#34;:[49.710000,-13.166670]}" id="NCID0EXENO" xlink:type="simple">-13.16667, 49.71</named-content></named-content>, 150 m, tropical dry forest (B.L. Fisher) (<named-content xmlns:xlink="http://www.w3.org/1999/xlink" content-type="dwc:institutional_code" xlink:title="California Academy of Sciences" xlink:href="http://grbio.org/institution/california-academy-sciences" xlink:type="simple">CAS</named-content>); Forêt de Binara, 7.5 km 230° SW Daraina, <named-content xmlns:xlink="http://www.w3.org/1999/xlink" content-type="dwc:verbatimCoordinates" xlink:type="simple"><named-content content-type="geo-json" specific-use="{&#34;type&#34;:&#34;Point&#34;,&#34;coordinates&#34;:[49.616670,-13.255000]}" id="NCID0EDFNO" xlink:type="simple">-13.255, 49.61667</named-content></named-content>, 375 m, tropical dry forest (B.L. Fisher) (<named-content xmlns:xlink="http://www.w3.org/1999/xlink" content-type="dwc:institutional_code" xlink:title="California Academy of Sciences" xlink:href="http://grbio.org/institution/california-academy-sciences" xlink:type="simple">CAS</named-content>); Forêt d’Orangea, 3.6 km 128° SE Remena, <named-content xmlns:xlink="http://www.w3.org/1999/xlink" content-type="dwc:verbatimCoordinates" xlink:type="simple"><named-content content-type="geo-json" specific-use="{&#34;type&#34;:&#34;Point&#34;,&#34;coordinates&#34;:[49.374670,-12.258890]}" id="NCID0EPFNO" xlink:type="simple">-12.25889, 49.37467</named-content></named-content>, 90 m, littoral rainforest (Fisher, Griswold et al.) (<named-content xmlns:xlink="http://www.w3.org/1999/xlink" content-type="dwc:institutional_code" xlink:title="California Academy of Sciences" xlink:href="http://grbio.org/institution/california-academy-sciences" xlink:type="simple">CAS</named-content>); Massif du Tsaratanana (versant Sud), Andohanambatoafo; Marovato; Ambanja, <named-content xmlns:xlink="http://www.w3.org/1999/xlink" content-type="dwc:verbatimCoordinates" xlink:type="simple"><named-content content-type="geo-json" specific-use="{&#34;type&#34;:&#34;Point&#34;,&#34;coordinates&#34;:[48.981754,-13.998127]}" id="NCID0E2FNO" xlink:type="simple">-13.998127, 48.981754</named-content></named-content>, 2714 m, (P. Soga) (<named-content xmlns:xlink="http://www.w3.org/1999/xlink" content-type="dwc:institutional_code" xlink:title="California Academy of Sciences" xlink:href="http://grbio.org/institution/california-academy-sciences" xlink:type="simple">CAS</named-content>); Nosi-Bé du Majunga; Nosy be; Nosibe, <named-content xmlns:xlink="http://www.w3.org/1999/xlink" content-type="dwc:verbatimCoordinates" xlink:type="simple"><named-content content-type="geo-json" specific-use="{&#34;type&#34;:&#34;Point&#34;,&#34;coordinates&#34;:[48.259270,-13.315028]}" id="NCID0EHGNO" xlink:type="simple">-13.315028, 48.25927</named-content></named-content>, 128 m (T. Carié) (<named-content xmlns:xlink="http://www.w3.org/1999/xlink" content-type="dwc:institutional_code" xlink:title="California Academy of Sciences" xlink:href="http://grbio.org/institution/california-academy-sciences" xlink:type="simple">CAS</named-content>); Réserve Analamerana, 16.7 km 123° Anivorano-Nord, <named-content xmlns:xlink="http://www.w3.org/1999/xlink" content-type="dwc:verbatimCoordinates" xlink:type="simple"><named-content content-type="geo-json" specific-use="{&#34;type&#34;:&#34;Point&#34;,&#34;coordinates&#34;:[49.373830,-12.804670]}" id="NCID0ETGNO" xlink:type="simple">-12.80467, 49.37383</named-content></named-content>, 225 m, tropical dry forest (B.L. Fisher) (<named-content xmlns:xlink="http://www.w3.org/1999/xlink" content-type="dwc:institutional_code" xlink:title="California Academy of Sciences" xlink:href="http://grbio.org/institution/california-academy-sciences" xlink:type="simple">CAS</named-content>); Réserve Analamerana, 28.4 km 99° Anivorano-Nord, <named-content xmlns:xlink="http://www.w3.org/1999/xlink" content-type="dwc:verbatimCoordinates" xlink:type="simple"><named-content content-type="geo-json" specific-use="{&#34;type&#34;:&#34;Point&#34;,&#34;coordinates&#34;:[49.494830,-12.746670]}" id="NCID0E6GNO" xlink:type="simple">-12.74667, 49.49483</named-content></named-content>, 60 m, tropical dry forest (B.L. Fisher) (<named-content xmlns:xlink="http://www.w3.org/1999/xlink" content-type="dwc:institutional_code" xlink:title="California Academy of Sciences" xlink:href="http://grbio.org/institution/california-academy-sciences" xlink:type="simple">CAS</named-content>); Réserve Ankarana, 7 km SE Matsaborimanga, <named-content xmlns:xlink="http://www.w3.org/1999/xlink" content-type="dwc:verbatimCoordinates" xlink:type="simple"><named-content content-type="geo-json" specific-use="{&#34;type&#34;:&#34;Point&#34;,&#34;coordinates&#34;:[49.116670,-12.900000]}" id="NCID0ELHNO" xlink:type="simple">-12.9, 49.11667</named-content></named-content>, 150 m, tropical dry forest (P.S. Ward) (<named-content xmlns:xlink="http://www.w3.org/1999/xlink" content-type="dwc:institutional_code" xlink:title="California Academy of Sciences" xlink:href="http://grbio.org/institution/california-academy-sciences" xlink:type="simple">CAS</named-content>); RS Ambre, 3.5 km 235° SW Sakaramy, <named-content xmlns:xlink="http://www.w3.org/1999/xlink" content-type="dwc:verbatimCoordinates" xlink:type="simple"><named-content content-type="geo-json" specific-use="{&#34;type&#34;:&#34;Point&#34;,&#34;coordinates&#34;:[49.242170,-12.468890]}" id="NCID0EXHNO" xlink:type="simple">-12.46889, 49.24217</named-content></named-content>, 325 m, tropical dry forest (Fisher, Griswold et al.) (<named-content xmlns:xlink="http://www.w3.org/1999/xlink" content-type="dwc:institutional_code" xlink:title="California Academy of Sciences" xlink:href="http://grbio.org/institution/california-academy-sciences" xlink:type="simple">CAS</named-content>); RS Ankarana, 13.6 km 192° SSW Anivorano Nord, <named-content xmlns:xlink="http://www.w3.org/1999/xlink" content-type="dwc:verbatimCoordinates" xlink:type="simple"><named-content content-type="geo-json" specific-use="{&#34;type&#34;:&#34;Point&#34;,&#34;coordinates&#34;:[49.225830,-12.863610]}" id="NCID0EDINO" xlink:type="simple">-12.86361, 49.22583</named-content></named-content>, 210 m, tropical dry forest (Fisher, Griswold et al.) (<named-content xmlns:xlink="http://www.w3.org/1999/xlink" content-type="dwc:institutional_code" xlink:title="California Academy of Sciences" xlink:href="http://grbio.org/institution/california-academy-sciences" xlink:type="simple">CAS</named-content>); RS Ankarana, 22.9 km 224° SW Anivorano Nord, <named-content xmlns:xlink="http://www.w3.org/1999/xlink" content-type="dwc:verbatimCoordinates" xlink:type="simple"><named-content content-type="geo-json" specific-use="{&#34;type&#34;:&#34;Point&#34;,&#34;coordinates&#34;:[49.109830,-12.908890]}" id="NCID0EPINO" xlink:type="simple">-12.90889, 49.10983</named-content></named-content>, 80 m, tropical dry forest (Fisher, Griswold et al.) (<named-content xmlns:xlink="http://www.w3.org/1999/xlink" content-type="dwc:institutional_code" xlink:title="California Academy of Sciences" xlink:href="http://grbio.org/institution/california-academy-sciences" xlink:type="simple">CAS</named-content>); Sahamalaza Peninsula, Forêt d’Anabohazo, 21.6 km 247° WSW Maromandia, <named-content xmlns:xlink="http://www.w3.org/1999/xlink" content-type="dwc:verbatimCoordinates" xlink:type="simple"><named-content content-type="geo-json" specific-use="{&#34;type&#34;:&#34;Point&#34;,&#34;coordinates&#34;:[47.914330,-14.308890]}" id="NCID0E2INO" xlink:type="simple">-14.30889, 47.91433</named-content></named-content>, 120 m, tropical dry forest (Fisher, Griswold et al.) (<named-content xmlns:xlink="http://www.w3.org/1999/xlink" content-type="dwc:institutional_code" xlink:title="California Academy of Sciences" xlink:href="http://grbio.org/institution/california-academy-sciences" xlink:type="simple">CAS</named-content>); SAVA Region District of Vohemar, Andranotsimaty Dry forest, 9 km NE of Daraina, <named-content xmlns:xlink="http://www.w3.org/1999/xlink" content-type="dwc:verbatimCoordinates" xlink:type="simple"><named-content content-type="geo-json" specific-use="{&#34;type&#34;:&#34;Point&#34;,&#34;coordinates&#34;:[49.700670,-13.169500]}" id="NCID0EHJNO" xlink:type="simple">-13.1695, 49.70067</named-content></named-content>, 90 m, dry dense forest (Mike, Rinha) (<named-content xmlns:xlink="http://www.w3.org/1999/xlink" content-type="dwc:institutional_code" xlink:title="California Academy of Sciences" xlink:href="http://grbio.org/institution/california-academy-sciences" xlink:type="simple">CAS</named-content>); 1 km W Sakalava Beach [cattle trail near beach], <named-content xmlns:xlink="http://www.w3.org/1999/xlink" content-type="dwc:verbatimCoordinates" xlink:type="simple"><named-content content-type="geo-json" specific-use="{&#34;type&#34;:&#34;Point&#34;,&#34;coordinates&#34;:[49.395000,-12.266390]}" id="NCID0ETJNO" xlink:type="simple">-12.26639, 49.395</named-content></named-content>, 30 m, cattle trail in sandy brushy area near beach (Irwin, Schlinger, Harin’H) (<named-content xmlns:xlink="http://www.w3.org/1999/xlink" content-type="dwc:institutional_code" xlink:title="California Academy of Sciences" xlink:href="http://grbio.org/institution/california-academy-sciences" xlink:type="simple">CAS</named-content>), 7 km N Joffreville [camp 2 of Fisher], <named-content xmlns:xlink="http://www.w3.org/1999/xlink" content-type="dwc:verbatimCoordinates" xlink:type="simple"><named-content content-type="geo-json" specific-use="{&#34;type&#34;:&#34;Point&#34;,&#34;coordinates&#34;:[49.250000,-12.333330]}" id="NCID0E6JNO" xlink:type="simple">-12.33333, 49.25</named-content></named-content>, 360 m, in dry forest (R. Harin’Hala) (<named-content xmlns:xlink="http://www.w3.org/1999/xlink" content-type="dwc:institutional_code" xlink:title="California Academy of Sciences" xlink:href="http://grbio.org/institution/california-academy-sciences" xlink:type="simple">CAS</named-content>), PN Montagne d’Ambre [1<sup>st</sup> campsite], 960 m, rainforest (Irwin, Schlinger, Harin’H) (<named-content xmlns:xlink="http://www.w3.org/1999/xlink" content-type="dwc:institutional_code" xlink:title="California Academy of Sciences" xlink:href="http://grbio.org/institution/california-academy-sciences" xlink:type="simple">CAS</named-content>); PN Montagne d’Ambre [Petit Lac road], <named-content xmlns:xlink="http://www.w3.org/1999/xlink" content-type="dwc:verbatimCoordinates" xlink:type="simple"><named-content content-type="geo-json" specific-use="{&#34;type&#34;:&#34;Point&#34;,&#34;coordinates&#34;:[49.166667,-12.533333]}" id="NCID0ERKNO" xlink:type="simple">-12.533333, 49.166667</named-content></named-content>, 1125 m, rainforest (R. Harin’Hala) (<named-content xmlns:xlink="http://www.w3.org/1999/xlink" content-type="dwc:institutional_code" xlink:title="California Academy of Sciences" xlink:href="http://grbio.org/institution/california-academy-sciences" xlink:type="simple">CAS</named-content>); SAVA Region, District of Vohemar, Antsahabelela Rain Forest, 9 km SW of Daraina, <named-content xmlns:xlink="http://www.w3.org/1999/xlink" content-type="dwc:verbatimCoordinates" xlink:type="simple"><named-content content-type="geo-json" specific-use="{&#34;type&#34;:&#34;Point&#34;,&#34;coordinates&#34;:[49.616670,-13.250500]}" id="NCID0E4KNO" xlink:type="simple">-13.2505, 49.61667</named-content></named-content>, 182 m, humid Forêt (Mike, Rin’ha) (<named-content xmlns:xlink="http://www.w3.org/1999/xlink" content-type="dwc:institutional_code" xlink:title="California Academy of Sciences" xlink:href="http://grbio.org/institution/california-academy-sciences" xlink:type="simple">CAS</named-content>). <bold>Fianarantsoa</bold>: dry wash, 1 km E of PN Isalo Interpretive Center, <named-content xmlns:xlink="http://www.w3.org/1999/xlink" content-type="dwc:verbatimCoordinates" xlink:type="simple"><named-content content-type="geo-json" specific-use="{&#34;type&#34;:&#34;Point&#34;,&#34;coordinates&#34;:[45.358170,-22.626670]}" id="NCID0ELLNO" xlink:type="simple">-22.62667, 45.35817</named-content></named-content>, 885 m, dry wash (R. Harin’Hala) (<named-content xmlns:xlink="http://www.w3.org/1999/xlink" content-type="dwc:institutional_code" xlink:title="California Academy of Sciences" xlink:href="http://grbio.org/institution/california-academy-sciences" xlink:type="simple">CAS</named-content>); dry wash, 1 km E of PN Isalo Interpretive Center, <named-content xmlns:xlink="http://www.w3.org/1999/xlink" content-type="dwc:verbatimCoordinates" xlink:type="simple"><named-content content-type="geo-json" specific-use="{&#34;type&#34;:&#34;Point&#34;,&#34;coordinates&#34;:[45.358170,-22.626670]}" id="NCID0EXLNO" xlink:type="simple">-22.62667, 45.35817</named-content></named-content>, 885 m, dry wash (R. Harin’Hala) (<named-content xmlns:xlink="http://www.w3.org/1999/xlink" content-type="dwc:institutional_code" xlink:title="California Academy of Sciences" xlink:href="http://grbio.org/institution/california-academy-sciences" xlink:type="simple">CAS</named-content>); Forêt d’Analalava, 29.6 km 280° W Ranohira, <named-content xmlns:xlink="http://www.w3.org/1999/xlink" content-type="dwc:verbatimCoordinates" xlink:type="simple"><named-content content-type="geo-json" specific-use="{&#34;type&#34;:&#34;Point&#34;,&#34;coordinates&#34;:[45.128330,-22.591670]}" id="NCID0EDMNO" xlink:type="simple">-22.59167, 45.12833</named-content></named-content>, 700 m, tropical dry forest (Fisher, Griswold et al.) (<named-content xmlns:xlink="http://www.w3.org/1999/xlink" content-type="dwc:institutional_code" xlink:title="California Academy of Sciences" xlink:href="http://grbio.org/institution/california-academy-sciences" xlink:type="simple">CAS</named-content>); Horombe Region, District of Ihosy, PN Isalo, 900 m E of ANGAP Interpretation Center, <named-content xmlns:xlink="http://www.w3.org/1999/xlink" content-type="dwc:verbatimCoordinates" xlink:type="simple"><named-content content-type="geo-json" specific-use="{&#34;type&#34;:&#34;Point&#34;,&#34;coordinates&#34;:[45.358170,-22.626670]}" id="NCID0EPMNO" xlink:type="simple">-22.62667, 45.35817</named-content></named-content>, 701 m, open area near stream (Rin’Ha, Mike) (<named-content xmlns:xlink="http://www.w3.org/1999/xlink" content-type="dwc:institutional_code" xlink:title="California Academy of Sciences" xlink:href="http://grbio.org/institution/california-academy-sciences" xlink:type="simple">CAS</named-content>); Horombe Region, District of Ihosy, Betapia (Border of Fianarantsoa and Tulear): 09 km SW of Ilakaka Saphir town, <named-content xmlns:xlink="http://www.w3.org/1999/xlink" content-type="dwc:verbatimCoordinates" xlink:type="simple"><named-content content-type="geo-json" specific-use="{&#34;type&#34;:&#34;Point&#34;,&#34;coordinates&#34;:[45.361170,-22.628830]}" id="NCID0E2MNO" xlink:type="simple">-22.62883, 45.36117</named-content></named-content>, 1036 m, <italic><tp:taxon-name><tp:taxon-name-part taxon-name-part-type="genus" reg="Uapaca">Uapaca</tp:taxon-name-part></tp:taxon-name></italic> forest (Rin’Ha, Mike) (<named-content xmlns:xlink="http://www.w3.org/1999/xlink" content-type="dwc:institutional_code" xlink:title="California Academy of Sciences" xlink:href="http://grbio.org/institution/california-academy-sciences" xlink:type="simple">CAS</named-content>); PN Isalo, 9.1 km 354° N Ranohira, <named-content xmlns:xlink="http://www.w3.org/1999/xlink" content-type="dwc:verbatimCoordinates" xlink:type="simple"><named-content content-type="geo-json" specific-use="{&#34;type&#34;:&#34;Point&#34;,&#34;coordinates&#34;:[45.461670,-22.481670]}" id="NCID0EONNO" xlink:type="simple">-22.48167, 45.46167</named-content></named-content>, 725 m, gallery forest (Fisher, Griswold et al.) (<named-content xmlns:xlink="http://www.w3.org/1999/xlink" content-type="dwc:institutional_code" xlink:title="California Academy of Sciences" xlink:href="http://grbio.org/institution/california-academy-sciences" xlink:type="simple">CAS</named-content>); PN Isalo, Sahanafa River, 29.2 km 351° N Ranohira, <named-content xmlns:xlink="http://www.w3.org/1999/xlink" content-type="dwc:verbatimCoordinates" xlink:type="simple"><named-content content-type="geo-json" specific-use="{&#34;type&#34;:&#34;Point&#34;,&#34;coordinates&#34;:[45.291670,-22.313330]}" id="NCID0E1NNO" xlink:type="simple">-22.31333, 45.29167</named-content></named-content>, 500 m, gallery forest (Fisher, Griswold et al.) (<named-content xmlns:xlink="http://www.w3.org/1999/xlink" content-type="dwc:institutional_code" xlink:title="California Academy of Sciences" xlink:href="http://grbio.org/institution/california-academy-sciences" xlink:type="simple">CAS</named-content>); stream area, 900 m E of PN Isalo Interpretive Center, <named-content xmlns:xlink="http://www.w3.org/1999/xlink" content-type="dwc:verbatimCoordinates" xlink:type="simple"><named-content content-type="geo-json" specific-use="{&#34;type&#34;:&#34;Point&#34;,&#34;coordinates&#34;:[45.358170,-22.626670]}" id="NCID0EGONO" xlink:type="simple">-22.62667, 45.35817</named-content></named-content>, 750 m, open area near stream (M.E. Irwin, F.D. Parker, R. Harin’Hala) (<named-content xmlns:xlink="http://www.w3.org/1999/xlink" content-type="dwc:institutional_code" xlink:title="California Academy of Sciences" xlink:href="http://grbio.org/institution/california-academy-sciences" xlink:type="simple">CAS</named-content>); Tsaranoro, 32.8 km 230° Ambalavao, <named-content xmlns:xlink="http://www.w3.org/1999/xlink" content-type="dwc:verbatimCoordinates" xlink:type="simple"><named-content content-type="geo-json" specific-use="{&#34;type&#34;:&#34;Point&#34;,&#34;coordinates&#34;:[46.774000,-22.083170]}" id="NCID0ESONO" xlink:type="simple">-22.08317, 46.774</named-content></named-content>, 975 m, savannah woodland (B.L. Fisher et al.) (<named-content xmlns:xlink="http://www.w3.org/1999/xlink" content-type="dwc:institutional_code" xlink:title="California Academy of Sciences" xlink:href="http://grbio.org/institution/california-academy-sciences" xlink:type="simple">CAS</named-content>). <bold>Mahajanga</bold>: Ambolomaiky, 48.1 km SE Mahajanga, <named-content xmlns:xlink="http://www.w3.org/1999/xlink" content-type="dwc:verbatimCoordinates" xlink:type="simple"><named-content content-type="geo-json" specific-use="{&#34;type&#34;:&#34;Point&#34;,&#34;coordinates&#34;:[46.746630,-15.854100]}" id="NCID0EAPNO" xlink:type="simple">-15.8541, 46.74663</named-content></named-content>, 77 m, disturbed dry forest (B.L. Fisher et al.) (<named-content xmlns:xlink="http://www.w3.org/1999/xlink" content-type="dwc:institutional_code" xlink:title="California Academy of Sciences" xlink:href="http://grbio.org/institution/california-academy-sciences" xlink:type="simple">CAS</named-content>); Bemeraha, 9 km E. Antsalova, <named-content xmlns:xlink="http://www.w3.org/1999/xlink" content-type="dwc:verbatimCoordinates" xlink:type="simple"><named-content content-type="geo-json" specific-use="{&#34;type&#34;:&#34;Point&#34;,&#34;coordinates&#34;:[44.716670,-18.650000]}" id="NCID0EMPNO" xlink:type="simple">-18.65, 44.71667</named-content></named-content> (D.C. Lees) (<named-content xmlns:xlink="http://www.w3.org/1999/xlink" content-type="dwc:institutional_code" xlink:title="California Academy of Sciences" xlink:href="http://grbio.org/institution/california-academy-sciences" xlink:type="simple">CAS</named-content>); Boeny Region, District of Marovoay, PN Ankarafantsika, Ampijoroa SF, 160 km North of Maevatanana on RN 04, <named-content xmlns:xlink="http://www.w3.org/1999/xlink" content-type="dwc:verbatimCoordinates" xlink:type="simple"><named-content content-type="geo-json" specific-use="{&#34;type&#34;:&#34;Point&#34;,&#34;coordinates&#34;:[46.813330,-16.319330]}" id="NCID0EYPNO" xlink:type="simple">-16.31933, 46.81333</named-content></named-content>, 42 m, deciduous forest (Mike, Rin’ha) (<named-content xmlns:xlink="http://www.w3.org/1999/xlink" content-type="dwc:institutional_code" xlink:title="California Academy of Sciences" xlink:href="http://grbio.org/institution/california-academy-sciences" xlink:type="simple">CAS</named-content>); Boeny Region, District of Soalala Analamanitra forest, 14 km SW of Mitsinjo, <named-content xmlns:xlink="http://www.w3.org/1999/xlink" content-type="dwc:verbatimCoordinates" xlink:type="simple"><named-content content-type="geo-json" specific-use="{&#34;type&#34;:&#34;Point&#34;,&#34;coordinates&#34;:[45.700000,-16.700000]}" id="NCID0EEQNO" xlink:type="simple">-16.7, 45.7</named-content></named-content>, 19 m, dense dry forest (Mike, Rin’ha) (<named-content xmlns:xlink="http://www.w3.org/1999/xlink" content-type="dwc:institutional_code" xlink:title="California Academy of Sciences" xlink:href="http://grbio.org/institution/california-academy-sciences" xlink:type="simple">CAS</named-content>); Boeny Region, PN Ankarafantsika, Ambodimanga, <named-content xmlns:xlink="http://www.w3.org/1999/xlink" content-type="dwc:verbatimCoordinates" xlink:type="simple"><named-content content-type="geo-json" specific-use="{&#34;type&#34;:&#34;Point&#34;,&#34;coordinates&#34;:[46.826020,-16.322940]}" id="NCID0EQQNO" xlink:type="simple">-16.32294, 46.82602</named-content></named-content>, 75 m, dry forest, Canopy Bootcamp, (P.C.Willadsen and A. Karunakaran) (<named-content xmlns:xlink="http://www.w3.org/1999/xlink" content-type="dwc:institutional_code" xlink:title="California Academy of Sciences" xlink:href="http://grbio.org/institution/california-academy-sciences" xlink:type="simple">CAS</named-content>); Boeny Region, District of Soalala, Namoroka 53 km of Soalala, Ambatofolaka dry forest 3 km N of Vilanandro villlage, <named-content xmlns:xlink="http://www.w3.org/1999/xlink" content-type="dwc:verbatimCoordinates" xlink:type="simple"><named-content content-type="geo-json" specific-use="{&#34;type&#34;:&#34;Point&#34;,&#34;coordinates&#34;:[45.391330,-16.473330]}" id="NCID0E3QNO" xlink:type="simple">-16.47333, 45.39133</named-content></named-content>, 105 m, dense dry forest in the mud (Mike, Rin’ha) (<named-content xmlns:xlink="http://www.w3.org/1999/xlink" content-type="dwc:institutional_code" xlink:title="California Academy of Sciences" xlink:href="http://grbio.org/institution/california-academy-sciences" xlink:type="simple">CAS</named-content>); Forêt Ambohimanga, 26.1 km 314° Mampikony, <named-content xmlns:xlink="http://www.w3.org/1999/xlink" content-type="dwc:verbatimCoordinates" xlink:type="simple"><named-content content-type="geo-json" specific-use="{&#34;type&#34;:&#34;Point&#34;,&#34;coordinates&#34;:[47.438170,-15.962670]}" id="NCID0EIRNO" xlink:type="simple">-15.96267, 47.43817</named-content></named-content>, 250 m, tropical dry forest (B.L. Fisher) (<named-content xmlns:xlink="http://www.w3.org/1999/xlink" content-type="dwc:institutional_code" xlink:title="California Academy of Sciences" xlink:href="http://grbio.org/institution/california-academy-sciences" xlink:type="simple">CAS</named-content>); Forêt de Tsimembo, 8.7 km 336° NNW Soatana, <named-content xmlns:xlink="http://www.w3.org/1999/xlink" content-type="dwc:verbatimCoordinates" xlink:type="simple"><named-content content-type="geo-json" specific-use="{&#34;type&#34;:&#34;Point&#34;,&#34;coordinates&#34;:[44.440670,-19.021390]}" id="NCID0EURNO" xlink:type="simple">-19.02139, 44.44067</named-content></named-content>, 20 m, tropical dry forest (Fisher-Griswold Arthropod Team) (<named-content xmlns:xlink="http://www.w3.org/1999/xlink" content-type="dwc:institutional_code" xlink:title="California Academy of Sciences" xlink:href="http://grbio.org/institution/california-academy-sciences" xlink:type="simple">CAS</named-content>); Mahavavy River, 10.6 km 148° SSE Mitsinjo, <named-content xmlns:xlink="http://www.w3.org/1999/xlink" content-type="dwc:verbatimCoordinates" xlink:type="simple"><named-content content-type="geo-json" specific-use="{&#34;type&#34;:&#34;Point&#34;,&#34;coordinates&#34;:[45.935000,-16.081670]}" id="NCID0EASNO" xlink:type="simple">-16.08167, 45.935</named-content></named-content>, 50 m, tropical dry forest (Fisher, Griswold et al.) (<named-content xmlns:xlink="http://www.w3.org/1999/xlink" content-type="dwc:institutional_code" xlink:title="California Academy of Sciences" xlink:href="http://grbio.org/institution/california-academy-sciences" xlink:type="simple">CAS</named-content>); Mahavavy River, 6.2 km 145° SE Mitsinjo, <named-content xmlns:xlink="http://www.w3.org/1999/xlink" content-type="dwc:verbatimCoordinates" xlink:type="simple"><named-content content-type="geo-json" specific-use="{&#34;type&#34;:&#34;Point&#34;,&#34;coordinates&#34;:[45.908330,-16.051670]}" id="NCID0EMSNO" xlink:type="simple">-16.05167, 45.90833</named-content></named-content>, 20 m, gallery forest (Fisher, Griswold et al.) (<named-content xmlns:xlink="http://www.w3.org/1999/xlink" content-type="dwc:institutional_code" xlink:title="California Academy of Sciences" xlink:href="http://grbio.org/institution/california-academy-sciences" xlink:type="simple">CAS</named-content>); Melaky Region, District of Besalampy, Marofototra dry forest, 17 km W of Besalampy, <named-content xmlns:xlink="http://www.w3.org/1999/xlink" content-type="dwc:verbatimCoordinates" xlink:type="simple"><named-content content-type="geo-json" specific-use="{&#34;type&#34;:&#34;Point&#34;,&#34;coordinates&#34;:[44.423670,-16.721670]}" id="NCID0EYSNO" xlink:type="simple">-16.72167, 44.42367</named-content></named-content>, 51 m, dry wash in the dry forest (Irwin, Rin’ha) (<named-content xmlns:xlink="http://www.w3.org/1999/xlink" content-type="dwc:institutional_code" xlink:title="California Academy of Sciences" xlink:href="http://grbio.org/institution/california-academy-sciences" xlink:type="simple">CAS</named-content>); Melaky Region, District of Besalampy, Analangidro dry forest, 07 km NE of Besalampy, <named-content xmlns:xlink="http://www.w3.org/1999/xlink" content-type="dwc:verbatimCoordinates" xlink:type="simple"><named-content content-type="geo-json" specific-use="{&#34;type&#34;:&#34;Point&#34;,&#34;coordinates&#34;:[44.523500,-16.691500]}" id="NCID0EETNO" xlink:type="simple">-16.6915, 44.5235</named-content></named-content>, 25 m, dry forest on sand (Irwin, Rin’ha) (<named-content xmlns:xlink="http://www.w3.org/1999/xlink" content-type="dwc:institutional_code" xlink:title="California Academy of Sciences" xlink:href="http://grbio.org/institution/california-academy-sciences" xlink:type="simple">CAS</named-content>); Réserve forestière Beanka, 54.3 km E Maintirano, <named-content xmlns:xlink="http://www.w3.org/1999/xlink" content-type="dwc:verbatimCoordinates" xlink:type="simple"><named-content content-type="geo-json" specific-use="{&#34;type&#34;:&#34;Point&#34;,&#34;coordinates&#34;:[44.540860,-18.060090]}" id="NCID0EQTNO" xlink:type="simple">-18.06009, 44.54086</named-content></named-content>, 262 m, tropical dry forest on tsingy (B.L. Fisher et al.) (<named-content xmlns:xlink="http://www.w3.org/1999/xlink" content-type="dwc:institutional_code" xlink:title="California Academy of Sciences" xlink:href="http://grbio.org/institution/california-academy-sciences" xlink:type="simple">CAS</named-content>); PN Ankarafantsika, Ampijoroa SF, 40 km 306° NW Andranofasika, <named-content xmlns:xlink="http://www.w3.org/1999/xlink" content-type="dwc:verbatimCoordinates" xlink:type="simple"><named-content content-type="geo-json" specific-use="{&#34;type&#34;:&#34;Point&#34;,&#34;coordinates&#34;:[46.810670,-16.320830]}" id="NCID0E3TNO" xlink:type="simple">-16.32083, 46.81067</named-content></named-content>, 130 m, tropical dry forest (Fisher, Griswold et al.) (<named-content xmlns:xlink="http://www.w3.org/1999/xlink" content-type="dwc:institutional_code" xlink:title="California Academy of Sciences" xlink:href="http://grbio.org/institution/california-academy-sciences" xlink:type="simple">CAS</named-content>); PN Ankarafantsika, Forêt de Tsimaloto, 18.3 km 46° NE de Tsaramandroso, <named-content xmlns:xlink="http://www.w3.org/1999/xlink" content-type="dwc:verbatimCoordinates" xlink:type="simple"><named-content content-type="geo-json" specific-use="{&#34;type&#34;:&#34;Point&#34;,&#34;coordinates&#34;:[47.143610,-16.228060]}" id="NCID0EIUNO" xlink:type="simple">-16.22806, 47.14361</named-content></named-content>, 135 m, tropical dry forest (Fisher, Griswold et al.) (<named-content xmlns:xlink="http://www.w3.org/1999/xlink" content-type="dwc:institutional_code" xlink:title="California Academy of Sciences" xlink:href="http://grbio.org/institution/california-academy-sciences" xlink:type="simple">CAS</named-content>); Station Forestiere Ampijoroa, <named-content xmlns:xlink="http://www.w3.org/1999/xlink" content-type="dwc:verbatimCoordinates" xlink:type="simple"><named-content content-type="geo-json" specific-use="{&#34;type&#34;:&#34;Point&#34;,&#34;coordinates&#34;:[46.816670,-16.316670]}" id="NCID0EUUNO" xlink:type="simple">-16.31667, 46.81667</named-content></named-content>, 80 m, tropical dry forest (P.S. Ward) (<named-content xmlns:xlink="http://www.w3.org/1999/xlink" content-type="dwc:institutional_code" xlink:title="California Academy of Sciences" xlink:href="http://grbio.org/institution/california-academy-sciences" xlink:type="simple">CAS</named-content>); PN Baie de Baly, 12.4 km 337° NNW Soalala, <named-content xmlns:xlink="http://www.w3.org/1999/xlink" content-type="dwc:verbatimCoordinates" xlink:type="simple"><named-content content-type="geo-json" specific-use="{&#34;type&#34;:&#34;Point&#34;,&#34;coordinates&#34;:[45.265000,-16.010000]}" id="NCID0EAVNO" xlink:type="simple">-16.01, 45.265</named-content></named-content>, 10 m, tropical dry forest (Fisher, Griswold et al.) (<named-content xmlns:xlink="http://www.w3.org/1999/xlink" content-type="dwc:institutional_code" xlink:title="California Academy of Sciences" xlink:href="http://grbio.org/institution/california-academy-sciences" xlink:type="simple">CAS</named-content>); PN Namoroka, 16.9 km 317° NW Vilanandro, <named-content xmlns:xlink="http://www.w3.org/1999/xlink" content-type="dwc:verbatimCoordinates" xlink:type="simple"><named-content content-type="geo-json" specific-use="{&#34;type&#34;:&#34;Point&#34;,&#34;coordinates&#34;:[45.310000,-16.406670]}" id="NCID0EMVNO" xlink:type="simple">-16.40667, 45.31</named-content></named-content>, 100 m, tropical dry forest (Fisher, Griswold et al.) (<named-content xmlns:xlink="http://www.w3.org/1999/xlink" content-type="dwc:institutional_code" xlink:title="California Academy of Sciences" xlink:href="http://grbio.org/institution/california-academy-sciences" xlink:type="simple">CAS</named-content>); PN Namoroka, 9.8 km 300° WNW Vilanandro, <named-content xmlns:xlink="http://www.w3.org/1999/xlink" content-type="dwc:verbatimCoordinates" xlink:type="simple"><named-content content-type="geo-json" specific-use="{&#34;type&#34;:&#34;Point&#34;,&#34;coordinates&#34;:[45.350000,-16.466670]}" id="NCID0EYVNO" xlink:type="simple">-16.46667, 45.35</named-content></named-content>, 140 m, tropical dry forest (Fisher, Griswold et al.) (<named-content xmlns:xlink="http://www.w3.org/1999/xlink" content-type="dwc:institutional_code" xlink:title="California Academy of Sciences" xlink:href="http://grbio.org/institution/california-academy-sciences" xlink:type="simple">CAS</named-content>); PN Tsingy de Bemaraha, 10.6 km ESE 123° Antsalova, <named-content xmlns:xlink="http://www.w3.org/1999/xlink" content-type="dwc:verbatimCoordinates" xlink:type="simple"><named-content content-type="geo-json" specific-use="{&#34;type&#34;:&#34;Point&#34;,&#34;coordinates&#34;:[44.718170,-18.709440]}" id="NCID0EEWNO" xlink:type="simple">-18.70944, 44.71817</named-content></named-content>, 150 m, tropical dry forest on Tsingy (Fisher-Griswold Arthropod Team) (<named-content xmlns:xlink="http://www.w3.org/1999/xlink" content-type="dwc:institutional_code" xlink:title="California Academy of Sciences" xlink:href="http://grbio.org/institution/california-academy-sciences" xlink:type="simple">CAS</named-content>); PN Tsingy de Bemaraha, 10.6 km ESE 123° Antsalova, <named-content xmlns:xlink="http://www.w3.org/1999/xlink" content-type="dwc:verbatimCoordinates" xlink:type="simple"><named-content content-type="geo-json" specific-use="{&#34;type&#34;:&#34;Point&#34;,&#34;coordinates&#34;:[44.718170,-18.709440]}" id="NCID0EQWNO" xlink:type="simple">-18.70944, 44.71817</named-content></named-content>, 150 m, tropical dry forest on Tsingy (Fisher-Griswold Arthropod Team) (<named-content xmlns:xlink="http://www.w3.org/1999/xlink" content-type="dwc:institutional_code" xlink:title="California Academy of Sciences" xlink:href="http://grbio.org/institution/california-academy-sciences" xlink:type="simple">CAS</named-content>); PN Tsingy de Bemaraha, 10.6 km ESE 123° Antsalova, <named-content xmlns:xlink="http://www.w3.org/1999/xlink" content-type="dwc:verbatimCoordinates" xlink:type="simple"><named-content content-type="geo-json" specific-use="{&#34;type&#34;:&#34;Point&#34;,&#34;coordinates&#34;:[44.718170,-18.709440]}" id="NCID0E3WNO" xlink:type="simple">-18.70944, 44.71817</named-content></named-content>, 150 m, tropical dry forest on Tsingy (Fisher-Griswold Arthropod Team) (<named-content xmlns:xlink="http://www.w3.org/1999/xlink" content-type="dwc:institutional_code" xlink:title="California Academy of Sciences" xlink:href="http://grbio.org/institution/california-academy-sciences" xlink:type="simple">CAS</named-content>); PN Tsingy de Bemaraha, 2.5 km 62° ENE Bekopaka, Ankidrodroa River, <named-content xmlns:xlink="http://www.w3.org/1999/xlink" content-type="dwc:verbatimCoordinates" xlink:type="simple"><named-content content-type="geo-json" specific-use="{&#34;type&#34;:&#34;Point&#34;,&#34;coordinates&#34;:[44.814670,-19.132220]}" id="NCID0EIXNO" xlink:type="simple">-19.13222, 44.81467</named-content></named-content>, 100 m, tropical dry forest on Tsingy (Fisher-Griswold Arthropod Team) (<named-content xmlns:xlink="http://www.w3.org/1999/xlink" content-type="dwc:institutional_code" xlink:title="California Academy of Sciences" xlink:href="http://grbio.org/institution/california-academy-sciences" xlink:type="simple">CAS</named-content>); PN Tsingy de Bemaraha, 2.5 km 62° ENE Bekopaka, Ankidrodroa River, <named-content xmlns:xlink="http://www.w3.org/1999/xlink" content-type="dwc:verbatimCoordinates" xlink:type="simple"><named-content content-type="geo-json" specific-use="{&#34;type&#34;:&#34;Point&#34;,&#34;coordinates&#34;:[44.814670,-19.132220]}" id="NCID0EUXNO" xlink:type="simple">-19.13222, 44.81467</named-content></named-content>, 100 m, tropical dry forest on Tsingy (Fisher-Griswold Arthropod Team) (<named-content xmlns:xlink="http://www.w3.org/1999/xlink" content-type="dwc:institutional_code" xlink:title="California Academy of Sciences" xlink:href="http://grbio.org/institution/california-academy-sciences" xlink:type="simple">CAS</named-content>); PN Tsingy de Bemaraha, 3.4 km 93° E Bekopaka, Tombeau Vazimba, <named-content xmlns:xlink="http://www.w3.org/1999/xlink" content-type="dwc:verbatimCoordinates" xlink:type="simple"><named-content content-type="geo-json" specific-use="{&#34;type&#34;:&#34;Point&#34;,&#34;coordinates&#34;:[44.828000,-19.141940]}" id="NCID0EAYNO" xlink:type="simple">-19.14194, 44.828</named-content></named-content>, 50 m, tropical dry forest (Fisher-Griswold Arthropod Team) (<named-content xmlns:xlink="http://www.w3.org/1999/xlink" content-type="dwc:institutional_code" xlink:title="California Academy of Sciences" xlink:href="http://grbio.org/institution/california-academy-sciences" xlink:type="simple">CAS</named-content>); PN Tsingy de Bemaraha, 3.4 km 93° E Bekopaka, Tombeau Vazimba, <named-content xmlns:xlink="http://www.w3.org/1999/xlink" content-type="dwc:verbatimCoordinates" xlink:type="simple"><named-content content-type="geo-json" specific-use="{&#34;type&#34;:&#34;Point&#34;,&#34;coordinates&#34;:[44.828000,-19.141940]}" id="NCID0EMYNO" xlink:type="simple">-19.14194, 44.828</named-content></named-content>, 50 m, tropical dry forest (Fisher-Griswold Arthropod Team) (<named-content xmlns:xlink="http://www.w3.org/1999/xlink" content-type="dwc:institutional_code" xlink:title="California Academy of Sciences" xlink:href="http://grbio.org/institution/california-academy-sciences" xlink:type="simple">CAS</named-content>); PN Tsingy de Bemaraha, 3.4 km 93° E Bekopaka, Tombeau Vazimba, <named-content xmlns:xlink="http://www.w3.org/1999/xlink" content-type="dwc:verbatimCoordinates" xlink:type="simple"><named-content content-type="geo-json" specific-use="{&#34;type&#34;:&#34;Point&#34;,&#34;coordinates&#34;:[44.828000,-19.141940]}" id="NCID0EYYNO" xlink:type="simple">-19.14194, 44.828</named-content></named-content>, 50 m, tropical dry forest (Fisher-Griswold Arthropod Team) (<named-content xmlns:xlink="http://www.w3.org/1999/xlink" content-type="dwc:institutional_code" xlink:title="California Academy of Sciences" xlink:href="http://grbio.org/institution/california-academy-sciences" xlink:type="simple">CAS</named-content>); Réserve d’Ankoririka, 10.6 km 13° NE de Tsaramandroso, <named-content xmlns:xlink="http://www.w3.org/1999/xlink" content-type="dwc:verbatimCoordinates" xlink:type="simple"><named-content content-type="geo-json" specific-use="{&#34;type&#34;:&#34;Point&#34;,&#34;coordinates&#34;:[47.048610,-16.267220]}" id="NCID0EEZNO" xlink:type="simple">-16.26722, 47.04861</named-content></named-content>, 210 m, tropical dry forest (Fisher, Griswold et al.) (<named-content xmlns:xlink="http://www.w3.org/1999/xlink" content-type="dwc:institutional_code" xlink:title="California Academy of Sciences" xlink:href="http://grbio.org/institution/california-academy-sciences" xlink:type="simple">CAS</named-content>); RS Bemarivo, 23.8 km 223° SW Besalampy, <named-content xmlns:xlink="http://www.w3.org/1999/xlink" content-type="dwc:verbatimCoordinates" xlink:type="simple"><named-content content-type="geo-json" specific-use="{&#34;type&#34;:&#34;Point&#34;,&#34;coordinates&#34;:[44.368330,-16.925000]}" id="NCID0EQZNO" xlink:type="simple">-16.925, 44.36833</named-content></named-content>, 30 m, tropical dry forest (Fisher, Griswold et al.) (<named-content xmlns:xlink="http://www.w3.org/1999/xlink" content-type="dwc:institutional_code" xlink:title="California Academy of Sciences" xlink:href="http://grbio.org/institution/california-academy-sciences" xlink:type="simple">CAS</named-content>); Sofia Region, District of Sofia, Anjiamangirana 45 km S Antsohihy, Analagnambe Galery forest, 5 km W Anjiamangirana, <named-content xmlns:xlink="http://www.w3.org/1999/xlink" content-type="dwc:verbatimCoordinates" xlink:type="simple"><named-content content-type="geo-json" specific-use="{&#34;type&#34;:&#34;Point&#34;,&#34;coordinates&#34;:[47.734170,-15.157000]}" id="NCID0E3ZNO" xlink:type="simple">-15.157, 47.73417</named-content></named-content>, 97 m, low degraded dry forest (Mike, Rinha) (<named-content xmlns:xlink="http://www.w3.org/1999/xlink" content-type="dwc:institutional_code" xlink:title="California Academy of Sciences" xlink:href="http://grbio.org/institution/california-academy-sciences" xlink:type="simple">CAS</named-content>). <bold>Toliara</bold>: 48 km ENE Morondava, <named-content xmlns:xlink="http://www.w3.org/1999/xlink" content-type="dwc:verbatimCoordinates" xlink:type="simple"><named-content content-type="geo-json" specific-use="{&#34;type&#34;:&#34;Point&#34;,&#34;coordinates&#34;:[44.650000,-20.066670]}" id="NCID0EK1NO" xlink:type="simple">-20.06667, 44.65</named-content></named-content>, 30 m, tropical dry forest (D.M. Olson) (<named-content xmlns:xlink="http://www.w3.org/1999/xlink" content-type="dwc:institutional_code" xlink:title="California Academy of Sciences" xlink:href="http://grbio.org/institution/california-academy-sciences" xlink:type="simple">CAS</named-content>); 50 kms N Morondava, <named-content xmlns:xlink="http://www.w3.org/1999/xlink" content-type="dwc:verbatimCoordinates" xlink:type="simple"><named-content content-type="geo-json" specific-use="{&#34;type&#34;:&#34;Point&#34;,&#34;coordinates&#34;:[44.583330,-20.066670]}" id="NCID0EW1NO" xlink:type="simple">-20.06667, 44.58333</named-content></named-content>, in primary dry forest (A. Pauly) (<named-content xmlns:xlink="http://www.w3.org/1999/xlink" content-type="dwc:institutional_code" xlink:title="California Academy of Sciences" xlink:href="http://grbio.org/institution/california-academy-sciences" xlink:type="simple">CAS</named-content>), Androy Region, District of Tsihombe, 74 km S of Tsihombe, RS Cap Ste Marie, <named-content xmlns:xlink="http://www.w3.org/1999/xlink" content-type="dwc:verbatimCoordinates" xlink:type="simple"><named-content content-type="geo-json" specific-use="{&#34;type&#34;:&#34;Point&#34;,&#34;coordinates&#34;:[45.163000,-25.587670]}" id="NCID0EC2NO" xlink:type="simple">-25.58767, 45.163</named-content></named-content>, 36 m, spiny bush (Rin’Ha, Mike) (<named-content xmlns:xlink="http://www.w3.org/1999/xlink" content-type="dwc:institutional_code" xlink:title="California Academy of Sciences" xlink:href="http://grbio.org/institution/california-academy-sciences" xlink:type="simple">CAS</named-content>); Anosy Region, Anosyenne Mts, 29.33 km NW Manantenina, <named-content xmlns:xlink="http://www.w3.org/1999/xlink" content-type="dwc:verbatimCoordinates" xlink:type="simple"><named-content content-type="geo-json" specific-use="{&#34;type&#34;:&#34;Point&#34;,&#34;coordinates&#34;:[47.074180,-24.139930]}" id="NCID0EO2NO" xlink:type="simple">-24.13993, 47.07418</named-content></named-content>, 540 m, montane rainforest (B.L. Fisher, F.A. Esteves et al.) (<named-content xmlns:xlink="http://www.w3.org/1999/xlink" content-type="dwc:institutional_code" xlink:title="California Academy of Sciences" xlink:href="http://grbio.org/institution/california-academy-sciences" xlink:type="simple">CAS</named-content>); Anosy Region, Anosyenne Mts, 32.5 km NW Manantenina, <named-content xmlns:xlink="http://www.w3.org/1999/xlink" content-type="dwc:verbatimCoordinates" xlink:type="simple"><named-content content-type="geo-json" specific-use="{&#34;type&#34;:&#34;Point&#34;,&#34;coordinates&#34;:[47.036890,-24.140980]}" id="NCID0E12NO" xlink:type="simple">-24.14098, 47.03689</named-content></named-content>, 1900 m, montane rainforest (B.L. Fisher, F.A. Esteves et al.) (<named-content xmlns:xlink="http://www.w3.org/1999/xlink" content-type="dwc:institutional_code" xlink:title="California Academy of Sciences" xlink:href="http://grbio.org/institution/california-academy-sciences" xlink:type="simple">CAS</named-content>); Anosy Region, District of Amboasary, 58 km SW of Fort Dauphin, 08 km NW of Amboasary, Berenty Special Reserve, <named-content xmlns:xlink="http://www.w3.org/1999/xlink" content-type="dwc:verbatimCoordinates" xlink:type="simple"><named-content content-type="geo-json" specific-use="{&#34;type&#34;:&#34;Point&#34;,&#34;coordinates&#34;:[46.303330,-25.006670]}" id="NCID0EG3NO" xlink:type="simple">-25.00667, 46.30333</named-content></named-content>, 85 m, Galery forest (Rin’Ha, Mike) (<named-content xmlns:xlink="http://www.w3.org/1999/xlink" content-type="dwc:institutional_code" xlink:title="California Academy of Sciences" xlink:href="http://grbio.org/institution/california-academy-sciences" xlink:type="simple">CAS</named-content>); Anosy Region, District of Amboasary, 58 km SW of Fort Dauphin, 08 km NW of Amboasary, Berenty Special Reserve, <named-content xmlns:xlink="http://www.w3.org/1999/xlink" content-type="dwc:verbatimCoordinates" xlink:type="simple"><named-content content-type="geo-json" specific-use="{&#34;type&#34;:&#34;Point&#34;,&#34;coordinates&#34;:[46.305500,-25.021000]}" id="NCID0ES3NO" xlink:type="simple">-25.021, 46.3055</named-content></named-content>, 36 m, spiny forest (Mike, Rin’ha) (<named-content xmlns:xlink="http://www.w3.org/1999/xlink" content-type="dwc:institutional_code" xlink:title="California Academy of Sciences" xlink:href="http://grbio.org/institution/california-academy-sciences" xlink:type="simple">CAS</named-content>); Anosy Region, District of Fort-Dauphin, PN Andohahela, Parcelle II, Tsimela, 42 km W of Fort-Dauphin, <named-content xmlns:xlink="http://www.w3.org/1999/xlink" content-type="dwc:verbatimCoordinates" xlink:type="simple"><named-content content-type="geo-json" specific-use="{&#34;type&#34;:&#34;Point&#34;,&#34;coordinates&#34;:[46.626670,-24.936830]}" id="NCID0E53NO" xlink:type="simple">-24.93683, 46.62667</named-content></named-content>, 176 m, transition forest (Michael Irwin, Frank Parker, Rin’ha) (<named-content xmlns:xlink="http://www.w3.org/1999/xlink" content-type="dwc:institutional_code" xlink:title="California Academy of Sciences" xlink:href="http://grbio.org/institution/california-academy-sciences" xlink:type="simple">CAS</named-content>); Anosy Region, District of Fort-Dauphin, PN Andohahela, Parcelle II, Tsimela, 42 km W of Fort-Dauphin, <named-content xmlns:xlink="http://www.w3.org/1999/xlink" content-type="dwc:verbatimCoordinates" xlink:type="simple"><named-content content-type="geo-json" specific-use="{&#34;type&#34;:&#34;Point&#34;,&#34;coordinates&#34;:[46.626670,-24.936830]}" id="NCID0EK4NO" xlink:type="simple">-24.93683, 46.62667</named-content></named-content>, 176 m, transition forest (Michael Irwin, Frank Parker, Rin’ha) (<named-content xmlns:xlink="http://www.w3.org/1999/xlink" content-type="dwc:institutional_code" xlink:title="California Academy of Sciences" xlink:href="http://grbio.org/institution/california-academy-sciences" xlink:type="simple">CAS</named-content>); Anosy Region, District of Fort-Dauphin, PN Andohahela, Parcelle II, Tsimela, 42 km W of Fort-Dauphin, <named-content xmlns:xlink="http://www.w3.org/1999/xlink" content-type="dwc:verbatimCoordinates" xlink:type="simple"><named-content content-type="geo-json" specific-use="{&#34;type&#34;:&#34;Point&#34;,&#34;coordinates&#34;:[46.626670,-24.936830]}" id="NCID0EW4NO" xlink:type="simple">-24.93683, 46.62667</named-content></named-content>, 176 m, transition forest (Michael Irwin, Frank Parker, Rin’ha) (<named-content xmlns:xlink="http://www.w3.org/1999/xlink" content-type="dwc:institutional_code" xlink:title="California Academy of Sciences" xlink:href="http://grbio.org/institution/california-academy-sciences" xlink:type="simple">CAS</named-content>); Anosy Region, District of Fort-Dauphin, PN Andohahela, Parcelle II, Tsimela, 42 km W of Fort-Dauphin, <named-content xmlns:xlink="http://www.w3.org/1999/xlink" content-type="dwc:verbatimCoordinates" xlink:type="simple"><named-content content-type="geo-json" specific-use="{&#34;type&#34;:&#34;Point&#34;,&#34;coordinates&#34;:[46.626670,-24.936830]}" id="NCID0EC5NO" xlink:type="simple">-24.93683, 46.62667</named-content></named-content>, 176 m, transition forest (Michael Irwin, Frank Parker, Rin’ha) (<named-content xmlns:xlink="http://www.w3.org/1999/xlink" content-type="dwc:institutional_code" xlink:title="California Academy of Sciences" xlink:href="http://grbio.org/institution/california-academy-sciences" xlink:type="simple">CAS</named-content>); Anosy Region, District of Fort-Dauphin, PN Andohahela, Parcelle II, Tsimela, 42 km W of Fort-Dauphin, <named-content xmlns:xlink="http://www.w3.org/1999/xlink" content-type="dwc:verbatimCoordinates" xlink:type="simple"><named-content content-type="geo-json" specific-use="{&#34;type&#34;:&#34;Point&#34;,&#34;coordinates&#34;:[46.626670,-24.936830]}" id="NCID0EO5NO" xlink:type="simple">-24.93683, 46.62667</named-content></named-content>, 176 m, transition forest (Michael Irwin, Frank Parker, Rin’ha) (<named-content xmlns:xlink="http://www.w3.org/1999/xlink" content-type="dwc:institutional_code" xlink:title="California Academy of Sciences" xlink:href="http://grbio.org/institution/california-academy-sciences" xlink:type="simple">CAS</named-content>); Anosy Region, District of Fort-Dauphin, PN Andohahela, Parcelle II, Tsimela, 42 km W of Fort-Dauphin, <named-content xmlns:xlink="http://www.w3.org/1999/xlink" content-type="dwc:verbatimCoordinates" xlink:type="simple"><named-content content-type="geo-json" specific-use="{&#34;type&#34;:&#34;Point&#34;,&#34;coordinates&#34;:[46.626670,-24.936830]}" id="NCID0E15NO" xlink:type="simple">-24.93683, 46.62667</named-content></named-content>, 176 m, transition forest (Michael Irwin, Frank Parker, Rin’ha) (<named-content xmlns:xlink="http://www.w3.org/1999/xlink" content-type="dwc:institutional_code" xlink:title="California Academy of Sciences" xlink:href="http://grbio.org/institution/california-academy-sciences" xlink:type="simple">CAS</named-content>); Anosy Region, District of Fort-Dauphin, PN Andohahela, Parcelle II, Tsimela, 42 km W of Fort-Dauphin, <named-content xmlns:xlink="http://www.w3.org/1999/xlink" content-type="dwc:verbatimCoordinates" xlink:type="simple"><named-content content-type="geo-json" specific-use="{&#34;type&#34;:&#34;Point&#34;,&#34;coordinates&#34;:[46.626670,-24.936830]}" id="NCID0EG6NO" xlink:type="simple">-24.93683, 46.62667</named-content></named-content>, 176 m, transition forest (Michael Irwin, Frank Parker, Rin’ha) (<named-content xmlns:xlink="http://www.w3.org/1999/xlink" content-type="dwc:institutional_code" xlink:title="California Academy of Sciences" xlink:href="http://grbio.org/institution/california-academy-sciences" xlink:type="simple">CAS</named-content>); Anosy Region, District of Fort-Dauphin, PN Andohahela, Parcelle II, Tsimela, 42 km W of Fort-Dauphin, <named-content xmlns:xlink="http://www.w3.org/1999/xlink" content-type="dwc:verbatimCoordinates" xlink:type="simple"><named-content content-type="geo-json" specific-use="{&#34;type&#34;:&#34;Point&#34;,&#34;coordinates&#34;:[46.626670,-24.936830]}" id="NCID0ES6NO" xlink:type="simple">-24.93683, 46.62667</named-content></named-content>, 176 m, transition forest (Michael Irwin, Frank Parker, Rin’ha) (<named-content xmlns:xlink="http://www.w3.org/1999/xlink" content-type="dwc:institutional_code" xlink:title="California Academy of Sciences" xlink:href="http://grbio.org/institution/california-academy-sciences" xlink:type="simple">CAS</named-content>); Anosy Region, District of Fort-Dauphin, PN Andohahela, Parcelle II, Tsimela, 42 km W of Fort-Dauphin, <named-content xmlns:xlink="http://www.w3.org/1999/xlink" content-type="dwc:verbatimCoordinates" xlink:type="simple"><named-content content-type="geo-json" specific-use="{&#34;type&#34;:&#34;Point&#34;,&#34;coordinates&#34;:[46.626670,-24.936830]}" id="NCID0E56NO" xlink:type="simple">-24.93683, 46.62667</named-content></named-content>, 176 m, transition forest (Michael Irwin, Frank Parker, Rin’ha) (<named-content xmlns:xlink="http://www.w3.org/1999/xlink" content-type="dwc:institutional_code" xlink:title="California Academy of Sciences" xlink:href="http://grbio.org/institution/california-academy-sciences" xlink:type="simple">CAS</named-content>); Anosy Region, District of Fort-Dauphin, PN Andohahela, Parcelle II, Tsimela, 42 km W of Fort-Dauphin, <named-content xmlns:xlink="http://www.w3.org/1999/xlink" content-type="dwc:verbatimCoordinates" xlink:type="simple"><named-content content-type="geo-json" specific-use="{&#34;type&#34;:&#34;Point&#34;,&#34;coordinates&#34;:[46.626670,-24.936830]}" id="NCID0EKAOO" xlink:type="simple">-24.93683, 46.62667</named-content></named-content>, 176 m, transition forest (Michael Irwin, Frank Parker, Rin’ha) (<named-content xmlns:xlink="http://www.w3.org/1999/xlink" content-type="dwc:institutional_code" xlink:title="California Academy of Sciences" xlink:href="http://grbio.org/institution/california-academy-sciences" xlink:type="simple">CAS</named-content>); Anosy Region, District of Fort-Dauphin, PN Andohahela, Parcelle II, Tsimela, 42 km W of Fort-Dauphin, <named-content xmlns:xlink="http://www.w3.org/1999/xlink" content-type="dwc:verbatimCoordinates" xlink:type="simple"><named-content content-type="geo-json" specific-use="{&#34;type&#34;:&#34;Point&#34;,&#34;coordinates&#34;:[46.626670,-24.936830]}" id="NCID0EWAOO" xlink:type="simple">-24.93683, 46.62667</named-content></named-content>, 176 m, transition forest (Michael Irwin, Frank Parker, Rin’ha) (<named-content xmlns:xlink="http://www.w3.org/1999/xlink" content-type="dwc:institutional_code" xlink:title="California Academy of Sciences" xlink:href="http://grbio.org/institution/california-academy-sciences" xlink:type="simple">CAS</named-content>); Anosy Region, District of Fort-Dauphin, PN Andohahela, Parcelle II, Tsimela, 42 km W of Fort-Dauphin, <named-content xmlns:xlink="http://www.w3.org/1999/xlink" content-type="dwc:verbatimCoordinates" xlink:type="simple"><named-content content-type="geo-json" specific-use="{&#34;type&#34;:&#34;Point&#34;,&#34;coordinates&#34;:[46.626670,-24.936830]}" id="NCID0ECBOO" xlink:type="simple">-24.93683, 46.62667</named-content></named-content>, 176 m, transition forest (Michael Irwin, Frank Parker, Rin’ha) (<named-content xmlns:xlink="http://www.w3.org/1999/xlink" content-type="dwc:institutional_code" xlink:title="California Academy of Sciences" xlink:href="http://grbio.org/institution/california-academy-sciences" xlink:type="simple">CAS</named-content>); Anosy Region, District of Fort-Dauphin, PN Andohahela, Parcelle II, Tsimela, 42 km W of Fort-Dauphin, <named-content xmlns:xlink="http://www.w3.org/1999/xlink" content-type="dwc:verbatimCoordinates" xlink:type="simple"><named-content content-type="geo-json" specific-use="{&#34;type&#34;:&#34;Point&#34;,&#34;coordinates&#34;:[46.626670,-24.936830]}" id="NCID0EOBOO" xlink:type="simple">-24.93683, 46.62667</named-content></named-content>, 176 m, transition forest (Michael Irwin, Frank Parker, Rin’ha) (<named-content xmlns:xlink="http://www.w3.org/1999/xlink" content-type="dwc:institutional_code" xlink:title="California Academy of Sciences" xlink:href="http://grbio.org/institution/california-academy-sciences" xlink:type="simple">CAS</named-content>); Anosy Region, PN Andohahela, Forêt de Manatalinjo, <named-content xmlns:xlink="http://www.w3.org/1999/xlink" content-type="dwc:verbatimCoordinates" xlink:type="simple"><named-content content-type="geo-json" specific-use="{&#34;type&#34;:&#34;Point&#34;,&#34;coordinates&#34;:[46.601110,-24.824660]}" id="NCID0E1BOO" xlink:type="simple">-24.82466, 46.60111</named-content></named-content>, 100 m, spiny forest/thicket (B.L. Fisher, F.A. Esteves et al.) (<named-content xmlns:xlink="http://www.w3.org/1999/xlink" content-type="dwc:institutional_code" xlink:title="California Academy of Sciences" xlink:href="http://grbio.org/institution/california-academy-sciences" xlink:type="simple">CAS</named-content>); Anosy Region, PN Andohahela, Forêt de Manatalinjo, <named-content xmlns:xlink="http://www.w3.org/1999/xlink" content-type="dwc:verbatimCoordinates" xlink:type="simple"><named-content content-type="geo-json" specific-use="{&#34;type&#34;:&#34;Point&#34;,&#34;coordinates&#34;:[46.578110,-24.825050]}" id="NCID0EGCOO" xlink:type="simple">-24.82505, 46.57811</named-content></named-content>, 90 m, spiny forest/thicket (B.L. Fisher, F.A. Esteves et al.) (<named-content xmlns:xlink="http://www.w3.org/1999/xlink" content-type="dwc:institutional_code" xlink:title="California Academy of Sciences" xlink:href="http://grbio.org/institution/california-academy-sciences" xlink:type="simple">CAS</named-content>); Atsimo Andrefana Region, District of Betioky ; RS Beza Mahafaly Parcelle Belle vue 07 km W of Research Station, <named-content xmlns:xlink="http://www.w3.org/1999/xlink" content-type="dwc:verbatimCoordinates" xlink:type="simple"><named-content content-type="geo-json" specific-use="{&#34;type&#34;:&#34;Point&#34;,&#34;coordinates&#34;:[44.575500,-23.689830]}" id="NCID0ESCOO" xlink:type="simple">-23.68983, 44.5755</named-content></named-content>, 177 m, spiny forest, (Rin’ha) (<named-content xmlns:xlink="http://www.w3.org/1999/xlink" content-type="dwc:institutional_code" xlink:title="California Academy of Sciences" xlink:href="http://grbio.org/institution/california-academy-sciences" xlink:type="simple">CAS</named-content>); Berenty Reserve, <named-content xmlns:xlink="http://www.w3.org/1999/xlink" content-type="dwc:verbatimCoordinates" xlink:type="simple"><named-content content-type="geo-json" specific-use="{&#34;type&#34;:&#34;Point&#34;,&#34;coordinates&#34;:[46.300000,-24.983330]}" id="NCID0E5COO" xlink:type="simple">-24.98333, 46.3</named-content></named-content>, 30 m, gallery forest (D.M. Olson) (<named-content xmlns:xlink="http://www.w3.org/1999/xlink" content-type="dwc:institutional_code" xlink:title="California Academy of Sciences" xlink:href="http://grbio.org/institution/california-academy-sciences" xlink:type="simple">CAS</named-content>); Forêt de Kirindy, 15.5 km 64° ENE Marofandilia, <named-content xmlns:xlink="http://www.w3.org/1999/xlink" content-type="dwc:verbatimCoordinates" xlink:type="simple"><named-content content-type="geo-json" specific-use="{&#34;type&#34;:&#34;Point&#34;,&#34;coordinates&#34;:[44.662220,-20.045000]}" id="NCID0EKDOO" xlink:type="simple">-20.045, 44.66222</named-content></named-content>, 100 m, tropical dry forest (Fisher-Griswold Arthropod Team) (<named-content xmlns:xlink="http://www.w3.org/1999/xlink" content-type="dwc:institutional_code" xlink:title="California Academy of Sciences" xlink:href="http://grbio.org/institution/california-academy-sciences" xlink:type="simple">CAS</named-content>); Forêt de Mahavelo, Isantoria River, <named-content xmlns:xlink="http://www.w3.org/1999/xlink" content-type="dwc:verbatimCoordinates" xlink:type="simple"><named-content content-type="geo-json" specific-use="{&#34;type&#34;:&#34;Point&#34;,&#34;coordinates&#34;:[46.157170,-24.758330]}" id="NCID0EWDOO" xlink:type="simple">-24.75833, 46.15717</named-content></named-content>, 110 m, spiny forest/thicket (Fisher-Griswold Arthropod Team) (<named-content xmlns:xlink="http://www.w3.org/1999/xlink" content-type="dwc:institutional_code" xlink:title="California Academy of Sciences" xlink:href="http://grbio.org/institution/california-academy-sciences" xlink:type="simple">CAS</named-content>); Forêt de Mite, 20.7 km 29° WNW Tongobory, <named-content xmlns:xlink="http://www.w3.org/1999/xlink" content-type="dwc:verbatimCoordinates" xlink:type="simple"><named-content content-type="geo-json" specific-use="{&#34;type&#34;:&#34;Point&#34;,&#34;coordinates&#34;:[44.121330,-23.524170]}" id="NCID0ECEOO" xlink:type="simple">-23.52417, 44.12133</named-content></named-content>, 75 m, gallery forest (Fisher-Griswold Arthropod Team) (<named-content xmlns:xlink="http://www.w3.org/1999/xlink" content-type="dwc:institutional_code" xlink:title="California Academy of Sciences" xlink:href="http://grbio.org/institution/california-academy-sciences" xlink:type="simple">CAS</named-content>); Forêt Vohidava 88.9 km N Amboasary, <named-content xmlns:xlink="http://www.w3.org/1999/xlink" content-type="dwc:verbatimCoordinates" xlink:type="simple"><named-content content-type="geo-json" specific-use="{&#34;type&#34;:&#34;Point&#34;,&#34;coordinates&#34;:[46.287830,-24.240670]}" id="NCID0EOEOO" xlink:type="simple">-24.24067, 46.28783</named-content></named-content>, 500 m, spiny forest/dry forest transition (B.L. Fisher et al.) (<named-content xmlns:xlink="http://www.w3.org/1999/xlink" content-type="dwc:institutional_code" xlink:title="California Academy of Sciences" xlink:href="http://grbio.org/institution/california-academy-sciences" xlink:type="simple">CAS</named-content>); Mahafaly Plateau, 6.2 km 74° ENE Itampolo, <named-content xmlns:xlink="http://www.w3.org/1999/xlink" content-type="dwc:verbatimCoordinates" xlink:type="simple"><named-content content-type="geo-json" specific-use="{&#34;type&#34;:&#34;Point&#34;,&#34;coordinates&#34;:[43.996670,-24.653610]}" id="NCID0E1EOO" xlink:type="simple">-24.65361, 43.99667</named-content></named-content>, 80 m, spiny forest/thicket (Fisher-Griswold Arthropod Team) (<named-content xmlns:xlink="http://www.w3.org/1999/xlink" content-type="dwc:institutional_code" xlink:title="California Academy of Sciences" xlink:href="http://grbio.org/institution/california-academy-sciences" xlink:type="simple">CAS</named-content>); Makay Mts., <named-content xmlns:xlink="http://www.w3.org/1999/xlink" content-type="dwc:verbatimCoordinates" xlink:type="simple"><named-content content-type="geo-json" specific-use="{&#34;type&#34;:&#34;Point&#34;,&#34;coordinates&#34;:[45.183140,-21.342280]}" id="NCID0EGFOO" xlink:type="simple">-21.34228, 45.18314</named-content></named-content>, 410 m, Gallery forest on sandy soil (B.L. Fisher et al.) (<named-content xmlns:xlink="http://www.w3.org/1999/xlink" content-type="dwc:institutional_code" xlink:title="California Academy of Sciences" xlink:href="http://grbio.org/institution/california-academy-sciences" xlink:type="simple">CAS</named-content>); Makay Mts., <named-content xmlns:xlink="http://www.w3.org/1999/xlink" content-type="dwc:verbatimCoordinates" xlink:type="simple"><named-content content-type="geo-json" specific-use="{&#34;type&#34;:&#34;Point&#34;,&#34;coordinates&#34;:[45.310600,-21.218360]}" id="NCID0ESFOO" xlink:type="simple">-21.21836, 45.3106</named-content></named-content>, 510 m, Gallery forest on sandy soil (B.L. Fisher et al.) (<named-content xmlns:xlink="http://www.w3.org/1999/xlink" content-type="dwc:institutional_code" xlink:title="California Academy of Sciences" xlink:href="http://grbio.org/institution/california-academy-sciences" xlink:type="simple">CAS</named-content>); Makay Mts., <named-content xmlns:xlink="http://www.w3.org/1999/xlink" content-type="dwc:verbatimCoordinates" xlink:type="simple"><named-content content-type="geo-json" specific-use="{&#34;type&#34;:&#34;Point&#34;,&#34;coordinates&#34;:[45.324770,-21.222840]}" id="NCID0E5FOO" xlink:type="simple">-21.22284, 45.32477</named-content></named-content>, 490 m, Gallery forest on sandy soil (B.L. Fisher et al.) (<named-content xmlns:xlink="http://www.w3.org/1999/xlink" content-type="dwc:institutional_code" xlink:title="California Academy of Sciences" xlink:href="http://grbio.org/institution/california-academy-sciences" xlink:type="simple">CAS</named-content>); Manderano, <named-content xmlns:xlink="http://www.w3.org/1999/xlink" content-type="dwc:verbatimCoordinates" xlink:type="simple"><named-content content-type="geo-json" specific-use="{&#34;type&#34;:&#34;Point&#34;,&#34;coordinates&#34;:[44.088330,-23.527500]}" id="NCID0EKGOO" xlink:type="simple">-23.5275, 44.08833</named-content></named-content>, 70 m, gallery forest (Frontier Project) (<named-content xmlns:xlink="http://www.w3.org/1999/xlink" content-type="dwc:institutional_code" xlink:title="California Academy of Sciences" xlink:href="http://grbio.org/institution/california-academy-sciences" xlink:type="simple">CAS</named-content>); Manombo, <named-content xmlns:xlink="http://www.w3.org/1999/xlink" content-type="dwc:verbatimCoordinates" xlink:type="simple"><named-content content-type="geo-json" specific-use="{&#34;type&#34;:&#34;Point&#34;,&#34;coordinates&#34;:[43.762730,-22.807000]}" id="NCID0EWGOO" xlink:type="simple">-22.807, 43.76273</named-content></named-content>, 218 m, gallery forest, TS1 (Frontier Wilderness Project) (<named-content xmlns:xlink="http://www.w3.org/1999/xlink" content-type="dwc:institutional_code" xlink:title="California Academy of Sciences" xlink:href="http://grbio.org/institution/california-academy-sciences" xlink:type="simple">CAS</named-content>); Menabe Region, District of Morondava, Beroboka village 45 km NE of Morondava, Antsarongaza dry forest 07,5 km E of Beroboka, <named-content xmlns:xlink="http://www.w3.org/1999/xlink" content-type="dwc:verbatimCoordinates" xlink:type="simple"><named-content content-type="geo-json" specific-use="{&#34;type&#34;:&#34;Point&#34;,&#34;coordinates&#34;:[44.666330,-19.977500]}" id="NCID0ECHOO" xlink:type="simple">-19.9775, 44.66633</named-content></named-content>, 50 m, dry forest (M. Irwin, Rin’ha) (<named-content xmlns:xlink="http://www.w3.org/1999/xlink" content-type="dwc:institutional_code" xlink:title="California Academy of Sciences" xlink:href="http://grbio.org/institution/california-academy-sciences" xlink:type="simple">CAS</named-content>); Menabe Region, District of Morondava, Beroboka village 45 km NE of Morondava, Antsarongaza galery forest 07 km E of Beroboka, <named-content xmlns:xlink="http://www.w3.org/1999/xlink" content-type="dwc:verbatimCoordinates" xlink:type="simple"><named-content content-type="geo-json" specific-use="{&#34;type&#34;:&#34;Point&#34;,&#34;coordinates&#34;:[44.665330,-19.977500]}" id="NCID0EOHOO" xlink:type="simple">-19.9775, 44.66533</named-content></named-content>, 45 m, Galery forest (M. Irwin, Rin’ha) (<named-content xmlns:xlink="http://www.w3.org/1999/xlink" content-type="dwc:institutional_code" xlink:title="California Academy of Sciences" xlink:href="http://grbio.org/institution/california-academy-sciences" xlink:type="simple">CAS</named-content>); PN Andohahela, Forêt d’Ambohibory, 1.7 km 61° ENE Tsimelahy, 36.1 km 308° NW Tolagnaro, <named-content xmlns:xlink="http://www.w3.org/1999/xlink" content-type="dwc:verbatimCoordinates" xlink:type="simple"><named-content content-type="geo-json" specific-use="{&#34;type&#34;:&#34;Point&#34;,&#34;coordinates&#34;:[46.645500,-24.930000]}" id="NCID0E1HOO" xlink:type="simple">-24.93, 46.6455</named-content></named-content>, 300 m, tropical dry forest (Fisher-Griswold Arthropod Team) (<named-content xmlns:xlink="http://www.w3.org/1999/xlink" content-type="dwc:institutional_code" xlink:title="California Academy of Sciences" xlink:href="http://grbio.org/institution/california-academy-sciences" xlink:type="simple">CAS</named-content>); PN Kirindy Mite, 16.3 km 127° SE Belo sur Mer, <named-content xmlns:xlink="http://www.w3.org/1999/xlink" content-type="dwc:verbatimCoordinates" xlink:type="simple"><named-content content-type="geo-json" specific-use="{&#34;type&#34;:&#34;Point&#34;,&#34;coordinates&#34;:[44.147000,-20.795280]}" id="NCID0EGIOO" xlink:type="simple">-20.79528, 44.147</named-content></named-content>, 80 m, tropical dry forest (Fisher-Griswold Arthropod Team) (<named-content xmlns:xlink="http://www.w3.org/1999/xlink" content-type="dwc:institutional_code" xlink:title="California Academy of Sciences" xlink:href="http://grbio.org/institution/california-academy-sciences" xlink:type="simple">CAS</named-content>); Ranobe, <named-content xmlns:xlink="http://www.w3.org/1999/xlink" content-type="dwc:verbatimCoordinates" xlink:type="simple"><named-content content-type="geo-json" specific-use="{&#34;type&#34;:&#34;Point&#34;,&#34;coordinates&#34;:[43.610150,-23.039520]}" id="NCID0ESIOO" xlink:type="simple">-23.03952, 43.61015</named-content></named-content>, 20 m, gallery forest (Frontier Wilderness Project) (<named-content xmlns:xlink="http://www.w3.org/1999/xlink" content-type="dwc:institutional_code" xlink:title="California Academy of Sciences" xlink:href="http://grbio.org/institution/california-academy-sciences" xlink:type="simple">CAS</named-content>); RS Beza Mahafaly, Parcel 1, <named-content xmlns:xlink="http://www.w3.org/1999/xlink" content-type="dwc:verbatimCoordinates" xlink:type="simple"><named-content content-type="geo-json" specific-use="{&#34;type&#34;:&#34;Point&#34;,&#34;coordinates&#34;:[44.633330,-23.650000]}" id="NCID0E5IOO" xlink:type="simple">-23.65, 44.63333</named-content></named-content>, 130 m, tropical dry forest (P.S. Ward) (<named-content xmlns:xlink="http://www.w3.org/1999/xlink" content-type="dwc:institutional_code" xlink:title="California Academy of Sciences" xlink:href="http://grbio.org/institution/california-academy-sciences" xlink:type="simple">CAS</named-content>); Réserve Berenty, <named-content xmlns:xlink="http://www.w3.org/1999/xlink" content-type="dwc:verbatimCoordinates" xlink:type="simple"><named-content content-type="geo-json" specific-use="{&#34;type&#34;:&#34;Point&#34;,&#34;coordinates&#34;:[46.300000,-25.016670]}" id="NCID0EKJOO" xlink:type="simple">-25.01667, 46.3</named-content></named-content>, 25 m, tropical dry forest (P. S. Ward) (<named-content xmlns:xlink="http://www.w3.org/1999/xlink" content-type="dwc:institutional_code" xlink:title="California Academy of Sciences" xlink:href="http://grbio.org/institution/california-academy-sciences" xlink:type="simple">CAS</named-content>); Réserve Privé Berenty, Forêt de Bealoka, Mandraré River, 14.6 km 329° NNW Amboasary, <named-content xmlns:xlink="http://www.w3.org/1999/xlink" content-type="dwc:verbatimCoordinates" xlink:type="simple"><named-content content-type="geo-json" specific-use="{&#34;type&#34;:&#34;Point&#34;,&#34;coordinates&#34;:[46.271500,-24.956940]}" id="NCID0EWJOO" xlink:type="simple">-24.95694, 46.2715</named-content></named-content>, 35 m, gallery forest (Fisher-Griswold Arthropod Team) (<named-content xmlns:xlink="http://www.w3.org/1999/xlink" content-type="dwc:institutional_code" xlink:title="California Academy of Sciences" xlink:href="http://grbio.org/institution/california-academy-sciences" xlink:type="simple">CAS</named-content>); Réserve Privé Berenty, Forêt de Malaza, Mandraré River, 8.6 km 314° NW Amboasary, <named-content xmlns:xlink="http://www.w3.org/1999/xlink" content-type="dwc:verbatimCoordinates" xlink:type="simple"><named-content content-type="geo-json" specific-use="{&#34;type&#34;:&#34;Point&#34;,&#34;coordinates&#34;:[46.306000,-25.007780]}" id="NCID0ECKOO" xlink:type="simple">-25.00778, 46.306</named-content></named-content>, 40 m, gallery forest (Fisher-Griswold Arthropod Team) (<named-content xmlns:xlink="http://www.w3.org/1999/xlink" content-type="dwc:institutional_code" xlink:title="California Academy of Sciences" xlink:href="http://grbio.org/institution/california-academy-sciences" xlink:type="simple">CAS</named-content>); RS Ambohijanahary, Forêt d’Ankazotsihitafototra, 35.2 km 312 °NW Ambaravaranala, <named-content xmlns:xlink="http://www.w3.org/1999/xlink" content-type="dwc:verbatimCoordinates" xlink:type="simple"><named-content content-type="geo-json" specific-use="{&#34;type&#34;:&#34;Point&#34;,&#34;coordinates&#34;:[45.406670,-18.266670]}" id="NCID0EOKOO" xlink:type="simple">-18.26667, 45.40667</named-content></named-content>, 1050 m, montane rainforest (Fisher, Griswold et al.) (<named-content xmlns:xlink="http://www.w3.org/1999/xlink" content-type="dwc:institutional_code" xlink:title="California Academy of Sciences" xlink:href="http://grbio.org/institution/california-academy-sciences" xlink:type="simple">CAS</named-content>); Sept Lacs, <named-content xmlns:xlink="http://www.w3.org/1999/xlink" content-type="dwc:verbatimCoordinates" xlink:type="simple"><named-content content-type="geo-json" specific-use="{&#34;type&#34;:&#34;Point&#34;,&#34;coordinates&#34;:[44.159720,-23.520830]}" id="NCID0E1KOO" xlink:type="simple">-23.52083, 44.15972</named-content></named-content>, 120 m, gallery forest (Frontier Project) (<named-content xmlns:xlink="http://www.w3.org/1999/xlink" content-type="dwc:institutional_code" xlink:title="California Academy of Sciences" xlink:href="http://grbio.org/institution/california-academy-sciences" xlink:type="simple">CAS</named-content>); Southern Isoky-Vohimena Forest, <named-content xmlns:xlink="http://www.w3.org/1999/xlink" content-type="dwc:verbatimCoordinates" xlink:type="simple"><named-content content-type="geo-json" specific-use="{&#34;type&#34;:&#34;Point&#34;,&#34;coordinates&#34;:[44.833330,-22.683330]}" id="NCID0EGLOO" xlink:type="simple">-22.68333, 44.83333</named-content></named-content>, 730 m (Sylvain) (<named-content xmlns:xlink="http://www.w3.org/1999/xlink" content-type="dwc:institutional_code" xlink:title="California Academy of Sciences" xlink:href="http://grbio.org/institution/california-academy-sciences" xlink:type="simple">CAS</named-content>); 5 km N Ampotaka, malaise on trail in Vitambany gallery forest, <named-content xmlns:xlink="http://www.w3.org/1999/xlink" content-type="dwc:verbatimCoordinates" xlink:type="simple"><named-content content-type="geo-json" specific-use="{&#34;type&#34;:&#34;Point&#34;,&#34;coordinates&#34;:[43.963170,-24.650330]}" id="NCID0ESLOO" xlink:type="simple">-24.65033, 43.96317</named-content></named-content>, 86 m, Gallery forest (M.E. Irwin, Rin’ha) (<named-content xmlns:xlink="http://www.w3.org/1999/xlink" content-type="dwc:institutional_code" xlink:title="California Academy of Sciences" xlink:href="http://grbio.org/institution/california-academy-sciences" xlink:type="simple">CAS</named-content>), Ambohimahavelona village 33 km NE of Tulear, Andoharano dry forest, <named-content xmlns:xlink="http://www.w3.org/1999/xlink" content-type="dwc:verbatimCoordinates" xlink:type="simple"><named-content content-type="geo-json" specific-use="{&#34;type&#34;:&#34;Point&#34;,&#34;coordinates&#34;:[43.899670,-23.440830]}" id="NCID0E5LOO" xlink:type="simple">-23.44083, 43.89967</named-content></named-content>, 46 m, dry forest (M.E. Irwin, Rin’ha) (<named-content xmlns:xlink="http://www.w3.org/1999/xlink" content-type="dwc:institutional_code" xlink:title="California Academy of Sciences" xlink:href="http://grbio.org/institution/california-academy-sciences" xlink:type="simple">CAS</named-content>); PN Andohahela Tsimelahy, <named-content xmlns:xlink="http://www.w3.org/1999/xlink" content-type="dwc:verbatimCoordinates" xlink:type="simple"><named-content content-type="geo-json" specific-use="{&#34;type&#34;:&#34;Point&#34;,&#34;coordinates&#34;:[46.626670,-24.936830]}" id="NCID0EKMOO" xlink:type="simple">-24.93683, 46.62667</named-content></named-content>, 180 m, transition forest (M.E. Irwin, F.D. Parker, R. Harin’Hala) (<named-content xmlns:xlink="http://www.w3.org/1999/xlink" content-type="dwc:institutional_code" xlink:title="California Academy of Sciences" xlink:href="http://grbio.org/institution/california-academy-sciences" xlink:type="simple">CAS</named-content>); Berenty Special Reserve, 8 km NW Amboasary, 58 km SW of Fort Dauphin, <named-content xmlns:xlink="http://www.w3.org/1999/xlink" content-type="dwc:verbatimCoordinates" xlink:type="simple"><named-content content-type="geo-json" specific-use="{&#34;type&#34;:&#34;Point&#34;,&#34;coordinates&#34;:[46.303330,-25.006670]}" id="NCID0EWMOO" xlink:type="simple">-25.00667, 46.30333</named-content></named-content>, 85 m, gallery forest (M.E. Irwin, F.D. Parker, R. Harin’Hala) (<named-content xmlns:xlink="http://www.w3.org/1999/xlink" content-type="dwc:institutional_code" xlink:title="California Academy of Sciences" xlink:href="http://grbio.org/institution/california-academy-sciences" xlink:type="simple">CAS</named-content>); near ANGAP office, PN Zombitse, <named-content xmlns:xlink="http://www.w3.org/1999/xlink" content-type="dwc:verbatimCoordinates" xlink:type="simple"><named-content content-type="geo-json" specific-use="{&#34;type&#34;:&#34;Point&#34;,&#34;coordinates&#34;:[44.692170,-22.886500]}" id="NCID0ECNOO" xlink:type="simple">-22.8865, 44.69217</named-content></named-content>, 840 m, deciduous spiny forest (R. Harin’Hala) (<named-content xmlns:xlink="http://www.w3.org/1999/xlink" content-type="dwc:institutional_code" xlink:title="California Academy of Sciences" xlink:href="http://grbio.org/institution/california-academy-sciences" xlink:type="simple">CAS</named-content>); near road, PN Zombitse, <named-content xmlns:xlink="http://www.w3.org/1999/xlink" content-type="dwc:verbatimCoordinates" xlink:type="simple"><named-content content-type="geo-json" specific-use="{&#34;type&#34;:&#34;Point&#34;,&#34;coordinates&#34;:[44.731170,-22.840500]}" id="NCID0EONOO" xlink:type="simple">-22.8405, 44.73117</named-content></named-content>, 825 m, spiny deciduous forest (R. Harin’Hala) (<named-content xmlns:xlink="http://www.w3.org/1999/xlink" content-type="dwc:institutional_code" xlink:title="California Academy of Sciences" xlink:href="http://grbio.org/institution/california-academy-sciences" xlink:type="simple">CAS</named-content>); Parcel I, RS Beza Mahafaly, near research station, <named-content xmlns:xlink="http://www.w3.org/1999/xlink" content-type="dwc:verbatimCoordinates" xlink:type="simple"><named-content content-type="geo-json" specific-use="{&#34;type&#34;:&#34;Point&#34;,&#34;coordinates&#34;:[44.591000,-23.686500]}" id="NCID0E1NOO" xlink:type="simple">-23.6865, 44.591</named-content></named-content>, 165 m, dry deciduous forest (R. Harin’Hala) (<named-content xmlns:xlink="http://www.w3.org/1999/xlink" content-type="dwc:institutional_code" xlink:title="California Academy of Sciences" xlink:href="http://grbio.org/institution/california-academy-sciences" xlink:type="simple">CAS</named-content>); Parcel II, RS Beza Mahafaly, near Bellevue, <named-content xmlns:xlink="http://www.w3.org/1999/xlink" content-type="dwc:verbatimCoordinates" xlink:type="simple"><named-content content-type="geo-json" specific-use="{&#34;type&#34;:&#34;Point&#34;,&#34;coordinates&#34;:[44.575500,-23.689830]}" id="NCID0EGOOO" xlink:type="simple">-23.68983, 44.5755</named-content></named-content>, 180 m, spiny forest (R. Harin’Hala) (<named-content xmlns:xlink="http://www.w3.org/1999/xlink" content-type="dwc:institutional_code" xlink:title="California Academy of Sciences" xlink:href="http://grbio.org/institution/california-academy-sciences" xlink:type="simple">CAS</named-content>); Tsimelahy - Parcel II, PN Andohahela, transition forest, <named-content xmlns:xlink="http://www.w3.org/1999/xlink" content-type="dwc:verbatimCoordinates" xlink:type="simple"><named-content content-type="geo-json" specific-use="{&#34;type&#34;:&#34;Point&#34;,&#34;coordinates&#34;:[46.626670,-24.936830]}" id="NCID0ESOOO" xlink:type="simple">-24.93683, 46.62667</named-content></named-content>, 180 m, transition forest (M.E. Irwin, F.D. Parker, R. Harin’Hala) (<named-content xmlns:xlink="http://www.w3.org/1999/xlink" content-type="dwc:institutional_code" xlink:title="California Academy of Sciences" xlink:href="http://grbio.org/institution/california-academy-sciences" xlink:type="simple">CAS</named-content>); Makay, <named-content xmlns:xlink="http://www.w3.org/1999/xlink" content-type="dwc:verbatimCoordinates" xlink:type="simple"><named-content content-type="geo-json" specific-use="{&#34;type&#34;:&#34;Point&#34;,&#34;coordinates&#34;:[45.147880,-21.313300]}" id="NCID0E5OOO" xlink:type="simple">-21.3133, 45.14788</named-content></named-content>, 520 m, gallery forest (J.M. Bichain) (<named-content xmlns:xlink="http://www.w3.org/1999/xlink" content-type="dwc:institutional_code" xlink:title="California Academy of Sciences" xlink:href="http://grbio.org/institution/california-academy-sciences" xlink:type="simple">CAS</named-content>); Makay, <named-content xmlns:xlink="http://www.w3.org/1999/xlink" content-type="dwc:verbatimCoordinates" xlink:type="simple"><named-content content-type="geo-json" specific-use="{&#34;type&#34;:&#34;Point&#34;,&#34;coordinates&#34;:[45.190210,-21.356950]}" id="NCID0EKPOO" xlink:type="simple">-21.35695, 45.19021</named-content></named-content>, 401 m, xerophylic vegetation (J.M. Bichain) (<named-content xmlns:xlink="http://www.w3.org/1999/xlink" content-type="dwc:institutional_code" xlink:title="California Academy of Sciences" xlink:href="http://grbio.org/institution/california-academy-sciences" xlink:type="simple">CAS</named-content>); Makay, <named-content xmlns:xlink="http://www.w3.org/1999/xlink" content-type="dwc:verbatimCoordinates" xlink:type="simple"><named-content content-type="geo-json" specific-use="{&#34;type&#34;:&#34;Point&#34;,&#34;coordinates&#34;:[45.324530,-21.222830]}" id="NCID0EWPOO" xlink:type="simple">-21.22283, 45.32453</named-content></named-content>, 525 m, gallery forest (J.M. Bichain) (<named-content xmlns:xlink="http://www.w3.org/1999/xlink" content-type="dwc:institutional_code" xlink:title="California Academy of Sciences" xlink:href="http://grbio.org/institution/california-academy-sciences" xlink:type="simple">CAS</named-content>); Makay, <named-content xmlns:xlink="http://www.w3.org/1999/xlink" content-type="dwc:verbatimCoordinates" xlink:type="simple"><named-content content-type="geo-json" specific-use="{&#34;type&#34;:&#34;Point&#34;,&#34;coordinates&#34;:[45.332890,-21.218820]}" id="NCID0ECQOO" xlink:type="simple">-21.21882, 45.33289</named-content></named-content>, 542 m, gallery forest (J.M. Bichain) (<named-content xmlns:xlink="http://www.w3.org/1999/xlink" content-type="dwc:institutional_code" xlink:title="California Academy of Sciences" xlink:href="http://grbio.org/institution/california-academy-sciences" xlink:type="simple">CAS</named-content>); Kirindy Forest, plot II, <named-content xmlns:xlink="http://www.w3.org/1999/xlink" content-type="dwc:verbatimCoordinates" xlink:type="simple"><named-content content-type="geo-json" specific-use="{&#34;type&#34;:&#34;Point&#34;,&#34;coordinates&#34;:[44.655310,-20.072120]}" id="NCID0EOQOO" xlink:type="simple">-20.07212, 44.65531</named-content></named-content>, 50 m, dry forest (B.B. Blaimer) (<named-content xmlns:xlink="http://www.w3.org/1999/xlink" content-type="dwc:institutional_code" xlink:title="California Academy of Sciences" xlink:href="http://grbio.org/institution/california-academy-sciences" xlink:type="simple">CAS</named-content>).</p></tp:treatment-sec><tp:treatment-sec sec-type="diagnosis" id="SECID0EXQOO"><title>Diagnosis.</title><p>In full-face view, lateral cephalic margins converging posteriorly towards eye level, posterior to eye level covered with erect hairs; two apical teeth of mandible closely spaced; head and gaster reddish black and mesosoma reddish orange or integument entirely reddish black.</p></tp:treatment-sec><tp:treatment-sec sec-type="description" id="SECID0E3QOO"><title>Description.</title><p><bold>Minor worker.</bold> In full-face view, lateral margins slightly converging progressively towards level of anterior border of eye, strongly converging to a short posterior margin; eye large and broadly convex (<abbrev xmlns:xlink="http://www.w3.org/1999/xlink" xlink:title="Eye length" id="ABBRID0EEROO" xlink:type="simple">EL</abbrev>/<abbrev xmlns:xlink="http://www.w3.org/1999/xlink" xlink:title="Cephalic size" id="ABBRID0EIROO" xlink:type="simple">CS</abbrev>: 0.27±0.01; 0.25–0.29), breaking lateral cephalic margin, level of its posterior margin located at ca. posterior 1/3 of head (<abbrev xmlns:xlink="http://www.w3.org/1999/xlink" xlink:title="Postocular distance" id="ABBRID0EMROO" xlink:type="simple">PoOc</abbrev>/<abbrev xmlns:xlink="http://www.w3.org/1999/xlink" xlink:title="Maximum cephalic length" id="ABBRID0EQROO" xlink:type="simple">CL</abbrev>: 0.28±0.01; 0.26–0.29); frontal carinae medially diverging (<abbrev xmlns:xlink="http://www.w3.org/1999/xlink" xlink:title="Frontal carina distance" id="ABBRID0EUROO" xlink:type="simple">FR</abbrev>/<abbrev xmlns:xlink="http://www.w3.org/1999/xlink" xlink:title="Cephalic size" id="ABBRID0EYROO" xlink:type="simple">CS</abbrev>: 0.24±0.01; 0.23–0.27), posteriorly parallel; clypeus without well-defined anterolateral angle, its anteromedian margin broadly convex, with anterolateral angle and anteromedian margin medially slightly concave; mandible with two apical teeth closely placed; antennal scape relatively long (<abbrev xmlns:xlink="http://www.w3.org/1999/xlink" xlink:title="Scape length" id="ABBRID0E3ROO" xlink:type="simple">SL</abbrev>/<abbrev xmlns:xlink="http://www.w3.org/1999/xlink" xlink:title="Cephalic size" id="ABBRID0EASOO" xlink:type="simple">CS</abbrev>: 1.70±0.08; 1.50–1.81). Pronotum and anterior section of mesonotum weakly convex, posterior portion of mesonotum flat immediately anterior to a barely visible metanotal groove; propodeal dorsum anteriorly convex and posteriorly flat, rounding to declivity; propodeal dorsum ca. 3 × as long as declivity. Petiolar node approximately conical or with short anterior face and posteriorly inclined dorsal margin; femur of hind leg axially rounded, not twisted basally.</p><p>First and second gastral tergites without a pair of white spots; head with numerous erect hairs on lateral margin, more than six erect hairs present near its posterior margin; antennal scape covered in suberect hairs inclined at ca. 30°; promesonotum, posterior portion of propodeum, and higher level of declivity covered with more or less long, erect hairs.</p><p><bold>Major worker.</bold> With characteristics of minor worker except: broader head (<abbrev xmlns:xlink="http://www.w3.org/1999/xlink" xlink:title="Cephalic size" id="ABBRID0EJSOO" xlink:type="simple">CS</abbrev>: 14.07±0.19; 3.81–4.40; <abbrev xmlns:xlink="http://www.w3.org/1999/xlink" xlink:title="v" id="ABBRID0ENSOO" xlink:type="simple">CWb</abbrev>/<abbrev xmlns:xlink="http://www.w3.org/1999/xlink" xlink:title="Maximum cephalic length" id="ABBRID0ERSOO" xlink:type="simple">CL</abbrev>: 0.89±0.04; 0.85–0.96), apical 1/3 of antennal scape extending beyond posterior cephalic margin; two apical teeth of mandible normally spaced, usually area ranging from third to basal teeth of mandible divided into two teeth or denticles; mesosoma very robust, promesonotum and metanotum forming even convexity, propodeal dorsum forming separate convexity and rounding to a short declivity surface; petiolar node more flattened anteroposteriorly. Hairs numerous and shorter on body dorsum.</p></tp:treatment-sec><tp:treatment-sec sec-type="distribution" id="SECID0EVSOO"><title>Distribution and biology.</title><p>As an endemic and widespread species of Madagascar, <italic><tp:taxon-name><tp:taxon-name-part taxon-name-part-type="genus" reg="Camponotus">C.</tp:taxon-name-part><tp:taxon-name-part taxon-name-part-type="species" reg="roeseli">roeseli</tp:taxon-name-part></tp:taxon-name></italic> generally occurs in the western portion of the island in areas ranging from littoral and rainforest habitats in the north to dry forest areas in the west-central region through spiny forest and thicket in the south (Fig. <xref ref-type="fig" rid="F71">71G</xref>). This species is also known to occupy savannah, <italic><tp:taxon-name><tp:taxon-name-part taxon-name-part-type="genus" reg="Uapaca">Uapaca</tp:taxon-name-part></tp:taxon-name></italic> woodland, montane rainforests, and human-modified habitats of the south-central high plateau. Foraging behavior is mostly carried out on the ground surface and infrequently on low vegetation, while nests are located mainly in rotten logs, in the ground, and under stones, and rarely in rotting tree stumps and under root mat-litter on rocks.</p><fig id="F71" position="float" orientation="portrait"><object-id xmlns:xlink="http://www.w3.org/1999/xlink" content-type="doi" xlink:type="simple">10.3897/zookeys.1098.73223.figure71</object-id><object-id xmlns:xlink="http://www.w3.org/1999/xlink" content-type="arpha" xlink:type="simple">2B2FA270-9CCF-516C-9B69-5E13F68D412B</object-id><label>Figure 71.</label><caption><p><italic><tp:taxon-name><tp:taxon-name-part taxon-name-part-type="genus" reg="Camponotus">Camponotus</tp:taxon-name-part><tp:taxon-name-part taxon-name-part-type="species" reg="roeseli">roeseli</tp:taxon-name-part></tp:taxon-name></italic><bold>A, C</bold> head in full-face view <bold>B, D</bold> lateral view <bold>E, F</bold> dorsal view of minor workers <ext-link xmlns:xlink="http://www.w3.org/1999/xlink" xlink:type="simple" ext-link-type="uri" xlink:href="http://www.antweb.org/specimen.do?name=CASENT0492473">CASENT0492473</ext-link> and <ext-link xmlns:xlink="http://www.w3.org/1999/xlink" xlink:type="simple" ext-link-type="uri" xlink:href="http://www.antweb.org/specimen.do?name=CASENT0179449">CASENT0179449</ext-link><bold>G</bold> distribution map.</p></caption><graphic xmlns:xlink="http://www.w3.org/1999/xlink" xlink:href="zookeys-1098-001_article-73223__-g071.jpg" position="float" orientation="portrait" xlink:type="simple" id="oo_678130.jpg"><uri content-type="original_file" xlink:type="simple">https://binary.pensoft.net/fig/678130</uri></graphic></fig></tp:treatment-sec><tp:treatment-sec sec-type="discussion" id="SECID0ERUOO"><title>Discussion.</title><p><italic><tp:taxon-name><tp:taxon-name-part taxon-name-part-type="genus" reg="Camponotus">Camponotus</tp:taxon-name-part><tp:taxon-name-part taxon-name-part-type="species" reg="roeseli">roeseli</tp:taxon-name-part></tp:taxon-name></italic> might be confused with <italic><tp:taxon-name><tp:taxon-name-part taxon-name-part-type="genus" reg="Camponotus">C.</tp:taxon-name-part><tp:taxon-name-part taxon-name-part-type="species" reg="daraina">daraina</tp:taxon-name-part></tp:taxon-name></italic> because of the presence of erect hairs on the lateral margin of the head posterior to the eye level; however, the latter species can be distinguished by the reddish orange color of the entire body.</p><p>
              The  species name <italic><tp:taxon-name><tp:taxon-name-part taxon-name-part-type="genus" reg="Camponotus">C.</tp:taxon-name-part><tp:taxon-name-part taxon-name-part-type="species" reg="roeseli">roeseli</tp:taxon-name-part></tp:taxon-name></italic> and the subspecies name <italic><tp:taxon-name><tp:taxon-name-part taxon-name-part-type="genus" reg="Camponotus">C.</tp:taxon-name-part><tp:taxon-name-part taxon-name-part-type="species" reg="maculatus">maculatus</tp:taxon-name-part><tp:taxon-name-part taxon-name-part-type="subspecies" reg="legionarium">legionarium</tp:taxon-name-part></tp:taxon-name></italic> were created and described by <xref ref-type="bibr" rid="B21">Forel (1910)</xref> and <xref ref-type="bibr" rid="B36">Santschi (1911b)</xref>, respectively, based on major worker specimens. However, observations of the type specimens of the species and subspecies reveal no robust morphological characters to distinguish them. Samples of the minor workers for <italic><tp:taxon-name><tp:taxon-name-part taxon-name-part-type="genus" reg="Camponotus">C.</tp:taxon-name-part><tp:taxon-name-part taxon-name-part-type="species" reg="roeseli">roeseli</tp:taxon-name-part></tp:taxon-name></italic> show striking morphological variation along the western dry forest of Madagascar, especially in body coloration that ranges from dark brown to black through the head; brown gaster; and mesosoma, petiolar node, and the basal portion of the legs yellowish orange. This indicates morphological variation of major workers within the species is likely. Therefore, <italic><tp:taxon-name><tp:taxon-name-part taxon-name-part-type="genus" reg="Camponotus">C.</tp:taxon-name-part><tp:taxon-name-part taxon-name-part-type="species" reg="maculatus">maculatus</tp:taxon-name-part><tp:taxon-name-part taxon-name-part-type="subspecies" reg="legionarium">legionarium</tp:taxon-name-part></tp:taxon-name></italic> is presently synonymized under <italic><tp:taxon-name><tp:taxon-name-part taxon-name-part-type="genus" reg="Camponotus">C.</tp:taxon-name-part><tp:taxon-name-part taxon-name-part-type="species" reg="roeseli">roeseli</tp:taxon-name-part></tp:taxon-name></italic>.</p><p>
              The  taxonomic identity of <italic><tp:taxon-name><tp:taxon-name-part taxon-name-part-type="genus" reg="Camponotus">C.</tp:taxon-name-part><tp:taxon-name-part taxon-name-part-type="species" reg="roeseli">roeseli</tp:taxon-name-part></tp:taxon-name></italic> established by conventional qualitative morphology is supported by multivariate statistical methods. The grouping of samples of this species achieved by the <abbrev xmlns:xlink="http://www.w3.org/1999/xlink" xlink:title="Nest Centroid" id="ABBRID0EMYOO" xlink:type="simple">NC</abbrev>-clustering method is confirmed by <abbrev xmlns:xlink="http://www.w3.org/1999/xlink" xlink:title="Linear Discriminant Analysis" id="ABBRID0EQYOO" xlink:type="simple">LDA</abbrev> with an identification success of 100%.</p></tp:treatment-sec><tp:treatment-sec><!--Section generated to contain objects referenced in tp:taxon-treatment.--><fig id="F13" position="float" orientation="portrait"><object-id xmlns:xlink="http://www.w3.org/1999/xlink" content-type="doi" xlink:type="simple">10.3897/zookeys.1098.73223.figure13</object-id><object-id xmlns:xlink="http://www.w3.org/1999/xlink" content-type="arpha" xlink:type="simple">1162749B-971C-5AAD-BFC5-6CE139A47044</object-id><label>Figure 13.</label><caption><p>Head in full-face view <bold>A</bold><italic><tp:taxon-name><tp:taxon-name-part taxon-name-part-type="genus" reg="Camponotus">C.</tp:taxon-name-part><tp:taxon-name-part taxon-name-part-type="species" reg="bemaheva">bemaheva</tp:taxon-name-part></tp:taxon-name></italic> (<ext-link xmlns:xlink="http://www.w3.org/1999/xlink" xlink:type="simple" ext-link-type="uri" xlink:href="http://www.antweb.org/specimen.do?name=CASENT0154158">CASENT0154158</ext-link>) <bold>B</bold><italic><tp:taxon-name><tp:taxon-name-part taxon-name-part-type="genus" reg="Camponotus">C.</tp:taxon-name-part><tp:taxon-name-part taxon-name-part-type="species" reg="roeseli">roeseli</tp:taxon-name-part></tp:taxon-name></italic> (<ext-link xmlns:xlink="http://www.w3.org/1999/xlink" xlink:type="simple" ext-link-type="uri" xlink:href="http://www.antweb.org/specimen.do?name=CASENT0492473">CASENT0492473</ext-link>).</p></caption><graphic xmlns:xlink="http://www.w3.org/1999/xlink" xlink:href="zookeys-1098-001_article-73223__-g013.jpg" position="float" orientation="portrait" xlink:type="simple" id="oo_678072.jpg"><uri content-type="original_file" xlink:type="simple">https://binary.pensoft.net/fig/678072</uri></graphic></fig><fig id="F14" position="float" orientation="portrait"><object-id xmlns:xlink="http://www.w3.org/1999/xlink" content-type="doi" xlink:type="simple">10.3897/zookeys.1098.73223.figure14</object-id><object-id xmlns:xlink="http://www.w3.org/1999/xlink" content-type="arpha" xlink:type="simple">7ED3D86B-DFD5-5BDE-A582-72510554E5F3</object-id><label>Figure 14.</label><caption><p>Body in lateral view <bold>A</bold><italic><tp:taxon-name><tp:taxon-name-part taxon-name-part-type="genus" reg="Camponotus">C.</tp:taxon-name-part><tp:taxon-name-part taxon-name-part-type="species" reg="daraina">daraina</tp:taxon-name-part></tp:taxon-name></italic> (<ext-link xmlns:xlink="http://www.w3.org/1999/xlink" xlink:type="simple" ext-link-type="uri" xlink:href="http://www.antweb.org/specimen.do?name=CASENT0077433">CASENT0077433</ext-link>) <bold>B</bold><italic><tp:taxon-name><tp:taxon-name-part taxon-name-part-type="genus" reg="Camponotus">C.</tp:taxon-name-part><tp:taxon-name-part taxon-name-part-type="species" reg="roeseli">roeseli</tp:taxon-name-part></tp:taxon-name></italic> (<ext-link xmlns:xlink="http://www.w3.org/1999/xlink" xlink:type="simple" ext-link-type="uri" xlink:href="http://www.antweb.org/specimen.do?name=CASENT0492473">CASENT0492473</ext-link>).</p></caption><graphic xmlns:xlink="http://www.w3.org/1999/xlink" xlink:href="zookeys-1098-001_article-73223__-g014.jpg" position="float" orientation="portrait" xlink:type="simple" id="oo_678073.jpg"><uri content-type="original_file" xlink:type="simple">https://binary.pensoft.net/fig/678073</uri></graphic></fig></tp:treatment-sec><ref-list><ref id="B21"><mixed-citation xmlns:xlink="http://www.w3.org/1999/xlink" xlink:type="simple"><person-group><name name-style="western"><surname>Forel</surname><given-names>A</given-names></name></person-group> (<year>1910</year>) <article-title>Glanures myrmécologiques.</article-title><source>Annales de la Société Entomologique de Belgique</source><volume>54</volume>: <fpage>6</fpage>–<lpage>32</lpage>. <ext-link xlink:type="simple" ext-link-type="doi" xlink:href="10.5962/bhl.part.21462">https://doi.org/10.5962/bhl.part.21462</ext-link></mixed-citation></ref><ref id="B36"><mixed-citation xmlns:xlink="http://www.w3.org/1999/xlink" xlink:type="simple"><person-group><name name-style="western"><surname>Santschi</surname><given-names>F</given-names></name></person-group> (<year>1911b</year>) <article-title>Formicides de diverses provenances.</article-title><source>Annales de la Société Entomologique de Belgique</source><volume>55</volume>: <fpage>278</fpage>–<lpage>287</lpage>.</mixed-citation></ref></ref-list></tp:taxon-treatment>
