# Supplementary material for: ﻿Revision of the Malagasy Camponotus subgenus Myrmosaga (Hymenoptera, Formicidae) using qualitative and quantitative morphology
Source: Zookeys. 2022 May 3;1098:1–180. doi: 10.3897/zookeys.1098.73223 (PMC9848896; doi:10.3897/zookeys.1098.73223)
Supplement: XML Treatment for Camponotus rotrae [file zookeys.1098.73223-treatment34.xml]

<!DOCTYPE tp:taxon-treatment
  PUBLIC "-//TaxonX//DTD Taxonomic Treatment Publishing DTD v0 20100105//EN" "tax-treatment-NSO.dtd">
<tp:taxon-treatment xmlns:tp="http://www.plazi.org/taxpub"><tp:treatment-meta><kwd-group><label>Taxon classification</label><kwd>
                <named-content content-type="kingdom">Animalia</named-content>
              </kwd><kwd>
                <named-content content-type="order">Hymenoptera</named-content>
              </kwd><kwd>
                <named-content content-type="family">Formicidae</named-content>
              </kwd></kwd-group><mixed-citation publication-type="journal"><person-group><name><surname>Rakotonirina</surname><given-names>Jean Claude</given-names></name><name><surname>Fisher</surname><given-names>Brian L.</given-names></name></person-group><article-title>﻿Revision of the Malagasy <tp:taxon-name><tp:taxon-name-part taxon-name-part-type="genus" reg="Camponotus">Camponotus</tp:taxon-name-part></tp:taxon-name> subgenus <tp:taxon-name><tp:taxon-name-part taxon-name-part-type="genus" reg="Camponotus"/><tp:taxon-name-part taxon-name-part-type="subgenus" reg="Myrmosaga">Myrmosaga</tp:taxon-name-part></tp:taxon-name> (<tp:taxon-name><tp:taxon-name-part taxon-name-part-type="order">Hymenoptera</tp:taxon-name-part></tp:taxon-name>, <tp:taxon-name><tp:taxon-name-part taxon-name-part-type="family">Formicidae</tp:taxon-name-part></tp:taxon-name>) using qualitative and quantitative morphology</article-title><source>Zookeys</source><day>03</day><month>05</month><year>2022</year><volume>1098</volume><fpage>1</fpage><lpage>180</lpage><pub-id pub-id-type="doi">10.3897/zookeys.1098.73223</pub-id></mixed-citation></tp:treatment-meta><tp:nomenclature><label>﻿</label><tp:taxon-name>
              <object-id xmlns:xlink="http://www.w3.org/1999/xlink" content-type="arpha" xlink:type="simple">F3D1B794-ADC0-529E-B5FA-6F0DBE7BB716</object-id>
              <tp:taxon-name-part taxon-name-part-type="genus" reg="Camponotus">Camponotus</tp:taxon-name-part>
              <tp:taxon-name-part taxon-name-part-type="species" reg="rotrae">rotrae</tp:taxon-name-part>
              <object-id xmlns:xlink="http://www.w3.org/1999/xlink" content-type="zoobank" xlink:type="simple">http://zoobank.org/1E46205A-A4FB-4D92-9B33-2B89217369B1</object-id>
            </tp:taxon-name><tp:taxon-status xmlns:xlink="http://www.w3.org/1999/xlink" xlink:type="simple">sp. nov.</tp:taxon-status><xref ref-type="fig" rid="F39">Figs 39A</xref><xref ref-type="fig" rid="F72">, 72</xref></tp:nomenclature><tp:treatment-sec sec-type="Holotype worker" id="SECID0EF1OO"><title>Holotype worker.</title><p><bold>Madagascar</bold>: Province <bold>Fianarantsoa</bold>: PN Isalo, 9.1 km 354° N Ranohira, <named-content xmlns:xlink="http://www.w3.org/1999/xlink" content-type="dwc:verbatimCoordinates" xlink:type="simple"><named-content content-type="geo-json" specific-use="{&#34;type&#34;:&#34;Point&#34;,&#34;coordinates&#34;:[45.461670,-22.481670]}" id="NCID0ES1OO" xlink:type="simple">-22.48167, 45.46167</named-content></named-content>, 725 m, gallery forest, ex rotten log, 27–31 Jan 2003 (Fisher, Griswold et al.) collection code: BLF07331, specimen code: <ext-link xmlns:xlink="http://www.w3.org/1999/xlink" xlink:type="simple" ext-link-type="uri" xlink:href="http://www.antweb.org/specimen.do?name=CASENT0485625">CASENT0485625</ext-link> (<named-content xmlns:xlink="http://www.w3.org/1999/xlink" content-type="dwc:institutional_code" xlink:title="California Academy of Sciences" xlink:href="http://grbio.org/institution/california-academy-sciences" xlink:type="simple">CAS</named-content>).</p></tp:treatment-sec><tp:treatment-sec sec-type="Paratype" id="SECID0E21OO"><title>Paratype.</title><p>1 major worker of same data as holotype but specimen coded as: <ext-link xmlns:xlink="http://www.w3.org/1999/xlink" xlink:type="simple" ext-link-type="uri" xlink:href="http://www.antweb.org/specimen.do?name=CASENT0485628">CASENT0485628</ext-link> (<named-content xmlns:xlink="http://www.w3.org/1999/xlink" content-type="dwc:institutional_code" xlink:title="California Academy of Sciences" xlink:href="http://grbio.org/institution/california-academy-sciences" xlink:type="simple">CAS</named-content>).</p></tp:treatment-sec><tp:treatment-sec sec-type="material" id="SECID0EF2OO"><title>Additional material examined.</title><p><bold>Madagascar: Fianarantsoa</bold>: dry wash, 1 km E of PN Isalo Interpretive Center, <named-content xmlns:xlink="http://www.w3.org/1999/xlink" content-type="dwc:verbatimCoordinates" xlink:type="simple"><named-content content-type="geo-json" specific-use="{&#34;type&#34;:&#34;Point&#34;,&#34;coordinates&#34;:[45.358170,-22.626670]}" id="NCID0EQ2OO" xlink:type="simple">-22.62667, 45.35817</named-content></named-content>, 885 m, dry wash (R. Harin’Hala) (<named-content xmlns:xlink="http://www.w3.org/1999/xlink" content-type="dwc:institutional_code" xlink:title="California Academy of Sciences" xlink:href="http://grbio.org/institution/california-academy-sciences" xlink:type="simple">CAS</named-content>); Horombe Region, District of Ihosy, PN Isalo, 900 m E of ANGAP Interpretation Center, <named-content xmlns:xlink="http://www.w3.org/1999/xlink" content-type="dwc:verbatimCoordinates" xlink:type="simple"><named-content content-type="geo-json" specific-use="{&#34;type&#34;:&#34;Point&#34;,&#34;coordinates&#34;:[45.358170,-22.626670]}" id="NCID0E32OO" xlink:type="simple">-22.62667, 45.35817</named-content></named-content>, 701 m, open area near stream (Rin’Ha, Mike) (<named-content xmlns:xlink="http://www.w3.org/1999/xlink" content-type="dwc:institutional_code" xlink:title="California Academy of Sciences" xlink:href="http://grbio.org/institution/california-academy-sciences" xlink:type="simple">CAS</named-content>); PN Andringitra, Forêt Ravaro 12.5 km SW Antanifotsy, <named-content xmlns:xlink="http://www.w3.org/1999/xlink" content-type="dwc:verbatimCoordinates" xlink:type="simple"><named-content content-type="geo-json" specific-use="{&#34;type&#34;:&#34;Point&#34;,&#34;coordinates&#34;:[46.845000,-22.211670]}" id="NCID0EI3OO" xlink:type="simple">-22.21167, 46.845</named-content></named-content>, 1500–1800 m, montane rainforest, (S. Razafimandimby) (<named-content xmlns:xlink="http://www.w3.org/1999/xlink" content-type="dwc:institutional_code" xlink:title="California Academy of Sciences" xlink:href="http://grbio.org/institution/california-academy-sciences" xlink:type="simple">CAS</named-content>); PN Isalo, 9.1 km 354° N Ranohira, <named-content xmlns:xlink="http://www.w3.org/1999/xlink" content-type="dwc:verbatimCoordinates" xlink:type="simple"><named-content content-type="geo-json" specific-use="{&#34;type&#34;:&#34;Point&#34;,&#34;coordinates&#34;:[45.461670,-22.481670]}" id="NCID0EU3OO" xlink:type="simple">-22.48167, 45.46167</named-content></named-content>, 725 m, gallery forest (Fisher, Griswold et al.) (<named-content xmlns:xlink="http://www.w3.org/1999/xlink" content-type="dwc:institutional_code" xlink:title="California Academy of Sciences" xlink:href="http://grbio.org/institution/california-academy-sciences" xlink:type="simple">CAS</named-content>); stream area, 900 m E of PN Isalo Interpretive Center, <named-content xmlns:xlink="http://www.w3.org/1999/xlink" content-type="dwc:verbatimCoordinates" xlink:type="simple"><named-content content-type="geo-json" specific-use="{&#34;type&#34;:&#34;Point&#34;,&#34;coordinates&#34;:[45.358170,-22.626670]}" id="NCID0EA4OO" xlink:type="simple">-22.62667, 45.35817</named-content></named-content>, 750 m, open area near stream (R. Harin’Hala) (<named-content xmlns:xlink="http://www.w3.org/1999/xlink" content-type="dwc:institutional_code" xlink:title="California Academy of Sciences" xlink:href="http://grbio.org/institution/california-academy-sciences" xlink:type="simple">CAS</named-content>). <bold>Mahajanga</bold>: PN Ankarafantsika, Forêt de Tsimaloto, 18.3 km 46° NE de Tsaramandroso, <named-content xmlns:xlink="http://www.w3.org/1999/xlink" content-type="dwc:verbatimCoordinates" xlink:type="simple"><named-content content-type="geo-json" specific-use="{&#34;type&#34;:&#34;Point&#34;,&#34;coordinates&#34;:[47.143610,-16.228060]}" id="NCID0EO4OO" xlink:type="simple">-16.22806, 47.14361</named-content></named-content>, 135 m, tropical dry forest (Fisher, Griswold et al.) (<named-content xmlns:xlink="http://www.w3.org/1999/xlink" content-type="dwc:institutional_code" xlink:title="California Academy of Sciences" xlink:href="http://grbio.org/institution/california-academy-sciences" xlink:type="simple">CAS</named-content>). <bold>Toliara</bold>: FC Analavelona, 29.2 km 343° NNW Mahaboboka, <named-content xmlns:xlink="http://www.w3.org/1999/xlink" content-type="dwc:verbatimCoordinates" xlink:type="simple"><named-content content-type="geo-json" specific-use="{&#34;type&#34;:&#34;Point&#34;,&#34;coordinates&#34;:[44.190000,-22.675000]}" id="NCID0E34OO" xlink:type="simple">-22.675, 44.19</named-content></named-content>, 1100 m, montane rainforest (Fisher, Griswold et al.) (<named-content xmlns:xlink="http://www.w3.org/1999/xlink" content-type="dwc:institutional_code" xlink:title="California Academy of Sciences" xlink:href="http://grbio.org/institution/california-academy-sciences" xlink:type="simple">CAS</named-content>).</p></tp:treatment-sec><tp:treatment-sec sec-type="diagnosis" id="SECID0EF5OO"><title>Diagnosis.</title><p>In full-face view, lateral margins of head anterior to eye level diverging posteriorly; anterior clypeal margin truncate; two pairs of white spots present on second and third abdominal tergites; pronotum, mesonotum, and propodeum not forming separate convexities, metanotal groove not depressed; propodeum immediately in junction with promesonotum; propodeal dorsum straight.</p></tp:treatment-sec><tp:treatment-sec sec-type="description" id="SECID0EK5OO"><title>Description.</title><p><bold>Minor worker.</bold> In full-face view, lateral margin of head diverging posteriorly towards level of eye, rounding evenly to posterior margin behind eye level; eye protruding and small (<abbrev xmlns:xlink="http://www.w3.org/1999/xlink" xlink:title="Eye length" id="ABBRID0ES5OO" xlink:type="simple">EL</abbrev>/<abbrev xmlns:xlink="http://www.w3.org/1999/xlink" xlink:title="Cephalic size" id="ABBRID0EW5OO" xlink:type="simple">CS</abbrev>: 0.24±0.01; 0.22–0.26), not interrupting lateral cephalic border, level of its posterior margin located approximately at posterior 1/4 of head (<abbrev xmlns:xlink="http://www.w3.org/1999/xlink" xlink:title="Postocular distance" id="ABBRID0E15OO" xlink:type="simple">PoOc</abbrev>/<abbrev xmlns:xlink="http://www.w3.org/1999/xlink" xlink:title="Maximum cephalic length" id="ABBRID0E55OO" xlink:type="simple">CL</abbrev>: 0.25±0.01; 0.23–0.25); frontal carinae wide (<abbrev xmlns:xlink="http://www.w3.org/1999/xlink" xlink:title="Frontal carina distance" id="ABBRID0EC6OO" xlink:type="simple">FR</abbrev>/<abbrev xmlns:xlink="http://www.w3.org/1999/xlink" xlink:title="Cephalic size" id="ABBRID0EG6OO" xlink:type="simple">CS</abbrev>: 0.31±0.01; 0.29–0.33), posteriorly diverging, distance between them larger than their smallest distance to eye; clypeus with anterolateral angle and straight anteromedian margin; two apical teeth of mandible normally distant; antennal scape relatively long (<abbrev xmlns:xlink="http://www.w3.org/1999/xlink" xlink:title="Scape length" id="ABBRID0EK6OO" xlink:type="simple">SL</abbrev>/<abbrev xmlns:xlink="http://www.w3.org/1999/xlink" xlink:title="Cephalic size" id="ABBRID0EO6OO" xlink:type="simple">CS</abbrev>: 1.19±0.05; 1.08–1.27). Promesonotum weakly convex, mesopropodeum almost flat; metanotal groove barely visible or indistinct; propodeal dorsum nearly straight, its junction to declivity bluntly angulate; propodeal dorsum two and a 1/2 times as long as declivity. Petiolar node short and high, with dorsal margin inclined posteriorly and rounding to anterior margin; anterior and posterior faces at almost the same height; femur of hind leg rounded axially, not twisted near base.</p><p>First and second gastral tergites with a pair of white spots; lateral margin of head without erect hairs; two erect hairs present near posterior margin of head; antennal scape covered only with appressed hairs; pronotum with few erect hairs; mesonotum with one pair of erect hairs; posterodorsal corner of propodeum with two pairs of erect hairs. Body color shining brown to dark-brown; apical portion of appendages with lighter color.</p><p><bold>Major worker.</bold> Differing from minor worker in the following characters: larger head (<abbrev xmlns:xlink="http://www.w3.org/1999/xlink" xlink:title="Cephalic size" id="ABBRID0EX6OO" xlink:type="simple">CS</abbrev>: 2.29±0.17; 2.03–2.42; <abbrev xmlns:xlink="http://www.w3.org/1999/xlink" xlink:title="v" id="ABBRID0E26OO" xlink:type="simple">CWb</abbrev>/<abbrev xmlns:xlink="http://www.w3.org/1999/xlink" xlink:title="Maximum cephalic length" id="ABBRID0E66OO" xlink:type="simple">CL</abbrev>: 1.03±0.01; 1.02–1.04) with more or less straight posterior margin; apical 1/5 of antennal scape surpassing posterior cephalic margin; in lateral view, mesosoma characterized by even convexity of pronotum and mesonotum, separated from propodeum by distinct metanotum; propodeal dorsum strongly sloping to declivity surface and two and a 1/2 times as long as declivity.</p></tp:treatment-sec><tp:treatment-sec sec-type="distribution" id="SECID0EDAPO"><title>Distribution and biology.</title><p>Endemic to Madagascar, <italic><tp:taxon-name><tp:taxon-name-part taxon-name-part-type="genus" reg="Camponotus">C.</tp:taxon-name-part><tp:taxon-name-part taxon-name-part-type="species" reg="rotrae">rotrae</tp:taxon-name-part></tp:taxon-name></italic> is geographically limited to the south-central high plateau of Madagascar. The species occupies montane rainforests of the PN Andringitra, gallery forest and grassland of the PN Isalo, savannah woodland of Itremo, and relict montane rainforest of the Forêt Classée d’Analavelona (Fig. <xref ref-type="fig" rid="F72">72D</xref>). The species nests mainly in rotten logs and under stones. Based on collection data, workers most often forage on the ground and rarely on lower vegetation.</p><fig id="F72" position="float" orientation="portrait"><object-id xmlns:xlink="http://www.w3.org/1999/xlink" content-type="doi" xlink:type="simple">10.3897/zookeys.1098.73223.figure72</object-id><object-id xmlns:xlink="http://www.w3.org/1999/xlink" content-type="arpha" xlink:type="simple">77DF1695-BDE6-5A6F-AB07-54B63005A58B</object-id><label>Figure 72.</label><caption><p><italic><tp:taxon-name><tp:taxon-name-part taxon-name-part-type="genus" reg="Camponotus">Camponotus</tp:taxon-name-part><tp:taxon-name-part taxon-name-part-type="species" reg="rotrae">rotrae</tp:taxon-name-part></tp:taxon-name></italic><bold>A</bold> lateral view <bold>B</bold> head in full-face view <bold>C</bold> dorsal view of holotype minor worker <ext-link xmlns:xlink="http://www.w3.org/1999/xlink" xlink:type="simple" ext-link-type="uri" xlink:href="http://www.antweb.org/specimen.do?name=CASENT0485625">CASENT0485625</ext-link><bold>D</bold> distribution map.</p></caption><graphic xmlns:xlink="http://www.w3.org/1999/xlink" xlink:href="zookeys-1098-001_article-73223__-g072.jpg" position="float" orientation="portrait" xlink:type="simple" id="oo_678131.jpg"><uri content-type="original_file" xlink:type="simple">https://binary.pensoft.net/fig/678131</uri></graphic></fig></tp:treatment-sec><tp:treatment-sec sec-type="discussion" id="SECID0E5BPO"><title>Discussion.</title><p>See discussion under <italic><tp:taxon-name><tp:taxon-name-part taxon-name-part-type="genus" reg="Camponotus">C.</tp:taxon-name-part><tp:taxon-name-part taxon-name-part-type="species" reg="gibber">gibber</tp:taxon-name-part></tp:taxon-name></italic>. The qualitative morphological distinction of <italic><tp:taxon-name><tp:taxon-name-part taxon-name-part-type="genus" reg="Camponotus">C.</tp:taxon-name-part><tp:taxon-name-part taxon-name-part-type="species" reg="rotrae">rotrae</tp:taxon-name-part></tp:taxon-name></italic> from other species has been confirmed by multivariate analyses of quantitative morphology. The cluster of <italic><tp:taxon-name><tp:taxon-name-part taxon-name-part-type="genus" reg="Camponotus">C.</tp:taxon-name-part><tp:taxon-name-part taxon-name-part-type="species" reg="rotrae">rotrae</tp:taxon-name-part></tp:taxon-name></italic> samples in the dendrogram of the <abbrev xmlns:xlink="http://www.w3.org/1999/xlink" xlink:title="Nest Centroid" id="ABBRID0ELDPO" xlink:type="simple">NC</abbrev>-clustering is supported by <abbrev xmlns:xlink="http://www.w3.org/1999/xlink" xlink:title="Linear Discriminant Analysis" id="ABBRID0EPDPO" xlink:type="simple">LDA</abbrev> with a classification success of 100%.</p></tp:treatment-sec><tp:treatment-sec sec-type="etymology" id="SECID0ETDPO"><title>Etymology.</title><p>
              The  species name <italic>rotrae</italic> is a non-Latin singular noun used in apposition.</p></tp:treatment-sec><tp:treatment-sec><!--Section generated to contain objects referenced in tp:taxon-treatment.--><fig id="F39" position="float" orientation="portrait"><object-id xmlns:xlink="http://www.w3.org/1999/xlink" content-type="doi" xlink:type="simple">10.3897/zookeys.1098.73223.figure39</object-id><object-id xmlns:xlink="http://www.w3.org/1999/xlink" content-type="arpha" xlink:type="simple">49BFE47C-9869-5AF4-9496-1E24E8AFE9E3</object-id><label>Figure 39.</label><caption><p>Mesosoma in lateral view <bold>A</bold><italic><tp:taxon-name><tp:taxon-name-part taxon-name-part-type="genus" reg="Camponotus">C.</tp:taxon-name-part><tp:taxon-name-part taxon-name-part-type="species" reg="rotrae">rotrae</tp:taxon-name-part></tp:taxon-name></italic> (<ext-link xmlns:xlink="http://www.w3.org/1999/xlink" xlink:type="simple" ext-link-type="uri" xlink:href="http://www.antweb.org/specimen.do?name=CASENT0485625">CASENT0485625</ext-link>) <bold>B</bold><italic><tp:taxon-name><tp:taxon-name-part taxon-name-part-type="genus" reg="Camponotus">C.</tp:taxon-name-part><tp:taxon-name-part taxon-name-part-type="species" reg="quadrimaculatus">quadrimaculatus</tp:taxon-name-part></tp:taxon-name></italic> (<ext-link xmlns:xlink="http://www.w3.org/1999/xlink" xlink:type="simple" ext-link-type="uri" xlink:href="http://www.antweb.org/specimen.do?name=CASENT0121629">CASENT0121629</ext-link>).</p></caption><graphic xmlns:xlink="http://www.w3.org/1999/xlink" xlink:href="zookeys-1098-001_article-73223__-g039.jpg" position="float" orientation="portrait" xlink:type="simple" id="oo_678098.jpg"><uri content-type="original_file" xlink:type="simple">https://binary.pensoft.net/fig/678098</uri></graphic></fig></tp:treatment-sec></tp:taxon-treatment>
