# Supplementary material for: ﻿Revision of the Malagasy Camponotus subgenus Myrmosaga (Hymenoptera, Formicidae) using qualitative and quantitative morphology
Source: Zookeys. 2022 May 3;1098:1–180. doi: 10.3897/zookeys.1098.73223 (PMC9848896; doi:10.3897/zookeys.1098.73223)
Supplement: XML Treatment for Camponotus strangulatus [file zookeys.1098.73223-treatment36.xml]

<!DOCTYPE tp:taxon-treatment
  PUBLIC "-//TaxonX//DTD Taxonomic Treatment Publishing DTD v0 20100105//EN" "tax-treatment-NSO.dtd">
<tp:taxon-treatment xmlns:tp="http://www.plazi.org/taxpub"><tp:treatment-meta><kwd-group><label>Taxon classification</label><kwd>
                <named-content content-type="kingdom">Animalia</named-content>
              </kwd><kwd>
                <named-content content-type="order">Hymenoptera</named-content>
              </kwd><kwd>
                <named-content content-type="family">Formicidae</named-content>
              </kwd></kwd-group><mixed-citation publication-type="journal"><person-group><name><surname>Rakotonirina</surname><given-names>Jean Claude</given-names></name><name><surname>Fisher</surname><given-names>Brian L.</given-names></name></person-group><article-title>﻿Revision of the Malagasy <tp:taxon-name><tp:taxon-name-part taxon-name-part-type="genus" reg="Camponotus">Camponotus</tp:taxon-name-part></tp:taxon-name> subgenus <tp:taxon-name><tp:taxon-name-part taxon-name-part-type="genus" reg="Camponotus"/><tp:taxon-name-part taxon-name-part-type="subgenus" reg="Myrmosaga">Myrmosaga</tp:taxon-name-part></tp:taxon-name> (<tp:taxon-name><tp:taxon-name-part taxon-name-part-type="order">Hymenoptera</tp:taxon-name-part></tp:taxon-name>, <tp:taxon-name><tp:taxon-name-part taxon-name-part-type="family">Formicidae</tp:taxon-name-part></tp:taxon-name>) using qualitative and quantitative morphology</article-title><source>Zookeys</source><day>03</day><month>05</month><year>2022</year><volume>1098</volume><fpage>1</fpage><lpage>180</lpage><pub-id pub-id-type="doi">10.3897/zookeys.1098.73223</pub-id></mixed-citation></tp:treatment-meta><tp:nomenclature><label>﻿</label><tp:taxon-name>
              <object-id xmlns:xlink="http://www.w3.org/1999/xlink" content-type="arpha" xlink:type="simple">2D09D46F-7B27-5B47-8699-E9E028733DB3</object-id>
              <tp:taxon-name-part taxon-name-part-type="genus" reg="Camponotus">Camponotus</tp:taxon-name-part>
              <tp:taxon-name-part taxon-name-part-type="species" reg="strangulatus">strangulatus</tp:taxon-name-part>
            </tp:taxon-name><tp:taxon-authority>Santschi</tp:taxon-authority><xref ref-type="fig" rid="F29">Figs 29A</xref><xref ref-type="fig" rid="F74">, 74</xref><tp:nomenclature-citation-list><tp:nomenclature-citation><tp:taxon-name>
                  <tp:taxon-name-part taxon-name-part-type="genus" reg="Camponotus">Camponotus</tp:taxon-name-part>
                  <tp:taxon-name-part taxon-name-part-type="species" reg="maculatus">maculatus</tp:taxon-name-part>
                  <tp:taxon-name-part taxon-name-part-type="infraspecific-rank">st.</tp:taxon-name-part>
                  <tp:taxon-name-part taxon-name-part-type="stage" reg="strangulatus">strangulatus</tp:taxon-name-part>
                </tp:taxon-name><comment>Santschi, 1911a: 129. Lectotype major worker, by present designation, Madagascar, Vitikampy; Morondava, AntWeb <ext-link xmlns:xlink="http://www.w3.org/1999/xlink" xlink:type="simple" ext-link-type="uri" xlink:href="http://www.antweb.org/specimen.do?name=CASENT0101097">CASENT0101097</ext-link> (<named-content xmlns:xlink="http://www.w3.org/1999/xlink" content-type="dwc:institutional_code" xlink:title="Naturhistorisches Museum, Basel" xlink:href="http://grbio.org/institution/naturhistorisches-museum-basel-0" xlink:type="simple">NHMB</named-content>) [examined]. Raised to species by <xref ref-type="bibr" rid="B28">Olson and Ward 1996</xref>: 164.</comment></tp:nomenclature-citation><tp:nomenclature-citation><tp:taxon-name>
                  <tp:taxon-name-part taxon-name-part-type="genus" reg="Camponotus">Camponotus</tp:taxon-name-part>
                  <tp:taxon-name-part taxon-name-part-type="species" reg="hova">hova</tp:taxon-name-part>
                  <tp:taxon-name-part taxon-name-part-type="subspecies" reg="maculatoides">maculatoides</tp:taxon-name-part>
                </tp:taxon-name><comment>Emery, 1920b: 6. Lectotype minor worker, by present designation, Madagascar, Nosibe, Antsiranana (Voeltzkow) AntWeb <ext-link xmlns:xlink="http://www.w3.org/1999/xlink" xlink:type="simple" ext-link-type="uri" xlink:href="http://www.antweb.org/specimen.do?name=CASENT0101095">CASENT0101095</ext-link> (<named-content xmlns:xlink="http://www.w3.org/1999/xlink" content-type="dwc:institutional_code" xlink:title="Naturhistorisches Museum, Basel" xlink:href="http://grbio.org/institution/naturhistorisches-museum-basel-0" xlink:type="simple">NHMB</named-content>) [examined]. Paralectotypes: 1 minor worker and 3 major workers of same data as lectotype, but minor and majors respectively specimen coded as: <ext-link xmlns:xlink="http://www.w3.org/1999/xlink" xlink:type="simple" ext-link-type="uri" xlink:href="http://www.antweb.org/specimen.do?name=CASENT0101339">CASENT0101339</ext-link>, <ext-link xmlns:xlink="http://www.w3.org/1999/xlink" xlink:type="simple" ext-link-type="uri" xlink:href="http://www.antweb.org/specimen.do?name=CASENT0101338">CASENT0101338</ext-link>, <ext-link xmlns:xlink="http://www.w3.org/1999/xlink" xlink:type="simple" ext-link-type="uri" xlink:href="http://www.antweb.org/specimen.do?name=CASENT0101747">CASENT0101747</ext-link> (<named-content xmlns:xlink="http://www.w3.org/1999/xlink" content-type="dwc:institutional_code" xlink:title="Musée d’Histoire Naturelle" xlink:href="http://grbio.org/institution/museum-dhistoire-naturelle-6" xlink:type="simple">MHNG</named-content>) and <ext-link xmlns:xlink="http://www.w3.org/1999/xlink" xlink:type="simple" ext-link-type="uri" xlink:href="http://www.antweb.org/specimen.do?name=CASENT0101095">CASENT0101095</ext-link> (<named-content xmlns:xlink="http://www.w3.org/1999/xlink" content-type="dwc:institutional_code" xlink:title="Naturhistorisches Museum, Basel" xlink:href="http://grbio.org/institution/naturhistorisches-museum-basel-0" xlink:type="simple">NHMB</named-content>) [examined]. [First available use of <tp:taxon-name><tp:taxon-name-part taxon-name-part-type="genus" reg="Camponotus">Camponotus</tp:taxon-name-part><tp:taxon-name-part taxon-name-part-type="species" reg="maculatus">maculatus</tp:taxon-name-part><tp:taxon-name-part taxon-name-part-type="infraspecific-rank">r.</tp:taxon-name-part><tp:taxon-name-part taxon-name-part-type="race" reg="hova">hova</tp:taxon-name-part><tp:taxon-name-part taxon-name-part-type="infraspecific-rank">var.</tp:taxon-name-part><tp:taxon-name-part taxon-name-part-type="variety" reg="maculatoides">maculatoides</tp:taxon-name-part></tp:taxon-name> Forel, 1897: 200]. Syn. nov.</comment></tp:nomenclature-citation><tp:nomenclature-citation><tp:taxon-name>
                  <tp:taxon-name-part taxon-name-part-type="genus" reg="Camponotus"/>
                  <tp:taxon-name-part taxon-name-part-type="species" reg="strangulatus"/>
                </tp:taxon-name><comment>Note: As junior synonym by Emery 1920: 6. [Emery established <tp:taxon-name><tp:taxon-name-part taxon-name-part-type="genus" reg="Camponotus">Camponotus</tp:taxon-name-part><tp:taxon-name-part taxon-name-part-type="species" reg="strangulatus">strangulatus</tp:taxon-name-part></tp:taxon-name> as the junior synonym of <tp:taxon-name><tp:taxon-name-part taxon-name-part-type="genus" reg="Camponotus">Camponotus</tp:taxon-name-part><tp:taxon-name-part taxon-name-part-type="species" reg="maculatoides">maculatoides</tp:taxon-name-part></tp:taxon-name> but the former name has priority: <xref ref-type="bibr" rid="B2">Bolton 1995</xref>: 125]. </comment></tp:nomenclature-citation></tp:nomenclature-citation-list></tp:nomenclature><tp:treatment-sec sec-type="material" id="SECID0E4VPO"><title>Additional material examined.</title><p><bold>Comoros: Grande Comore</bold>: Domani, <named-content xmlns:xlink="http://www.w3.org/1999/xlink" content-type="dwc:verbatimCoordinates" xlink:type="simple"><named-content content-type="geo-json" specific-use="{&#34;type&#34;:&#34;Point&#34;,&#34;coordinates&#34;:[43.280000,-11.517780]}" id="NCID0EIWPO" xlink:type="simple">-11.51778, 43.28</named-content></named-content>, 25 m, coastal scrub (B.L. Fisher et al.) (<named-content xmlns:xlink="http://www.w3.org/1999/xlink" content-type="dwc:institutional_code" xlink:title="California Academy of Sciences" xlink:href="http://grbio.org/institution/california-academy-sciences" xlink:type="simple">CAS</named-content>); Pidjani, <named-content xmlns:xlink="http://www.w3.org/1999/xlink" content-type="dwc:verbatimCoordinates" xlink:type="simple"><named-content content-type="geo-json" specific-use="{&#34;type&#34;:&#34;Point&#34;,&#34;coordinates&#34;:[43.451480,-11.754470]}" id="NCID0EUWPO" xlink:type="simple">-11.75447, 43.45148</named-content></named-content>, 35 m, coastal scrub (B.L. Fisher et al.) (<named-content xmlns:xlink="http://www.w3.org/1999/xlink" content-type="dwc:institutional_code" xlink:title="California Academy of Sciences" xlink:href="http://grbio.org/institution/california-academy-sciences" xlink:type="simple">CAS</named-content>). <bold>Mohéli</bold>: Madahali 50, <named-content xmlns:xlink="http://www.w3.org/1999/xlink" content-type="dwc:verbatimCoordinates" xlink:type="simple"><named-content content-type="geo-json" specific-use="{&#34;type&#34;:&#34;Point&#34;,&#34;coordinates&#34;:[43.868570,-12.374210]}" id="NCID0ECXPO" xlink:type="simple">-12.37421, 43.86857</named-content></named-content>, 50 m, coastal dry forest scrub (B.L. Fisher et al.) (<named-content xmlns:xlink="http://www.w3.org/1999/xlink" content-type="dwc:institutional_code" xlink:title="California Academy of Sciences" xlink:href="http://grbio.org/institution/california-academy-sciences" xlink:type="simple">CAS</named-content>); Ouallah, <named-content xmlns:xlink="http://www.w3.org/1999/xlink" content-type="dwc:verbatimCoordinates" xlink:type="simple"><named-content content-type="geo-json" specific-use="{&#34;type&#34;:&#34;Point&#34;,&#34;coordinates&#34;:[43.668510,-12.342340]}" id="NCID0EOXPO" xlink:type="simple">-12.34234, 43.66851</named-content></named-content>, 1 m, mangrove (B.L. Fisher et al.) (<named-content xmlns:xlink="http://www.w3.org/1999/xlink" content-type="dwc:institutional_code" xlink:title="California Academy of Sciences" xlink:href="http://grbio.org/institution/california-academy-sciences" xlink:type="simple">CAS</named-content>). <bold>Juan De Nova Island</bold>: <named-content xmlns:xlink="http://www.w3.org/1999/xlink" content-type="dwc:verbatimCoordinates" xlink:type="simple"><named-content content-type="geo-json" specific-use="{&#34;type&#34;:&#34;Point&#34;,&#34;coordinates&#34;:[42.721020,-17.048910]}" id="NCID0E3XPO" xlink:type="simple">-17.04891, 42.72102</named-content></named-content>, 10 m, littoral vegetation (B.L. Fisher) (<named-content xmlns:xlink="http://www.w3.org/1999/xlink" content-type="dwc:institutional_code" xlink:title="California Academy of Sciences" xlink:href="http://grbio.org/institution/california-academy-sciences" xlink:type="simple">CAS</named-content>). <bold>Madagascar: Antananarivo</bold>: Analamanga Region, District of Ankazobe, Ambohitantely, 46 km NE of Ankazobe, <named-content xmlns:xlink="http://www.w3.org/1999/xlink" content-type="dwc:verbatimCoordinates" xlink:type="simple"><named-content content-type="geo-json" specific-use="{&#34;type&#34;:&#34;Point&#34;,&#34;coordinates&#34;:[47.281500,-18.198000]}" id="NCID0EKYPO" xlink:type="simple">-18.198, 47.2815</named-content></named-content>, 701 m, Forêt sclerophylle (Mike, Rinha) (<named-content xmlns:xlink="http://www.w3.org/1999/xlink" content-type="dwc:institutional_code" xlink:title="California Academy of Sciences" xlink:href="http://grbio.org/institution/california-academy-sciences" xlink:type="simple">CAS</named-content>); RS Ambohitantely, Forêt d’Ambohitantely, 20.9 km 72° NE d’Ankazobe, <named-content xmlns:xlink="http://www.w3.org/1999/xlink" content-type="dwc:verbatimCoordinates" xlink:type="simple"><named-content content-type="geo-json" specific-use="{&#34;type&#34;:&#34;Point&#34;,&#34;coordinates&#34;:[47.286830,-18.225280]}" id="NCID0EWYPO" xlink:type="simple">-18.22528, 47.28683</named-content></named-content>, 1410 m, montane rainforest (Fisher, Griswold et al.) (<named-content xmlns:xlink="http://www.w3.org/1999/xlink" content-type="dwc:institutional_code" xlink:title="California Academy of Sciences" xlink:href="http://grbio.org/institution/california-academy-sciences" xlink:type="simple">CAS</named-content>). <bold>Antsiranana</bold>: [Loucoubé auf Nossi-Bé]; Nosy be; Nosibe (Carl Bosse) (<named-content xmlns:xlink="http://www.w3.org/1999/xlink" content-type="dwc:institutional_code" xlink:title="Musée d’Histoire Naturelle" xlink:href="http://grbio.org/institution/museum-dhistoire-naturelle-6" xlink:type="simple">MHNG</named-content>); District of Vohemar, Analabe Sahaka 43 km E of Daraina, <named-content xmlns:xlink="http://www.w3.org/1999/xlink" content-type="dwc:verbatimCoordinates" xlink:type="simple"><named-content content-type="geo-json" specific-use="{&#34;type&#34;:&#34;Point&#34;,&#34;coordinates&#34;:[49.902330,-13.079330]}" id="NCID0EIZPO" xlink:type="simple">-13.07933, 49.90233</named-content></named-content>, 30 m, wooded grassland-bushland (Mike, Rin’ha) (<named-content xmlns:xlink="http://www.w3.org/1999/xlink" content-type="dwc:institutional_code" xlink:title="California Academy of Sciences" xlink:href="http://grbio.org/institution/california-academy-sciences" xlink:type="simple">CAS</named-content>); Forêt d’Orangea, 3.6 km 128° SE Remena, <named-content xmlns:xlink="http://www.w3.org/1999/xlink" content-type="dwc:verbatimCoordinates" xlink:type="simple"><named-content content-type="geo-json" specific-use="{&#34;type&#34;:&#34;Point&#34;,&#34;coordinates&#34;:[49.374670,-12.258890]}" id="NCID0EUZPO" xlink:type="simple">-12.25889, 49.37467</named-content></named-content>, 90 m, littoral rainforest (Fisher, Griswold et al.) (<named-content xmlns:xlink="http://www.w3.org/1999/xlink" content-type="dwc:institutional_code" xlink:title="California Academy of Sciences" xlink:href="http://grbio.org/institution/california-academy-sciences" xlink:type="simple">CAS</named-content>); Galoko chain, Mont Kalabenono, <named-content xmlns:xlink="http://www.w3.org/1999/xlink" content-type="dwc:verbatimCoordinates" xlink:type="simple"><named-content content-type="geo-json" specific-use="{&#34;type&#34;:&#34;Point&#34;,&#34;coordinates&#34;:[48.672820,-13.641790]}" id="NCID0EA1PO" xlink:type="simple">-13.64179, 48.67282</named-content></named-content>, 643 m, rainforest (B.L. Fisher et al.) (<named-content xmlns:xlink="http://www.w3.org/1999/xlink" content-type="dwc:institutional_code" xlink:title="California Academy of Sciences" xlink:href="http://grbio.org/institution/california-academy-sciences" xlink:type="simple">CAS</named-content>); Galoko chain, Mont Kalabenono, <named-content xmlns:xlink="http://www.w3.org/1999/xlink" content-type="dwc:verbatimCoordinates" xlink:type="simple"><named-content content-type="geo-json" specific-use="{&#34;type&#34;:&#34;Point&#34;,&#34;coordinates&#34;:[48.673740,-13.639990]}" id="NCID0EM1PO" xlink:type="simple">-13.63999, 48.67374</named-content></named-content>, 498 m, rainforest (B.L. Fisher et al.) (<named-content xmlns:xlink="http://www.w3.org/1999/xlink" content-type="dwc:institutional_code" xlink:title="California Academy of Sciences" xlink:href="http://grbio.org/institution/california-academy-sciences" xlink:type="simple">CAS</named-content>); Nosy Be, 4 km ESE Andoany (=Hellville), <named-content xmlns:xlink="http://www.w3.org/1999/xlink" content-type="dwc:verbatimCoordinates" xlink:type="simple"><named-content content-type="geo-json" specific-use="{&#34;type&#34;:&#34;Point&#34;,&#34;coordinates&#34;:[48.300000,-13.416670]}" id="NCID0EY1PO" xlink:type="simple">-13.41667, 48.3</named-content></named-content>, &lt;5 m, littoral vegetation (P.S. Ward) (<named-content xmlns:xlink="http://www.w3.org/1999/xlink" content-type="dwc:institutional_code" xlink:title="California Academy of Sciences" xlink:href="http://grbio.org/institution/california-academy-sciences" xlink:type="simple">CAS</named-content>); Nosy Be, RNI Lokobe, 6.3 km 112° ESE Hellville, <named-content xmlns:xlink="http://www.w3.org/1999/xlink" content-type="dwc:verbatimCoordinates" xlink:type="simple"><named-content content-type="geo-json" specific-use="{&#34;type&#34;:&#34;Point&#34;,&#34;coordinates&#34;:[48.331170,-13.419330]}" id="NCID0EE2PO" xlink:type="simple">-13.41933, 48.33117</named-content></named-content>, 30 m, rainforest (Fisher, Griswold et al.) (<named-content xmlns:xlink="http://www.w3.org/1999/xlink" content-type="dwc:institutional_code" xlink:title="California Academy of Sciences" xlink:href="http://grbio.org/institution/california-academy-sciences" xlink:type="simple">CAS</named-content>); PN Montagne d’Ambre, Fozalanana, <named-content xmlns:xlink="http://www.w3.org/1999/xlink" content-type="dwc:verbatimCoordinates" xlink:type="simple"><named-content content-type="geo-json" specific-use="{&#34;type&#34;:&#34;Point&#34;,&#34;coordinates&#34;:[49.221570,-12.466370]}" id="NCID0EQ2PO" xlink:type="simple">-12.46637, 49.22157</named-content></named-content>, 475 m, dry forest (B.L. Fisher et al.) (<named-content xmlns:xlink="http://www.w3.org/1999/xlink" content-type="dwc:institutional_code" xlink:title="California Academy of Sciences" xlink:href="http://grbio.org/institution/california-academy-sciences" xlink:type="simple">CAS</named-content>); Réserve Analamerana, 16.7 km 123° Anivorano-Nord, <named-content xmlns:xlink="http://www.w3.org/1999/xlink" content-type="dwc:verbatimCoordinates" xlink:type="simple"><named-content content-type="geo-json" specific-use="{&#34;type&#34;:&#34;Point&#34;,&#34;coordinates&#34;:[49.373830,-12.804670]}" id="NCID0E32PO" xlink:type="simple">-12.80467, 49.37383</named-content></named-content>, 225 m, tropical dry forest (B.L. Fisher) (<named-content xmlns:xlink="http://www.w3.org/1999/xlink" content-type="dwc:institutional_code" xlink:title="California Academy of Sciences" xlink:href="http://grbio.org/institution/california-academy-sciences" xlink:type="simple">CAS</named-content>); SAVA Region District of Vohemar, Andranotsimaty, Dry forest, 9 km NE of Daraina, <named-content xmlns:xlink="http://www.w3.org/1999/xlink" content-type="dwc:verbatimCoordinates" xlink:type="simple"><named-content content-type="geo-json" specific-use="{&#34;type&#34;:&#34;Point&#34;,&#34;coordinates&#34;:[49.700670,-13.169500]}" id="NCID0EI3PO" xlink:type="simple">-13.1695, 49.70067</named-content></named-content>, 90 m, dry dense forest (Mike, Rinha) (<named-content xmlns:xlink="http://www.w3.org/1999/xlink" content-type="dwc:institutional_code" xlink:title="California Academy of Sciences" xlink:href="http://grbio.org/institution/california-academy-sciences" xlink:type="simple">CAS</named-content>); Taizambato, 22.9 km NE Ambanja, <named-content xmlns:xlink="http://www.w3.org/1999/xlink" content-type="dwc:verbatimCoordinates" xlink:type="simple"><named-content content-type="geo-json" specific-use="{&#34;type&#34;:&#34;Point&#34;,&#34;coordinates&#34;:[48.567220,-13.509200]}" id="NCID0EU3PO" xlink:type="simple">-13.5092, 48.56722</named-content></named-content>, 16 m, coconut plantation (B.L. Fisher et al.) (<named-content xmlns:xlink="http://www.w3.org/1999/xlink" content-type="dwc:institutional_code" xlink:title="California Academy of Sciences" xlink:href="http://grbio.org/institution/california-academy-sciences" xlink:type="simple">CAS</named-content>); PN Montagne d’Ambre [1<sup>st</sup> campsite], 960 m, rainforest (R. Harin’Hala) (<named-content xmlns:xlink="http://www.w3.org/1999/xlink" content-type="dwc:institutional_code" xlink:title="California Academy of Sciences" xlink:href="http://grbio.org/institution/california-academy-sciences" xlink:type="simple">CAS</named-content>); PN Montagne d’Ambre [Petit Lac road], <named-content xmlns:xlink="http://www.w3.org/1999/xlink" content-type="dwc:verbatimCoordinates" xlink:type="simple"><named-content content-type="geo-json" specific-use="{&#34;type&#34;:&#34;Point&#34;,&#34;coordinates&#34;:[49.166667,-12.533333]}" id="NCID0EG4PO" xlink:type="simple">-12.533333, 49.166667</named-content></named-content>, 1125 m, rainforest (R. Harin’Hala) (<named-content xmlns:xlink="http://www.w3.org/1999/xlink" content-type="dwc:institutional_code" xlink:title="California Academy of Sciences" xlink:href="http://grbio.org/institution/california-academy-sciences" xlink:type="simple">CAS</named-content>). <bold>Fianarantsoa</bold>: Amoron’i Mania Region, District of Ambositra, Italaviana <italic><tp:taxon-name><tp:taxon-name-part taxon-name-part-type="genus" reg="Uapaca">Uapaca</tp:taxon-name-part></tp:taxon-name></italic> forest, 35 km SE of Antsirabe, <named-content xmlns:xlink="http://www.w3.org/1999/xlink" content-type="dwc:verbatimCoordinates" xlink:type="simple"><named-content content-type="geo-json" specific-use="{&#34;type&#34;:&#34;Point&#34;,&#34;coordinates&#34;:[47.086000,-20.173330]}" id="NCID0E24PO" xlink:type="simple">-20.17333, 47.086</named-content></named-content>, 1359 m, <italic><tp:taxon-name><tp:taxon-name-part taxon-name-part-type="genus" reg="Uapaca">Uapaca</tp:taxon-name-part></tp:taxon-name></italic> forest (Rin’Ha, Mike) (<named-content xmlns:xlink="http://www.w3.org/1999/xlink" content-type="dwc:institutional_code" xlink:title="California Academy of Sciences" xlink:href="http://grbio.org/institution/california-academy-sciences" xlink:type="simple">CAS</named-content>); Atsimo Atsinanana Region, District of Farafangana, Mahabo Mananivo, 50 km S of Farafangana Ampitavananima, Forest low altitude, Littoral forest on sand 2 km E of Mobot office, <named-content xmlns:xlink="http://www.w3.org/1999/xlink" content-type="dwc:verbatimCoordinates" xlink:type="simple"><named-content content-type="geo-json" specific-use="{&#34;type&#34;:&#34;Point&#34;,&#34;coordinates&#34;:[47.717000,-23.129830]}" id="NCID0EO5PO" xlink:type="simple">-23.12983, 47.717</named-content></named-content>, 33 m, Littoral Low Alt Rain Forest (Mike, Frank, Rin’ha) (<named-content xmlns:xlink="http://www.w3.org/1999/xlink" content-type="dwc:institutional_code" xlink:title="California Academy of Sciences" xlink:href="http://grbio.org/institution/california-academy-sciences" xlink:type="simple">CAS</named-content>); Vatovavy Fitovinany Region, District of Ifanadiana, 12 km W of Ranomafana, <named-content xmlns:xlink="http://www.w3.org/1999/xlink" content-type="dwc:verbatimCoordinates" xlink:type="simple"><named-content content-type="geo-json" specific-use="{&#34;type&#34;:&#34;Point&#34;,&#34;coordinates&#34;:[47.407170,-21.250830]}" id="NCID0E15PO" xlink:type="simple">-21.25083, 47.40717</named-content></named-content>, 1127 m, forest edge, open area (Rin’Ha, Mike) (<named-content xmlns:xlink="http://www.w3.org/1999/xlink" content-type="dwc:institutional_code" xlink:title="California Academy of Sciences" xlink:href="http://grbio.org/institution/california-academy-sciences" xlink:type="simple">CAS</named-content>); RS Manombo, 32 km SE of Farafangana, <named-content xmlns:xlink="http://www.w3.org/1999/xlink" content-type="dwc:verbatimCoordinates" xlink:type="simple"><named-content content-type="geo-json" specific-use="{&#34;type&#34;:&#34;Point&#34;,&#34;coordinates&#34;:[47.720000,-23.021830]}" id="NCID0EG6PO" xlink:type="simple">-23.02183, 47.72</named-content></named-content>, 36 m, Lowland rainforest (Rin’Ha, Mike) (<named-content xmlns:xlink="http://www.w3.org/1999/xlink" content-type="dwc:institutional_code" xlink:title="California Academy of Sciences" xlink:href="http://grbio.org/institution/california-academy-sciences" xlink:type="simple">CAS</named-content>). Miandritsara Forest, 40 km S of Ambositra, <named-content xmlns:xlink="http://www.w3.org/1999/xlink" content-type="dwc:verbatimCoordinates" xlink:type="simple"><named-content content-type="geo-json" specific-use="{&#34;type&#34;:&#34;Point&#34;,&#34;coordinates&#34;:[47.175670,-20.792670]}" id="NCID0ES6PO" xlink:type="simple">-20.79267, 47.17567</named-content></named-content>, 822 m, Low altitude rainforest (Rin’Ha, Mike) (<named-content xmlns:xlink="http://www.w3.org/1999/xlink" content-type="dwc:institutional_code" xlink:title="California Academy of Sciences" xlink:href="http://grbio.org/institution/california-academy-sciences" xlink:type="simple">CAS</named-content>); PN Andringitra, Forêt Ravaro 12.5 km SW Antanifotsy, <named-content xmlns:xlink="http://www.w3.org/1999/xlink" content-type="dwc:verbatimCoordinates" xlink:type="simple"><named-content content-type="geo-json" specific-use="{&#34;type&#34;:&#34;Point&#34;,&#34;coordinates&#34;:[46.845000,-22.211670]}" id="NCID0E56PO" xlink:type="simple">-22.21167, 46.845</named-content></named-content>, 1500–1800 m, montane rainforest, (S. Razafimandimby) (<named-content xmlns:xlink="http://www.w3.org/1999/xlink" content-type="dwc:institutional_code" xlink:title="California Academy of Sciences" xlink:href="http://grbio.org/institution/california-academy-sciences" xlink:type="simple">CAS</named-content>); radio tower, PN Ranomafana, <named-content xmlns:xlink="http://www.w3.org/1999/xlink" content-type="dwc:verbatimCoordinates" xlink:type="simple"><named-content content-type="geo-json" specific-use="{&#34;type&#34;:&#34;Point&#34;,&#34;coordinates&#34;:[47.407170,-21.258330]}" id="NCID0EKAQO" xlink:type="simple">-21.25833, 47.40717</named-content></named-content>, 1130 m, forest edge, mixed tropical forest, open area (M. Irwin, R. Harin’Hala) (<named-content xmlns:xlink="http://www.w3.org/1999/xlink" content-type="dwc:institutional_code" xlink:title="California Academy of Sciences" xlink:href="http://grbio.org/institution/california-academy-sciences" xlink:type="simple">CAS</named-content>); Vohiparara broken bridge, <named-content xmlns:xlink="http://www.w3.org/1999/xlink" content-type="dwc:verbatimCoordinates" xlink:type="simple"><named-content content-type="geo-json" specific-use="{&#34;type&#34;:&#34;Point&#34;,&#34;coordinates&#34;:[47.369830,-21.226170]}" id="NCID0EWAQO" xlink:type="simple">-21.22617, 47.36983</named-content></named-content>, 1110 m, high altitude rainforest (R. Harin’Hala) (<named-content xmlns:xlink="http://www.w3.org/1999/xlink" content-type="dwc:institutional_code" xlink:title="California Academy of Sciences" xlink:href="http://grbio.org/institution/california-academy-sciences" xlink:type="simple">CAS</named-content>). <bold>Mahajanga</bold>: Ambalahonko, 5.69 km S Antsohihy, <named-content xmlns:xlink="http://www.w3.org/1999/xlink" content-type="dwc:verbatimCoordinates" xlink:type="simple"><named-content content-type="geo-json" specific-use="{&#34;type&#34;:&#34;Point&#34;,&#34;coordinates&#34;:[48.014210,-14.843900]}" id="NCID0EEBQO" xlink:type="simple">-14.8439, 48.01421</named-content></named-content>, 21 m, urban garden (B.L. Fisher et al.) (<named-content xmlns:xlink="http://www.w3.org/1999/xlink" content-type="dwc:institutional_code" xlink:title="California Academy of Sciences" xlink:href="http://grbio.org/institution/california-academy-sciences" xlink:type="simple">CAS</named-content>); Boeny Region, District of Soalala, Namoroka village, Befatika Andranovory 7 km NW of Vilanandro village, <named-content xmlns:xlink="http://www.w3.org/1999/xlink" content-type="dwc:verbatimCoordinates" xlink:type="simple"><named-content content-type="geo-json" specific-use="{&#34;type&#34;:&#34;Point&#34;,&#34;coordinates&#34;:[45.391330,-16.469670]}" id="NCID0EQBQO" xlink:type="simple">-16.46967, 45.39133</named-content></named-content>, 120 m, Dense dry forest (Irwin, Rin’ha) (<named-content xmlns:xlink="http://www.w3.org/1999/xlink" content-type="dwc:institutional_code" xlink:title="California Academy of Sciences" xlink:href="http://grbio.org/institution/california-academy-sciences" xlink:type="simple">CAS</named-content>); Boeny Region: PN Ankarafantsika, Ambodimanga, <named-content xmlns:xlink="http://www.w3.org/1999/xlink" content-type="dwc:verbatimCoordinates" xlink:type="simple"><named-content content-type="geo-json" specific-use="{&#34;type&#34;:&#34;Point&#34;,&#34;coordinates&#34;:[46.824430,-16.323420]}" id="NCID0E3BQO" xlink:type="simple">-16.32342, 46.82443</named-content></named-content>, 75 m, dry forest, Canopy Bootcamp, (A. Karunakaran) (<named-content xmlns:xlink="http://www.w3.org/1999/xlink" content-type="dwc:institutional_code" xlink:title="California Academy of Sciences" xlink:href="http://grbio.org/institution/california-academy-sciences" xlink:type="simple">CAS</named-content>); Boeny Region; District of Soalala, Namoroka 53 km of Soalala, Ambatofolaka dry forest 3 km N of Vilanandro villlage, <named-content xmlns:xlink="http://www.w3.org/1999/xlink" content-type="dwc:verbatimCoordinates" xlink:type="simple"><named-content content-type="geo-json" specific-use="{&#34;type&#34;:&#34;Point&#34;,&#34;coordinates&#34;:[45.391330,-16.473330]}" id="NCID0EICQO" xlink:type="simple">-16.47333, 45.39133</named-content></named-content>, 105 m, dense dry forest in the mud (Mike, Rin’ha) (<named-content xmlns:xlink="http://www.w3.org/1999/xlink" content-type="dwc:institutional_code" xlink:title="California Academy of Sciences" xlink:href="http://grbio.org/institution/california-academy-sciences" xlink:type="simple">CAS</named-content>); Forêt de Tsimembo, 8.7 km 336° NNW Soatana, <named-content xmlns:xlink="http://www.w3.org/1999/xlink" content-type="dwc:verbatimCoordinates" xlink:type="simple"><named-content content-type="geo-json" specific-use="{&#34;type&#34;:&#34;Point&#34;,&#34;coordinates&#34;:[44.440670,-19.021390]}" id="NCID0EUCQO" xlink:type="simple">-19.02139, 44.44067</named-content></named-content>, 20 m, tropical dry forest (Fisher-Griswold Arthropod Team) (<named-content xmlns:xlink="http://www.w3.org/1999/xlink" content-type="dwc:institutional_code" xlink:title="California Academy of Sciences" xlink:href="http://grbio.org/institution/california-academy-sciences" xlink:type="simple">CAS</named-content>); Melaky Region, District of Maintirano, Asondrodava dry forest against dune 15 km N of Maintirano, <named-content xmlns:xlink="http://www.w3.org/1999/xlink" content-type="dwc:verbatimCoordinates" xlink:type="simple"><named-content content-type="geo-json" specific-use="{&#34;type&#34;:&#34;Point&#34;,&#34;coordinates&#34;:[44.035500,-17.965330]}" id="NCID0EADQO" xlink:type="simple">-17.96533, 44.0355</named-content></named-content>, 16 m, dry forest (Irwin, Rinha) (<named-content xmlns:xlink="http://www.w3.org/1999/xlink" content-type="dwc:institutional_code" xlink:title="California Academy of Sciences" xlink:href="http://grbio.org/institution/california-academy-sciences" xlink:type="simple">CAS</named-content>); Melaky Region, District of Besalampy, Marofototra dry forest, 17 km W of Besalampy, <named-content xmlns:xlink="http://www.w3.org/1999/xlink" content-type="dwc:verbatimCoordinates" xlink:type="simple"><named-content content-type="geo-json" specific-use="{&#34;type&#34;:&#34;Point&#34;,&#34;coordinates&#34;:[44.423670,-16.721670]}" id="NCID0EMDQO" xlink:type="simple">-16.72167, 44.42367</named-content></named-content>, 51 m, dry wash in the dry forest (Irwin, Rin’ha) (<named-content xmlns:xlink="http://www.w3.org/1999/xlink" content-type="dwc:institutional_code" xlink:title="California Academy of Sciences" xlink:href="http://grbio.org/institution/california-academy-sciences" xlink:type="simple">CAS</named-content>); Melaky Region, District of Besalampy, Analangidro dry forest, 07 km NE of Besalampy, <named-content xmlns:xlink="http://www.w3.org/1999/xlink" content-type="dwc:verbatimCoordinates" xlink:type="simple"><named-content content-type="geo-json" specific-use="{&#34;type&#34;:&#34;Point&#34;,&#34;coordinates&#34;:[44.523500,-16.691500]}" id="NCID0EYDQO" xlink:type="simple">-16.6915, 44.5235</named-content></named-content>, 25 m, dry forest on sand (Irwin, Rin’ha) (<named-content xmlns:xlink="http://www.w3.org/1999/xlink" content-type="dwc:institutional_code" xlink:title="California Academy of Sciences" xlink:href="http://grbio.org/institution/california-academy-sciences" xlink:type="simple">CAS</named-content>); Melaky Region, District of Maintirano, Asondrodava dry forest, 15 km N of Maintirano, <named-content xmlns:xlink="http://www.w3.org/1999/xlink" content-type="dwc:verbatimCoordinates" xlink:type="simple"><named-content content-type="geo-json" specific-use="{&#34;type&#34;:&#34;Point&#34;,&#34;coordinates&#34;:[44.035500,-17.965330]}" id="NCID0EEEQO" xlink:type="simple">-17.96533, 44.0355</named-content></named-content>, 6 m, dry forest (Irwin, Rinha) (<named-content xmlns:xlink="http://www.w3.org/1999/xlink" content-type="dwc:institutional_code" xlink:title="California Academy of Sciences" xlink:href="http://grbio.org/institution/california-academy-sciences" xlink:type="simple">CAS</named-content>); Melaky Region, District of Mintirano, Ampasy 50 km E of Maintirano, <named-content xmlns:xlink="http://www.w3.org/1999/xlink" content-type="dwc:verbatimCoordinates" xlink:type="simple"><named-content content-type="geo-json" specific-use="{&#34;type&#34;:&#34;Point&#34;,&#34;coordinates&#34;:[44.452000,-18.004000]}" id="NCID0EQEQO" xlink:type="simple">-18.004, 44.452</named-content></named-content>, 85 m, dry forest (Mike, Rin’ha) (<named-content xmlns:xlink="http://www.w3.org/1999/xlink" content-type="dwc:institutional_code" xlink:title="California Academy of Sciences" xlink:href="http://grbio.org/institution/california-academy-sciences" xlink:type="simple">CAS</named-content>); Melaky Region; District of Besalampy marofototra palm forest, 17 km W of Besalampy, <named-content xmlns:xlink="http://www.w3.org/1999/xlink" content-type="dwc:verbatimCoordinates" xlink:type="simple"><named-content content-type="geo-json" specific-use="{&#34;type&#34;:&#34;Point&#34;,&#34;coordinates&#34;:[44.423670,-16.721670]}" id="NCID0E3EQO" xlink:type="simple">-16.72167, 44.42367</named-content></named-content>, 10 m, Palm trees on sand (Irwin, Rin’ha) (<named-content xmlns:xlink="http://www.w3.org/1999/xlink" content-type="dwc:institutional_code" xlink:title="California Academy of Sciences" xlink:href="http://grbio.org/institution/california-academy-sciences" xlink:type="simple">CAS</named-content>); PN Ankarafantsika, Forêt de Tsimaloto, 18.3 km 46° NE de Tsaramandroso, <named-content xmlns:xlink="http://www.w3.org/1999/xlink" content-type="dwc:verbatimCoordinates" xlink:type="simple"><named-content content-type="geo-json" specific-use="{&#34;type&#34;:&#34;Point&#34;,&#34;coordinates&#34;:[47.143610,-16.228060]}" id="NCID0EIFQO" xlink:type="simple">-16.22806, 47.14361</named-content></named-content>, 135 m, tropical dry forest (Fisher, Griswold et al.) (<named-content xmlns:xlink="http://www.w3.org/1999/xlink" content-type="dwc:institutional_code" xlink:title="California Academy of Sciences" xlink:href="http://grbio.org/institution/california-academy-sciences" xlink:type="simple">CAS</named-content>); PN Baie de Baly, 12.4 km 337° NNW Soalala, <named-content xmlns:xlink="http://www.w3.org/1999/xlink" content-type="dwc:verbatimCoordinates" xlink:type="simple"><named-content content-type="geo-json" specific-use="{&#34;type&#34;:&#34;Point&#34;,&#34;coordinates&#34;:[45.265000,-16.010000]}" id="NCID0EUFQO" xlink:type="simple">-16.01, 45.265</named-content></named-content>, 10 m, tropical dry forest (Fisher, Griswold et al.) (<named-content xmlns:xlink="http://www.w3.org/1999/xlink" content-type="dwc:institutional_code" xlink:title="California Academy of Sciences" xlink:href="http://grbio.org/institution/california-academy-sciences" xlink:type="simple">CAS</named-content>); PN Namoroka, 9.8 km 300° WNW Vilanandro, <named-content xmlns:xlink="http://www.w3.org/1999/xlink" content-type="dwc:verbatimCoordinates" xlink:type="simple"><named-content content-type="geo-json" specific-use="{&#34;type&#34;:&#34;Point&#34;,&#34;coordinates&#34;:[45.350000,-16.466670]}" id="NCID0EAGQO" xlink:type="simple">-16.46667, 45.35</named-content></named-content>, 140 m, tropical dry forest (Fisher, Griswold et al.) (<named-content xmlns:xlink="http://www.w3.org/1999/xlink" content-type="dwc:institutional_code" xlink:title="California Academy of Sciences" xlink:href="http://grbio.org/institution/california-academy-sciences" xlink:type="simple">CAS</named-content>); PN Tsingy de Bemaraha, 2.5 km 62° ENE Bekopaka, Ankidrodroa River, <named-content xmlns:xlink="http://www.w3.org/1999/xlink" content-type="dwc:verbatimCoordinates" xlink:type="simple"><named-content content-type="geo-json" specific-use="{&#34;type&#34;:&#34;Point&#34;,&#34;coordinates&#34;:[44.814670,-19.132220]}" id="NCID0EMGQO" xlink:type="simple">-19.13222, 44.81467</named-content></named-content>, 100 m, tropical dry forest on Tsingy (Fisher-Griswold Arthropod Team) (<named-content xmlns:xlink="http://www.w3.org/1999/xlink" content-type="dwc:institutional_code" xlink:title="California Academy of Sciences" xlink:href="http://grbio.org/institution/california-academy-sciences" xlink:type="simple">CAS</named-content>); PN Tsingy de Bemaraha, 3.4 km 93° E Bekopaka, Tombeau Vazimba, <named-content xmlns:xlink="http://www.w3.org/1999/xlink" content-type="dwc:verbatimCoordinates" xlink:type="simple"><named-content content-type="geo-json" specific-use="{&#34;type&#34;:&#34;Point&#34;,&#34;coordinates&#34;:[44.828000,-19.141940]}" id="NCID0EYGQO" xlink:type="simple">-19.14194, 44.828</named-content></named-content>, 50 m, tropical dry forest (Fisher-Griswold Arthropod Team) (<named-content xmlns:xlink="http://www.w3.org/1999/xlink" content-type="dwc:institutional_code" xlink:title="California Academy of Sciences" xlink:href="http://grbio.org/institution/california-academy-sciences" xlink:type="simple">CAS</named-content>); Réserve forestière Beanka, 50.2 km E Maintirano, <named-content xmlns:xlink="http://www.w3.org/1999/xlink" content-type="dwc:verbatimCoordinates" xlink:type="simple"><named-content content-type="geo-json" specific-use="{&#34;type&#34;:&#34;Point&#34;,&#34;coordinates&#34;:[44.472650,-17.887560]}" id="NCID0EEHQO" xlink:type="simple">-17.88756, 44.47265</named-content></named-content>, 153 m, tropical dry forest on tsingy (B.L. Fisher et al.) (<named-content xmlns:xlink="http://www.w3.org/1999/xlink" content-type="dwc:institutional_code" xlink:title="California Academy of Sciences" xlink:href="http://grbio.org/institution/california-academy-sciences" xlink:type="simple">CAS</named-content>); RS Bemarivo, 23.8 km 223° SW Besalampy, <named-content xmlns:xlink="http://www.w3.org/1999/xlink" content-type="dwc:verbatimCoordinates" xlink:type="simple"><named-content content-type="geo-json" specific-use="{&#34;type&#34;:&#34;Point&#34;,&#34;coordinates&#34;:[44.368330,-16.925000]}" id="NCID0EQHQO" xlink:type="simple">-16.925, 44.36833</named-content></named-content>, 30 m, tropical dry forest (Fisher, Griswold et al.) (<named-content xmlns:xlink="http://www.w3.org/1999/xlink" content-type="dwc:institutional_code" xlink:title="California Academy of Sciences" xlink:href="http://grbio.org/institution/california-academy-sciences" xlink:type="simple">CAS</named-content>). <bold>Toliara</bold>: [Vitikampy; Morondava; Museum Paris, G. Grandidier 1899]; Morondava, <named-content xmlns:xlink="http://www.w3.org/1999/xlink" content-type="dwc:verbatimCoordinates" xlink:type="simple"><named-content content-type="geo-json" specific-use="{&#34;type&#34;:&#34;Point&#34;,&#34;coordinates&#34;:[44.299996,-20.290419]}" id="NCID0E5HQO" xlink:type="simple">-20.290419, 44.299996</named-content></named-content>, 6 m (<named-content xmlns:xlink="http://www.w3.org/1999/xlink" content-type="dwc:institutional_code" xlink:title="California Academy of Sciences" xlink:href="http://grbio.org/institution/california-academy-sciences" xlink:type="simple">CAS</named-content>); 48 km ENE Morondava, Kirindy, <named-content xmlns:xlink="http://www.w3.org/1999/xlink" content-type="dwc:verbatimCoordinates" xlink:type="simple"><named-content content-type="geo-json" specific-use="{&#34;type&#34;:&#34;Point&#34;,&#34;coordinates&#34;:[44.650000,-20.066670]}" id="NCID0EKIQO" xlink:type="simple">-20.06667, 44.65</named-content></named-content>, 30 m, tropical dry forest (D.M. Olson) (<named-content xmlns:xlink="http://www.w3.org/1999/xlink" content-type="dwc:institutional_code" xlink:title="California Academy of Sciences" xlink:href="http://grbio.org/institution/california-academy-sciences" xlink:type="simple">CAS</named-content>); Ambovombe, <named-content xmlns:xlink="http://www.w3.org/1999/xlink" content-type="dwc:verbatimCoordinates" xlink:type="simple"><named-content content-type="geo-json" specific-use="{&#34;type&#34;:&#34;Point&#34;,&#34;coordinates&#34;:[46.092830,-25.177500]}" id="NCID0EWIQO" xlink:type="simple">-25.1775, 46.09283</named-content></named-content>, 25 m, urban/garden (B.L. Fisher et al.) (<named-content xmlns:xlink="http://www.w3.org/1999/xlink" content-type="dwc:institutional_code" xlink:title="California Academy of Sciences" xlink:href="http://grbio.org/institution/california-academy-sciences" xlink:type="simple">CAS</named-content>); Ampanihy; Behompy, <named-content xmlns:xlink="http://www.w3.org/1999/xlink" content-type="dwc:verbatimCoordinates" xlink:type="simple"><named-content content-type="geo-json" specific-use="{&#34;type&#34;:&#34;Point&#34;,&#34;coordinates&#34;:[43.945762,-23.209835]}" id="NCID0ECJQO" xlink:type="simple">-23.209835, 43.9457622</named-content></named-content>, 268 m, urban/garden (B.L. Fisher et al.) (<named-content xmlns:xlink="http://www.w3.org/1999/xlink" content-type="dwc:institutional_code" xlink:title="California Academy of Sciences" xlink:href="http://grbio.org/institution/california-academy-sciences" xlink:type="simple">CAS</named-content>); Anosy Region, District of Amboasary, 58 km SW of Fort Dauphin, 08 km NW of Amboasary, Berenty Special Reserve, <named-content xmlns:xlink="http://www.w3.org/1999/xlink" content-type="dwc:verbatimCoordinates" xlink:type="simple"><named-content content-type="geo-json" specific-use="{&#34;type&#34;:&#34;Point&#34;,&#34;coordinates&#34;:[46.305500,-25.021000]}" id="NCID0EOJQO" xlink:type="simple">-25.021, 46.3055</named-content></named-content>, 36 m, spiny forest (Mike, Rin’ha) (<named-content xmlns:xlink="http://www.w3.org/1999/xlink" content-type="dwc:institutional_code" xlink:title="California Academy of Sciences" xlink:href="http://grbio.org/institution/california-academy-sciences" xlink:type="simple">CAS</named-content>); Atsimo Andrefana Region, District of Tulear II, Mikea deciduous dry forest 3 km N Andranomavo village, <named-content xmlns:xlink="http://www.w3.org/1999/xlink" content-type="dwc:verbatimCoordinates" xlink:type="simple"><named-content content-type="geo-json" specific-use="{&#34;type&#34;:&#34;Point&#34;,&#34;coordinates&#34;:[43.475500,-22.903670]}" id="NCID0E1JQO" xlink:type="simple">-22.90367, 43.4755</named-content></named-content>, 30 m, Deciduous dry forest (Rin’Ha, Mike) (<named-content xmlns:xlink="http://www.w3.org/1999/xlink" content-type="dwc:institutional_code" xlink:title="California Academy of Sciences" xlink:href="http://grbio.org/institution/california-academy-sciences" xlink:type="simple">CAS</named-content>); Atsimo Andrefana Region, District of Tulear II, Mikea spiny forest 8 km N Andranomavo village, <named-content xmlns:xlink="http://www.w3.org/1999/xlink" content-type="dwc:verbatimCoordinates" xlink:type="simple"><named-content content-type="geo-json" specific-use="{&#34;type&#34;:&#34;Point&#34;,&#34;coordinates&#34;:[43.398830,-22.913330]}" id="NCID0EGKQO" xlink:type="simple">-22.91333, 43.39883</named-content></named-content>, 37 m, spiny forest (Rin’Ha, Mike) (<named-content xmlns:xlink="http://www.w3.org/1999/xlink" content-type="dwc:institutional_code" xlink:title="California Academy of Sciences" xlink:href="http://grbio.org/institution/california-academy-sciences" xlink:type="simple">CAS</named-content>); Atsimo Andrefana Region, District of Tulear II, Private dry forest, Ifaty 30 km N of Tulear, <named-content xmlns:xlink="http://www.w3.org/1999/xlink" content-type="dwc:verbatimCoordinates" xlink:type="simple"><named-content content-type="geo-json" specific-use="{&#34;type&#34;:&#34;Point&#34;,&#34;coordinates&#34;:[43.616830,-23.179670]}" id="NCID0ESKQO" xlink:type="simple">-23.17967, 43.61683</named-content></named-content>, 9 m, vegetation on sandy area (Mike, Rin’ha) (<named-content xmlns:xlink="http://www.w3.org/1999/xlink" content-type="dwc:institutional_code" xlink:title="California Academy of Sciences" xlink:href="http://grbio.org/institution/california-academy-sciences" xlink:type="simple">CAS</named-content>); Betioky, <named-content xmlns:xlink="http://www.w3.org/1999/xlink" content-type="dwc:verbatimCoordinates" xlink:type="simple"><named-content content-type="geo-json" specific-use="{&#34;type&#34;:&#34;Point&#34;,&#34;coordinates&#34;:[44.380170,-23.721170]}" id="NCID0E5KQO" xlink:type="simple">-23.72117, 44.38017</named-content></named-content>, 270 m, urban/garden (B.L. Fisher et al.) (<named-content xmlns:xlink="http://www.w3.org/1999/xlink" content-type="dwc:institutional_code" xlink:title="California Academy of Sciences" xlink:href="http://grbio.org/institution/california-academy-sciences" xlink:type="simple">CAS</named-content>); Beza-Mahafaly, 27 km E Betioky, <named-content xmlns:xlink="http://www.w3.org/1999/xlink" content-type="dwc:verbatimCoordinates" xlink:type="simple"><named-content content-type="geo-json" specific-use="{&#34;type&#34;:&#34;Point&#34;,&#34;coordinates&#34;:[44.633330,-23.650000]}" id="NCID0EKLQO" xlink:type="simple">-23.65, 44.63333</named-content></named-content>, 135 m, tropical dry forest (B.L. Fisher) (<named-content xmlns:xlink="http://www.w3.org/1999/xlink" content-type="dwc:institutional_code" xlink:title="California Academy of Sciences" xlink:href="http://grbio.org/institution/california-academy-sciences" xlink:type="simple">CAS</named-content>); Col du Manangotry, <named-content xmlns:xlink="http://www.w3.org/1999/xlink" content-type="dwc:verbatimCoordinates" xlink:type="simple"><named-content content-type="geo-json" specific-use="{&#34;type&#34;:&#34;Point&#34;,&#34;coordinates&#34;:[46.800000,-24.750000]}" id="NCID0EWLQO" xlink:type="simple">-24.75, 46.8</named-content></named-content>, 600 m, rainforest edge (B.L. Fisher) (<named-content xmlns:xlink="http://www.w3.org/1999/xlink" content-type="dwc:institutional_code" xlink:title="California Academy of Sciences" xlink:href="http://grbio.org/institution/california-academy-sciences" xlink:type="simple">CAS</named-content>); Ehazoara Canyon, 26 km E Betioky, <named-content xmlns:xlink="http://www.w3.org/1999/xlink" content-type="dwc:verbatimCoordinates" xlink:type="simple"><named-content content-type="geo-json" specific-use="{&#34;type&#34;:&#34;Point&#34;,&#34;coordinates&#34;:[44.633330,-23.683330]}" id="NCID0ECMQO" xlink:type="simple">-23.68333, 44.63333</named-content></named-content>, 175 m, tropical dry forest (B.L. Fisher) (<named-content xmlns:xlink="http://www.w3.org/1999/xlink" content-type="dwc:institutional_code" xlink:title="California Academy of Sciences" xlink:href="http://grbio.org/institution/california-academy-sciences" xlink:type="simple">CAS</named-content>); Ejeda, <named-content xmlns:xlink="http://www.w3.org/1999/xlink" content-type="dwc:verbatimCoordinates" xlink:type="simple"><named-content content-type="geo-json" specific-use="{&#34;type&#34;:&#34;Point&#34;,&#34;coordinates&#34;:[44.516000,-24.350500]}" id="NCID0EOMQO" xlink:type="simple">-24.3505, 44.516</named-content></named-content>, 250 m, urban/garden (B.L. Fisher et al.) (<named-content xmlns:xlink="http://www.w3.org/1999/xlink" content-type="dwc:institutional_code" xlink:title="California Academy of Sciences" xlink:href="http://grbio.org/institution/california-academy-sciences" xlink:type="simple">CAS</named-content>); Fiherenana, <named-content xmlns:xlink="http://www.w3.org/1999/xlink" content-type="dwc:verbatimCoordinates" xlink:type="simple"><named-content content-type="geo-json" specific-use="{&#34;type&#34;:&#34;Point&#34;,&#34;coordinates&#34;:[43.870830,-23.235280]}" id="NCID0E1MQO" xlink:type="simple">-23.23528, 43.87083</named-content></named-content>, 50 m, degraded gallery forest (Frontier Project) (<named-content xmlns:xlink="http://www.w3.org/1999/xlink" content-type="dwc:institutional_code" xlink:title="California Academy of Sciences" xlink:href="http://grbio.org/institution/california-academy-sciences" xlink:type="simple">CAS</named-content>); Fiherenana, <named-content xmlns:xlink="http://www.w3.org/1999/xlink" content-type="dwc:verbatimCoordinates" xlink:type="simple"><named-content content-type="geo-json" specific-use="{&#34;type&#34;:&#34;Point&#34;,&#34;coordinates&#34;:[43.880880,-23.222520]}" id="NCID0EGNQO" xlink:type="simple">-23.22252, 43.88088</named-content></named-content>, 65 m, gallery forest, degraded (Frontier Wilderness Project) (<named-content xmlns:xlink="http://www.w3.org/1999/xlink" content-type="dwc:institutional_code" xlink:title="California Academy of Sciences" xlink:href="http://grbio.org/institution/california-academy-sciences" xlink:type="simple">CAS</named-content>); Forêt de Beroboka, 5.9 km 131° SE Ankidranoka, <named-content xmlns:xlink="http://www.w3.org/1999/xlink" content-type="dwc:verbatimCoordinates" xlink:type="simple"><named-content content-type="geo-json" specific-use="{&#34;type&#34;:&#34;Point&#34;,&#34;coordinates&#34;:[43.366330,-22.233060]}" id="NCID0ESNQO" xlink:type="simple">-22.23306, 43.36633</named-content></named-content>, 80 m, tropical dry forest (Fisher-Griswold Arthropod Team) (<named-content xmlns:xlink="http://www.w3.org/1999/xlink" content-type="dwc:institutional_code" xlink:title="California Academy of Sciences" xlink:href="http://grbio.org/institution/california-academy-sciences" xlink:type="simple">CAS</named-content>); Forêt de Mahavelo, Isantoria River, <named-content xmlns:xlink="http://www.w3.org/1999/xlink" content-type="dwc:verbatimCoordinates" xlink:type="simple"><named-content content-type="geo-json" specific-use="{&#34;type&#34;:&#34;Point&#34;,&#34;coordinates&#34;:[46.157170,-24.758330]}" id="NCID0E5NQO" xlink:type="simple">-24.75833, 46.15717</named-content></named-content>, 110 m, spiny forest/thicket (Fisher-Griswold Arthropod Team) (<named-content xmlns:xlink="http://www.w3.org/1999/xlink" content-type="dwc:institutional_code" xlink:title="California Academy of Sciences" xlink:href="http://grbio.org/institution/california-academy-sciences" xlink:type="simple">CAS</named-content>); Forêt de Mite, 20.7 km 29° WNW Tongobory, <named-content xmlns:xlink="http://www.w3.org/1999/xlink" content-type="dwc:verbatimCoordinates" xlink:type="simple"><named-content content-type="geo-json" specific-use="{&#34;type&#34;:&#34;Point&#34;,&#34;coordinates&#34;:[44.121330,-23.524170]}" id="NCID0EKOQO" xlink:type="simple">-23.52417, 44.12133</named-content></named-content>, 75 m, gallery forest (Fisher-Griswold Arthropod Team) (<named-content xmlns:xlink="http://www.w3.org/1999/xlink" content-type="dwc:institutional_code" xlink:title="California Academy of Sciences" xlink:href="http://grbio.org/institution/california-academy-sciences" xlink:type="simple">CAS</named-content>); Forêt de Tsinjoriaky, 6.2 km 84° E Tsifota, <named-content xmlns:xlink="http://www.w3.org/1999/xlink" content-type="dwc:verbatimCoordinates" xlink:type="simple"><named-content content-type="geo-json" specific-use="{&#34;type&#34;:&#34;Point&#34;,&#34;coordinates&#34;:[43.420670,-22.802220]}" id="NCID0EWOQO" xlink:type="simple">-22.80222, 43.42067</named-content></named-content>, 70 m, spiny forest/thicket (Fisher-Griswold Arthropod Team) (<named-content xmlns:xlink="http://www.w3.org/1999/xlink" content-type="dwc:institutional_code" xlink:title="California Academy of Sciences" xlink:href="http://grbio.org/institution/california-academy-sciences" xlink:type="simple">CAS</named-content>); Kirindy Forest, plot I, <named-content xmlns:xlink="http://www.w3.org/1999/xlink" content-type="dwc:verbatimCoordinates" xlink:type="simple"><named-content content-type="geo-json" specific-use="{&#34;type&#34;:&#34;Point&#34;,&#34;coordinates&#34;:[44.672470,-20.074340]}" id="NCID0ECPQO" xlink:type="simple">-20.07434, 44.67247</named-content></named-content>, 60 m, dry forest (E. Lokensgard) (<named-content xmlns:xlink="http://www.w3.org/1999/xlink" content-type="dwc:institutional_code" xlink:title="California Academy of Sciences" xlink:href="http://grbio.org/institution/california-academy-sciences" xlink:type="simple">CAS</named-content>); Mahafaly Plateau, 6.2 km 74° ENE Itampolo, <named-content xmlns:xlink="http://www.w3.org/1999/xlink" content-type="dwc:verbatimCoordinates" xlink:type="simple"><named-content content-type="geo-json" specific-use="{&#34;type&#34;:&#34;Point&#34;,&#34;coordinates&#34;:[43.996670,-24.653610]}" id="NCID0EOPQO" xlink:type="simple">-24.65361, 43.99667</named-content></named-content>, 80 m, spiny forest/thicket (Fisher-Griswold Arthropod Team) (<named-content xmlns:xlink="http://www.w3.org/1999/xlink" content-type="dwc:institutional_code" xlink:title="California Academy of Sciences" xlink:href="http://grbio.org/institution/california-academy-sciences" xlink:type="simple">CAS</named-content>); Mahafaly, near Eloeste, By Lac Tsimanampetsoa, <named-content xmlns:xlink="http://www.w3.org/1999/xlink" content-type="dwc:verbatimCoordinates" xlink:type="simple"><named-content content-type="geo-json" specific-use="{&#34;type&#34;:&#34;Point&#34;,&#34;coordinates&#34;:[43.750000,-24.166670]}" id="NCID0E1PQO" xlink:type="simple">-24.16667, 43.75</named-content></named-content>, (V. &amp; B. Roth) (<named-content xmlns:xlink="http://www.w3.org/1999/xlink" content-type="dwc:institutional_code" xlink:title="California Academy of Sciences" xlink:href="http://grbio.org/institution/california-academy-sciences" xlink:type="simple">CAS</named-content>); Manderano, <named-content xmlns:xlink="http://www.w3.org/1999/xlink" content-type="dwc:verbatimCoordinates" xlink:type="simple"><named-content content-type="geo-json" specific-use="{&#34;type&#34;:&#34;Point&#34;,&#34;coordinates&#34;:[44.088330,-23.527500]}" id="NCID0EGQQO" xlink:type="simple">-23.5275, 44.08833</named-content></named-content>, 70 m, gallery forest (Frontier Project) (<named-content xmlns:xlink="http://www.w3.org/1999/xlink" content-type="dwc:institutional_code" xlink:title="California Academy of Sciences" xlink:href="http://grbio.org/institution/california-academy-sciences" xlink:type="simple">CAS</named-content>); Menabe Region, District of Morondava, Beroboka village 45 km NE of Morondava, Antsarongaza dry forest 07,5 km E of Beroboka, <named-content xmlns:xlink="http://www.w3.org/1999/xlink" content-type="dwc:verbatimCoordinates" xlink:type="simple"><named-content content-type="geo-json" specific-use="{&#34;type&#34;:&#34;Point&#34;,&#34;coordinates&#34;:[44.666330,-19.977500]}" id="NCID0ESQQO" xlink:type="simple">-19.9775, 44.66633</named-content></named-content>, 50 m, dry forest (M. Irwin, Rin’ha) (<named-content xmlns:xlink="http://www.w3.org/1999/xlink" content-type="dwc:institutional_code" xlink:title="California Academy of Sciences" xlink:href="http://grbio.org/institution/california-academy-sciences" xlink:type="simple">CAS</named-content>); Menabe Region, District of Morondava, Beroboka village 45 km NE of Morondava, Antsarongaza galery forest 07 km E of Beroboka, <named-content xmlns:xlink="http://www.w3.org/1999/xlink" content-type="dwc:verbatimCoordinates" xlink:type="simple"><named-content content-type="geo-json" specific-use="{&#34;type&#34;:&#34;Point&#34;,&#34;coordinates&#34;:[44.665330,-19.977500]}" id="NCID0E5QQO" xlink:type="simple">-19.9775, 44.66533</named-content></named-content>, 45 m, Galery forest (M. Irwin, Rin’ha) (<named-content xmlns:xlink="http://www.w3.org/1999/xlink" content-type="dwc:institutional_code" xlink:title="California Academy of Sciences" xlink:href="http://grbio.org/institution/california-academy-sciences" xlink:type="simple">CAS</named-content>); PN Andohahela, Forêt de Manatalinjo, 33.6 km 63° ENE Amboasary, 7.6 km 99° E Hazofotsy, <named-content xmlns:xlink="http://www.w3.org/1999/xlink" content-type="dwc:verbatimCoordinates" xlink:type="simple"><named-content content-type="geo-json" specific-use="{&#34;type&#34;:&#34;Point&#34;,&#34;coordinates&#34;:[46.610000,-24.816940]}" id="NCID0EKRQO" xlink:type="simple">-24.81694, 46.61</named-content></named-content>, 150 m, spiny forest/thicket (Fisher-Griswold Arthropod Team) (<named-content xmlns:xlink="http://www.w3.org/1999/xlink" content-type="dwc:institutional_code" xlink:title="California Academy of Sciences" xlink:href="http://grbio.org/institution/california-academy-sciences" xlink:type="simple">CAS</named-content>); PN Kirindy Mite, 16.3 km 127° SE Belo sur Mer, <named-content xmlns:xlink="http://www.w3.org/1999/xlink" content-type="dwc:verbatimCoordinates" xlink:type="simple"><named-content content-type="geo-json" specific-use="{&#34;type&#34;:&#34;Point&#34;,&#34;coordinates&#34;:[44.147000,-20.795280]}" id="NCID0EWRQO" xlink:type="simple">-20.79528, 44.147</named-content></named-content>, 80 m, tropical dry forest (Fisher-Griswold Arthropod Team) (<named-content xmlns:xlink="http://www.w3.org/1999/xlink" content-type="dwc:institutional_code" xlink:title="California Academy of Sciences" xlink:href="http://grbio.org/institution/california-academy-sciences" xlink:type="simple">CAS</named-content>); PN Tsimanampetsotsa, 6.7 km 130° SE Efoetse, 23.0 km 175° S Beheloka, <named-content xmlns:xlink="http://www.w3.org/1999/xlink" content-type="dwc:verbatimCoordinates" xlink:type="simple"><named-content content-type="geo-json" specific-use="{&#34;type&#34;:&#34;Point&#34;,&#34;coordinates&#34;:[43.760000,-24.100560]}" id="NCID0ECSQO" xlink:type="simple">-24.10056, 43.76</named-content></named-content>, 25 m, spiny forest/thicket (Fisher-Griswold Arthropod Team) (<named-content xmlns:xlink="http://www.w3.org/1999/xlink" content-type="dwc:institutional_code" xlink:title="California Academy of Sciences" xlink:href="http://grbio.org/institution/california-academy-sciences" xlink:type="simple">CAS</named-content>); PN Tsimanampetsotsa, Mitoho Cave, 6.4 km 77° ENE Efoetse, 17.4 km 170° S Beheloka, <named-content xmlns:xlink="http://www.w3.org/1999/xlink" content-type="dwc:verbatimCoordinates" xlink:type="simple"><named-content content-type="geo-json" specific-use="{&#34;type&#34;:&#34;Point&#34;,&#34;coordinates&#34;:[43.753170,-24.047220]}" id="NCID0EOSQO" xlink:type="simple">-24.04722, 43.75317</named-content></named-content>, 40 m, spiny forest/thicket (Fisher-Griswold Arthropod Team) (<named-content xmlns:xlink="http://www.w3.org/1999/xlink" content-type="dwc:institutional_code" xlink:title="California Academy of Sciences" xlink:href="http://grbio.org/institution/california-academy-sciences" xlink:type="simple">CAS</named-content>); Ranobe, <named-content xmlns:xlink="http://www.w3.org/1999/xlink" content-type="dwc:verbatimCoordinates" xlink:type="simple"><named-content content-type="geo-json" specific-use="{&#34;type&#34;:&#34;Point&#34;,&#34;coordinates&#34;:[43.609600,-23.040550]}" id="NCID0E1SQO" xlink:type="simple">-23.04055, 43.6096</named-content></named-content>, 30 m, spiny forest/thicket (Frontier Project) (<named-content xmlns:xlink="http://www.w3.org/1999/xlink" content-type="dwc:institutional_code" xlink:title="California Academy of Sciences" xlink:href="http://grbio.org/institution/california-academy-sciences" xlink:type="simple">CAS</named-content>); Ranobe, <named-content xmlns:xlink="http://www.w3.org/1999/xlink" content-type="dwc:verbatimCoordinates" xlink:type="simple"><named-content content-type="geo-json" specific-use="{&#34;type&#34;:&#34;Point&#34;,&#34;coordinates&#34;:[43.609730,-23.040670]}" id="NCID0EGTQO" xlink:type="simple">-23.04067, 43.60973</named-content></named-content>, 20 m, gallery forest, degraded (Frontier Wilderness Project) (<named-content xmlns:xlink="http://www.w3.org/1999/xlink" content-type="dwc:institutional_code" xlink:title="California Academy of Sciences" xlink:href="http://grbio.org/institution/california-academy-sciences" xlink:type="simple">CAS</named-content>); Ranobe, <named-content xmlns:xlink="http://www.w3.org/1999/xlink" content-type="dwc:verbatimCoordinates" xlink:type="simple"><named-content content-type="geo-json" specific-use="{&#34;type&#34;:&#34;Point&#34;,&#34;coordinates&#34;:[43.609820,-23.038830]}" id="NCID0ESTQO" xlink:type="simple">-23.03883, 43.60982</named-content></named-content>, 30 m, gallery forest (Frontier Wilderness Project) (<named-content xmlns:xlink="http://www.w3.org/1999/xlink" content-type="dwc:institutional_code" xlink:title="California Academy of Sciences" xlink:href="http://grbio.org/institution/california-academy-sciences" xlink:type="simple">CAS</named-content>); Ranobe, <named-content xmlns:xlink="http://www.w3.org/1999/xlink" content-type="dwc:verbatimCoordinates" xlink:type="simple"><named-content content-type="geo-json" specific-use="{&#34;type&#34;:&#34;Point&#34;,&#34;coordinates&#34;:[43.610150,-23.039520]}" id="NCID0E5TQO" xlink:type="simple">-23.03952, 43.61015</named-content></named-content>, 20 m, gallery forest (Frontier Wilderness Project) (<named-content xmlns:xlink="http://www.w3.org/1999/xlink" content-type="dwc:institutional_code" xlink:title="California Academy of Sciences" xlink:href="http://grbio.org/institution/california-academy-sciences" xlink:type="simple">CAS</named-content>); Ranobe, <named-content xmlns:xlink="http://www.w3.org/1999/xlink" content-type="dwc:verbatimCoordinates" xlink:type="simple"><named-content content-type="geo-json" specific-use="{&#34;type&#34;:&#34;Point&#34;,&#34;coordinates&#34;:[43.611850,-23.034200]}" id="NCID0EKUQO" xlink:type="simple">-23.0342, 43.61185</named-content></named-content>, 30 m, spiny forest/thicket (Frontier Project) (<named-content xmlns:xlink="http://www.w3.org/1999/xlink" content-type="dwc:institutional_code" xlink:title="California Academy of Sciences" xlink:href="http://grbio.org/institution/california-academy-sciences" xlink:type="simple">CAS</named-content>); Ranobe, <named-content xmlns:xlink="http://www.w3.org/1999/xlink" content-type="dwc:verbatimCoordinates" xlink:type="simple"><named-content content-type="geo-json" specific-use="{&#34;type&#34;:&#34;Point&#34;,&#34;coordinates&#34;:[43.615320,-23.044570]}" id="NCID0EWUQO" xlink:type="simple">-23.04457, 43.61532</named-content></named-content>, 20 m, spiny forest/thicket (Frontier Wilderness Project) (<named-content xmlns:xlink="http://www.w3.org/1999/xlink" content-type="dwc:institutional_code" xlink:title="California Academy of Sciences" xlink:href="http://grbio.org/institution/california-academy-sciences" xlink:type="simple">CAS</named-content>); RS Beza-Mahafaly, Parcel 1, <named-content xmlns:xlink="http://www.w3.org/1999/xlink" content-type="dwc:verbatimCoordinates" xlink:type="simple"><named-content content-type="geo-json" specific-use="{&#34;type&#34;:&#34;Point&#34;,&#34;coordinates&#34;:[44.633330,-23.650000]}" id="NCID0ECVQO" xlink:type="simple">-23.65, 44.63333</named-content></named-content>, 130 m, tropical dry forest (P.S. Ward) (<named-content xmlns:xlink="http://www.w3.org/1999/xlink" content-type="dwc:institutional_code" xlink:title="California Academy of Sciences" xlink:href="http://grbio.org/institution/california-academy-sciences" xlink:type="simple">CAS</named-content>); Réserve Privé Berenty, Forêt de Bealoka, Mandraré River, 14.6 km 329° NNW Amboasary, <named-content xmlns:xlink="http://www.w3.org/1999/xlink" content-type="dwc:verbatimCoordinates" xlink:type="simple"><named-content content-type="geo-json" specific-use="{&#34;type&#34;:&#34;Point&#34;,&#34;coordinates&#34;:[46.271500,-24.956940]}" id="NCID0EOVQO" xlink:type="simple">-24.95694, 46.2715</named-content></named-content>, 35 m, gallery forest (Fisher-Griswold Arthropod Team) (<named-content xmlns:xlink="http://www.w3.org/1999/xlink" content-type="dwc:institutional_code" xlink:title="California Academy of Sciences" xlink:href="http://grbio.org/institution/california-academy-sciences" xlink:type="simple">CAS</named-content>); Sept Lacs, <named-content xmlns:xlink="http://www.w3.org/1999/xlink" content-type="dwc:verbatimCoordinates" xlink:type="simple"><named-content content-type="geo-json" specific-use="{&#34;type&#34;:&#34;Point&#34;,&#34;coordinates&#34;:[44.154440,-23.527500]}" id="NCID0E1VQO" xlink:type="simple">-23.5275, 44.15444</named-content></named-content>, 70 m, Gallery forest (Frontier Project) (<named-content xmlns:xlink="http://www.w3.org/1999/xlink" content-type="dwc:institutional_code" xlink:title="California Academy of Sciences" xlink:href="http://grbio.org/institution/california-academy-sciences" xlink:type="simple">CAS</named-content>); 3 km E Itampolo, malaise across path of lower bench of Andrimpano Forest, <named-content xmlns:xlink="http://www.w3.org/1999/xlink" content-type="dwc:verbatimCoordinates" xlink:type="simple"><named-content content-type="geo-json" specific-use="{&#34;type&#34;:&#34;Point&#34;,&#34;coordinates&#34;:[43.956170,-24.657830]}" id="NCID0EGWQO" xlink:type="simple">-24.65783, 43.95617</named-content></named-content>, 45 m, dry forest (M.E. Irwin, Rin’ha) (<named-content xmlns:xlink="http://www.w3.org/1999/xlink" content-type="dwc:institutional_code" xlink:title="California Academy of Sciences" xlink:href="http://grbio.org/institution/california-academy-sciences" xlink:type="simple">CAS</named-content>); 5 km E Itampolo, malaise across path of plateau of Andrimpano Forest, <named-content xmlns:xlink="http://www.w3.org/1999/xlink" content-type="dwc:verbatimCoordinates" xlink:type="simple"><named-content content-type="geo-json" specific-use="{&#34;type&#34;:&#34;Point&#34;,&#34;coordinates&#34;:[43.963170,-24.650330]}" id="NCID0ESWQO" xlink:type="simple">-24.65033, 43.96317</named-content></named-content>, 130 m, dry forest (M.E. Irwin, Rin’ha) (<named-content xmlns:xlink="http://www.w3.org/1999/xlink" content-type="dwc:institutional_code" xlink:title="California Academy of Sciences" xlink:href="http://grbio.org/institution/california-academy-sciences" xlink:type="simple">CAS</named-content>); 5 km N Ampotaka, malaise on trail in Vitambany gallery forest, <named-content xmlns:xlink="http://www.w3.org/1999/xlink" content-type="dwc:verbatimCoordinates" xlink:type="simple"><named-content content-type="geo-json" specific-use="{&#34;type&#34;:&#34;Point&#34;,&#34;coordinates&#34;:[43.963170,-24.650330]}" id="NCID0E5WQO" xlink:type="simple">-24.65033, 43.96317</named-content></named-content>, 86 m, Gallery forest (M.E. Irwin, Rin’ha) (<named-content xmlns:xlink="http://www.w3.org/1999/xlink" content-type="dwc:institutional_code" xlink:title="California Academy of Sciences" xlink:href="http://grbio.org/institution/california-academy-sciences" xlink:type="simple">CAS</named-content>); Ambohimahavelona village 33 km NE of Tulear, Andoharano dry forest, <named-content xmlns:xlink="http://www.w3.org/1999/xlink" content-type="dwc:verbatimCoordinates" xlink:type="simple"><named-content content-type="geo-json" specific-use="{&#34;type&#34;:&#34;Point&#34;,&#34;coordinates&#34;:[43.899670,-23.440830]}" id="NCID0EKXQO" xlink:type="simple">-23.44083, 43.89967</named-content></named-content>, 46 m, dry forest (M.E. Irwin, Rin’ha) (<named-content xmlns:xlink="http://www.w3.org/1999/xlink" content-type="dwc:institutional_code" xlink:title="California Academy of Sciences" xlink:href="http://grbio.org/institution/california-academy-sciences" xlink:type="simple">CAS</named-content>); Ambohimahavelona village 33 km NE of Tulear, private spiny bush, <named-content xmlns:xlink="http://www.w3.org/1999/xlink" content-type="dwc:verbatimCoordinates" xlink:type="simple"><named-content content-type="geo-json" specific-use="{&#34;type&#34;:&#34;Point&#34;,&#34;coordinates&#34;:[43.899670,-23.440830]}" id="NCID0EWXQO" xlink:type="simple">-23.44083, 43.89967</named-content></named-content>, 43 m, spiny bush (M.E. Irwin, Rin’ha) (<named-content xmlns:xlink="http://www.w3.org/1999/xlink" content-type="dwc:institutional_code" xlink:title="California Academy of Sciences" xlink:href="http://grbio.org/institution/california-academy-sciences" xlink:type="simple">CAS</named-content>). Andranovato, Euphorbia forest 5 km SE of Manombo, <named-content xmlns:xlink="http://www.w3.org/1999/xlink" content-type="dwc:verbatimCoordinates" xlink:type="simple"><named-content content-type="geo-json" specific-use="{&#34;type&#34;:&#34;Point&#34;,&#34;coordinates&#34;:[43.502170,-22.818060]}" id="NCID0ECYQO" xlink:type="simple">-22.81806, 43.50217</named-content></named-content>, 18 m, Ephorbia forest (<named-content xmlns:xlink="http://www.w3.org/1999/xlink" content-type="dwc:institutional_code" xlink:title="California Academy of Sciences" xlink:href="http://grbio.org/institution/california-academy-sciences" xlink:type="simple">CAS</named-content>); Atsimo Andrefana Region, District of Tulear II,Tsifota 20 km N of Manombo, <named-content xmlns:xlink="http://www.w3.org/1999/xlink" content-type="dwc:verbatimCoordinates" xlink:type="simple"><named-content content-type="geo-json" specific-use="{&#34;type&#34;:&#34;Point&#34;,&#34;coordinates&#34;:[43.372670,-22.818000]}" id="NCID0EOYQO" xlink:type="simple">-22.818, 43.37267</named-content></named-content>, 15 m, spiny forest (M.E. Irwin, Rin’ha) (<named-content xmlns:xlink="http://www.w3.org/1999/xlink" content-type="dwc:institutional_code" xlink:title="California Academy of Sciences" xlink:href="http://grbio.org/institution/california-academy-sciences" xlink:type="simple">CAS</named-content>); Itampolo, Sud A Sud Hotel, malaise in dune vegetation, <named-content xmlns:xlink="http://www.w3.org/1999/xlink" content-type="dwc:verbatimCoordinates" xlink:type="simple"><named-content content-type="geo-json" specific-use="{&#34;type&#34;:&#34;Point&#34;,&#34;coordinates&#34;:[43.944000,-24.690500]}" id="NCID0E1YQO" xlink:type="simple">-24.6905, 43.944</named-content></named-content>, 12 m, littoral bush (M.E. Irwin, Rin’ha) (<named-content xmlns:xlink="http://www.w3.org/1999/xlink" content-type="dwc:institutional_code" xlink:title="California Academy of Sciences" xlink:href="http://grbio.org/institution/california-academy-sciences" xlink:type="simple">CAS</named-content>); Mikea Forest, deciduous dry forest, <named-content xmlns:xlink="http://www.w3.org/1999/xlink" content-type="dwc:verbatimCoordinates" xlink:type="simple"><named-content content-type="geo-json" specific-use="{&#34;type&#34;:&#34;Point&#34;,&#34;coordinates&#34;:[43.475500,-22.903670]}" id="NCID0EGZQO" xlink:type="simple">-22.90367, 43.4755</named-content></named-content>, 30 m, deciduous dry forest (M.E. Irwin, F.D. Parker, R. Harin’Hala) (<named-content xmlns:xlink="http://www.w3.org/1999/xlink" content-type="dwc:institutional_code" xlink:title="California Academy of Sciences" xlink:href="http://grbio.org/institution/california-academy-sciences" xlink:type="simple">CAS</named-content>); Mikea Forest, spiny forest, <named-content xmlns:xlink="http://www.w3.org/1999/xlink" content-type="dwc:verbatimCoordinates" xlink:type="simple"><named-content content-type="geo-json" specific-use="{&#34;type&#34;:&#34;Point&#34;,&#34;coordinates&#34;:[43.482220,-22.913330]}" id="NCID0ESZQO" xlink:type="simple">-22.91333, 43.48222</named-content></named-content>, 37 m, spiny forest (R. Harin’Hala) (<named-content xmlns:xlink="http://www.w3.org/1999/xlink" content-type="dwc:institutional_code" xlink:title="California Academy of Sciences" xlink:href="http://grbio.org/institution/california-academy-sciences" xlink:type="simple">CAS</named-content>); Parcel I, RS Beza Mahafaly, near research station, <named-content xmlns:xlink="http://www.w3.org/1999/xlink" content-type="dwc:verbatimCoordinates" xlink:type="simple"><named-content content-type="geo-json" specific-use="{&#34;type&#34;:&#34;Point&#34;,&#34;coordinates&#34;:[44.591000,-23.686500]}" id="NCID0E5ZQO" xlink:type="simple">-23.6865, 44.591</named-content></named-content>, 165 m, dry deciduous forest (R. Harin’Hala) (<named-content xmlns:xlink="http://www.w3.org/1999/xlink" content-type="dwc:institutional_code" xlink:title="California Academy of Sciences" xlink:href="http://grbio.org/institution/california-academy-sciences" xlink:type="simple">CAS</named-content>); Parcel II, RS Beza Mahafaly, near Bellevue, <named-content xmlns:xlink="http://www.w3.org/1999/xlink" content-type="dwc:verbatimCoordinates" xlink:type="simple"><named-content content-type="geo-json" specific-use="{&#34;type&#34;:&#34;Point&#34;,&#34;coordinates&#34;:[44.575500,-23.689830]}" id="NCID0EK1QO" xlink:type="simple">-23.68983, 44.5755</named-content></named-content>, 180 m, spiny forest (R. Harin’Hala) (<named-content xmlns:xlink="http://www.w3.org/1999/xlink" content-type="dwc:institutional_code" xlink:title="California Academy of Sciences" xlink:href="http://grbio.org/institution/california-academy-sciences" xlink:type="simple">CAS</named-content>); PN Tsimanampetsotsa, Mitoho Forest, malaise across trail at escarpment base, <named-content xmlns:xlink="http://www.w3.org/1999/xlink" content-type="dwc:verbatimCoordinates" xlink:type="simple"><named-content content-type="geo-json" specific-use="{&#34;type&#34;:&#34;Point&#34;,&#34;coordinates&#34;:[43.752330,-24.048500]}" id="NCID0EW1QO" xlink:type="simple">-24.0485, 43.75233</named-content></named-content>, 120 m, dense dry forest (M.E. Irwin, Rin’ha) (<named-content xmlns:xlink="http://www.w3.org/1999/xlink" content-type="dwc:institutional_code" xlink:title="California Academy of Sciences" xlink:href="http://grbio.org/institution/california-academy-sciences" xlink:type="simple">CAS</named-content>); Tsimelahy - Parcel II, PN Andohahela, transition forest, <named-content xmlns:xlink="http://www.w3.org/1999/xlink" content-type="dwc:verbatimCoordinates" xlink:type="simple"><named-content content-type="geo-json" specific-use="{&#34;type&#34;:&#34;Point&#34;,&#34;coordinates&#34;:[46.626670,-24.936830]}" id="NCID0EC2QO" xlink:type="simple">-24.93683, 46.62667</named-content></named-content>, 180 m, transition forest (M.E. Irwin, F.D. Parker, R. Harin’Hala) (<named-content xmlns:xlink="http://www.w3.org/1999/xlink" content-type="dwc:institutional_code" xlink:title="California Academy of Sciences" xlink:href="http://grbio.org/institution/california-academy-sciences" xlink:type="simple">CAS</named-content>). <bold>Mayotte</bold>: Baie de Tsingoni, <named-content xmlns:xlink="http://www.w3.org/1999/xlink" content-type="dwc:verbatimCoordinates" xlink:type="simple"><named-content content-type="geo-json" specific-use="{&#34;type&#34;:&#34;Point&#34;,&#34;coordinates&#34;:[45.107640,-12.792600]}" id="NCID0EQ2QO" xlink:type="simple">-12.7926, 45.10764</named-content></named-content>, 5 m, mangrove, coastal scrub (B.L. Fisher et al.) (<named-content xmlns:xlink="http://www.w3.org/1999/xlink" content-type="dwc:institutional_code" xlink:title="California Academy of Sciences" xlink:href="http://grbio.org/institution/california-academy-sciences" xlink:type="simple">CAS</named-content>); Coconi, DAF Campus, <named-content xmlns:xlink="http://www.w3.org/1999/xlink" content-type="dwc:verbatimCoordinates" xlink:type="simple"><named-content content-type="geo-json" specific-use="{&#34;type&#34;:&#34;Point&#34;,&#34;coordinates&#34;:[45.133330,-12.833330]}" id="NCID0E32QO" xlink:type="simple">-12.83333, 45.13333</named-content></named-content> (R. Jocqué &amp; G. DeSmet) (<named-content xmlns:xlink="http://www.w3.org/1999/xlink" content-type="dwc:institutional_code" xlink:title="California Academy of Sciences" xlink:href="http://grbio.org/institution/california-academy-sciences" xlink:type="simple">CAS</named-content>); Tanaraki, <named-content xmlns:xlink="http://www.w3.org/1999/xlink" content-type="dwc:verbatimCoordinates" xlink:type="simple"><named-content content-type="geo-json" specific-use="{&#34;type&#34;:&#34;Point&#34;,&#34;coordinates&#34;:[45.067800,-12.757540]}" id="NCID0EI3QO" xlink:type="simple">-12.75754, 45.0678</named-content></named-content>, 10 m, coastal scrub (B.L. Fisher et al.) (<named-content xmlns:xlink="http://www.w3.org/1999/xlink" content-type="dwc:institutional_code" xlink:title="California Academy of Sciences" xlink:href="http://grbio.org/institution/california-academy-sciences" xlink:type="simple">CAS</named-content>). <bold>Seychelles</bold>: Aldabra Atoll, Grande Terre Island, <named-content xmlns:xlink="http://www.w3.org/1999/xlink" content-type="dwc:verbatimCoordinates" xlink:type="simple"><named-content content-type="geo-json" specific-use="{&#34;type&#34;:&#34;Point&#34;,&#34;coordinates&#34;:[46.457670,-9.434530]}" id="NCID0EW3QO" xlink:type="simple">-9.43453, 46.45767</named-content></named-content>, 7 m, Takamaka forest, S.M. Goodman (<named-content xmlns:xlink="http://www.w3.org/1999/xlink" content-type="dwc:institutional_code" xlink:title="California Academy of Sciences" xlink:href="http://grbio.org/institution/california-academy-sciences" xlink:type="simple">CAS</named-content>); Aldabra Island, Picard, old settlement, <named-content xmlns:xlink="http://www.w3.org/1999/xlink" content-type="dwc:verbatimCoordinates" xlink:type="simple"><named-content content-type="geo-json" specific-use="{&#34;type&#34;:&#34;Point&#34;,&#34;coordinates&#34;:[46.204650,-9.396060]}" id="NCID0EC4QO" xlink:type="simple">-9.39606, 46.20465</named-content></named-content>, 2 m, coastal scrub (B.L. Fisher) (<named-content xmlns:xlink="http://www.w3.org/1999/xlink" content-type="dwc:institutional_code" xlink:title="Naturhistorisches Museum, Basel" xlink:href="http://grbio.org/institution/naturhistorisches-museum-basel-0" xlink:type="simple">NHMB</named-content>).</p></tp:treatment-sec><tp:treatment-sec sec-type="diagnosis" id="SECID0EL4QO"><title>Diagnosis.</title><p>With head in full-face view, lateral cephalic margins anterior to eye level parallel, lacking erect hairs; in oblique profile, three pairs of erect hairs arranged successively from level of anterior ocular margin towards posterior cephalic margin; clypeus with distinct anterolateral corner; in profile, junction of propodeal dorsum to declivity rounded; petiole nodelike and not anteroposteriorly compressed.</p></tp:treatment-sec><tp:treatment-sec sec-type="description" id="SECID0EQ4QO"><title>Description.</title><p><bold>Minor worker.</bold> In full-face view, head sides anterior to eye level parallel, converging strongly towards posterior margin behind eye level; eye convex (<abbrev xmlns:xlink="http://www.w3.org/1999/xlink" xlink:title="Eye length" id="ABBRID0EY4QO" xlink:type="simple">EL</abbrev>/<abbrev xmlns:xlink="http://www.w3.org/1999/xlink" xlink:title="Cephalic size" id="ABBRID0E34QO" xlink:type="simple">CS</abbrev>: 0.28±0.01; 0.26–0.30), breaking lateral cephalic margin, level of its posterior margin located approximately at posterior 1/3 of head (<abbrev xmlns:xlink="http://www.w3.org/1999/xlink" xlink:title="Postocular distance" id="ABBRID0EA5QO" xlink:type="simple">PoOc</abbrev>/<abbrev xmlns:xlink="http://www.w3.org/1999/xlink" xlink:title="Maximum cephalic length" id="ABBRID0EE5QO" xlink:type="simple">CL</abbrev>: 0.27±0.01; 0.26–0.29); frontal carinae close, distance between them equal to or smaller than their smallest distance to eye (<abbrev xmlns:xlink="http://www.w3.org/1999/xlink" xlink:title="Frontal carina distance" id="ABBRID0EI5QO" xlink:type="simple">FR</abbrev>/<abbrev xmlns:xlink="http://www.w3.org/1999/xlink" xlink:title="Cephalic size" id="ABBRID0EM5QO" xlink:type="simple">CS</abbrev>: 0.25±0.01; 0.24–0.27); clypeus with anterolateral angle and an almost straight or bluntly angulate anteromedian margin; two apical teeth of mandible normally spaced; antennal scape relatively long (<abbrev xmlns:xlink="http://www.w3.org/1999/xlink" xlink:title="Scape length" id="ABBRID0EQ5QO" xlink:type="simple">SL</abbrev>/<abbrev xmlns:xlink="http://www.w3.org/1999/xlink" xlink:title="Cephalic size" id="ABBRID0EU5QO" xlink:type="simple">CS</abbrev>: 1.58±0.05; 1.50–1.66). Mesosoma low and long (<abbrev xmlns:xlink="http://www.w3.org/1999/xlink" xlink:title="Mesothoracico-propodeal height" id="ABBRID0EY5QO" xlink:type="simple">MPH</abbrev>/<abbrev xmlns:xlink="http://www.w3.org/1999/xlink" xlink:title="Mesosoma length" id="ABBRID0E35QO" xlink:type="simple">ML</abbrev>: 0.33±0.01; 0.31–0.36); promesonotum weakly convex, mesonotum and propodeum nearly flat, separated by weakly visible metanotal groove; propodeal dorsum rounding to declivity; propodeal dorsum roughly 2 × as long as declivity. Petiolar node tapering dorsally, its dorsal margin inclined posteriorly, rounding to anterior margin; anterior face 1/2 height of posterior face; femur of hind leg rounded axially, not twisted near base.</p><p>First and second gastral tergites without a pair of white spots; lateral margin of head without erect hairs; a pair of erect hairs present near posterior cephalic margin; with head in profile, three pairs of erect hairs arranged from level of anterior margin of eye to posterior cephalic margin; antennal scape without erect hairs, covered with distantly spaced pubescence; pronotum with two pairs of erect hairs; mesonotum and propodeum without erect hairs.</p><p><bold>Major worker.</bold> With characteristics of minor worker, except for the following divergent features: enlarged head (<abbrev xmlns:xlink="http://www.w3.org/1999/xlink" xlink:title="Cephalic size" id="ABBRID0EF6QO" xlink:type="simple">CS</abbrev>: 3.22±0.36; 2.73–3.74; <abbrev xmlns:xlink="http://www.w3.org/1999/xlink" xlink:title="v" id="ABBRID0EJ6QO" xlink:type="simple">CWb</abbrev>/<abbrev xmlns:xlink="http://www.w3.org/1999/xlink" xlink:title="Maximum cephalic length" id="ABBRID0EN6QO" xlink:type="simple">CL</abbrev>: 0.91±0.06; 0.80–0.98), apical 1/4 of antennal scape surpassing posterior cephalic margin, much more robust mesosoma, promesonotum forming a convexity, separated from propodeum by a distinct metanotum; propodeal dorsum convex immediately behind metanotum, length almost equal to height of declivity, their junction at a rounded angle; petiolar node tapering dorsally.</p></tp:treatment-sec><tp:treatment-sec sec-type="distribution" id="SECID0ER6QO"><title>Distribution and biology.</title><p>Endemic to the Malagasy region, <italic><tp:taxon-name><tp:taxon-name-part taxon-name-part-type="genus" reg="Camponotus">C.</tp:taxon-name-part><tp:taxon-name-part taxon-name-part-type="species" reg="strangulatus">strangulatus</tp:taxon-name-part></tp:taxon-name></italic> occurs in Grand Comore and Moheli of the Comoros islands, in Mayotte, in Aldabra of the Seychelles, and in Madagascar (Fig. <xref ref-type="fig" rid="F74">74D</xref>). In the Comoros and Mayotte this species occupies mangrove and coastal dry forest scrub, while in the Seychelles it also inhabits forest habitats. Regarding the distribution of <italic><tp:taxon-name><tp:taxon-name-part taxon-name-part-type="genus" reg="Camponotus">C.</tp:taxon-name-part><tp:taxon-name-part taxon-name-part-type="species" reg="strangulatus">strangulatus</tp:taxon-name-part></tp:taxon-name></italic> in Madagascar, it is found in rainforest and littoral rainforest in the north, in dry forest in the west, in spiny forest and thicket in the south, in montane rainforest and <italic><tp:taxon-name><tp:taxon-name-part taxon-name-part-type="genus" reg="Uapaca">Uapaca</tp:taxon-name-part></tp:taxon-name></italic> woodland on the south-central high plateau, and in human-modified habitats in its southern range. It also occurs in littoral vegetation on Juan de Nova Island. Due to its capacity to colonize different types of habitats, <italic><tp:taxon-name><tp:taxon-name-part taxon-name-part-type="genus" reg="Camponotus">C.</tp:taxon-name-part><tp:taxon-name-part taxon-name-part-type="species" reg="strangulatus">strangulatus</tp:taxon-name-part></tp:taxon-name></italic> also builds nests in a large array of microhabitats such as rotten logs and rotten sticks on the ground, dead branches and dead twigs above the ground, under stones, and in the ground. Workers forage on the forest floor, in leaf litter, and on lower vegetation.</p><fig id="F74" position="float" orientation="portrait"><object-id xmlns:xlink="http://www.w3.org/1999/xlink" content-type="doi" xlink:type="simple">10.3897/zookeys.1098.73223.figure74</object-id><object-id xmlns:xlink="http://www.w3.org/1999/xlink" content-type="arpha" xlink:type="simple">6A3CB7DC-24AB-59F6-9582-82DF112EF146</object-id><label>Figure 74.</label><caption><p><italic><tp:taxon-name><tp:taxon-name-part taxon-name-part-type="genus" reg="Camponotus">Camponotus</tp:taxon-name-part><tp:taxon-name-part taxon-name-part-type="species" reg="strangulatus">strangulatus</tp:taxon-name-part></tp:taxon-name></italic><bold>A</bold> lateral view <bold>B</bold> head in full-face view <bold>C</bold> dorsal view of minor worker <ext-link xmlns:xlink="http://www.w3.org/1999/xlink" xlink:type="simple" ext-link-type="uri" xlink:href="http://www.antweb.org/specimen.do?name=CASENT0132660">CASENT0132660</ext-link><bold>D</bold> distribution map.</p></caption><graphic xmlns:xlink="http://www.w3.org/1999/xlink" xlink:href="zookeys-1098-001_article-73223__-g074.jpg" position="float" orientation="portrait" xlink:type="simple" id="oo_678133.jpg"><uri content-type="original_file" xlink:type="simple">https://binary.pensoft.net/fig/678133</uri></graphic></fig></tp:treatment-sec><tp:treatment-sec sec-type="discussion" id="SECID0EDCRO"><title>Discussion.</title><p><italic><tp:taxon-name><tp:taxon-name-part taxon-name-part-type="genus" reg="Camponotus">Camponotus</tp:taxon-name-part><tp:taxon-name-part taxon-name-part-type="species" reg="strangulatus">strangulatus</tp:taxon-name-part></tp:taxon-name></italic> may be difficult to distinguish from <italic><tp:taxon-name><tp:taxon-name-part taxon-name-part-type="genus" reg="Camponotus">C.</tp:taxon-name-part><tp:taxon-name-part taxon-name-part-type="species" reg="tapia">tapia</tp:taxon-name-part></tp:taxon-name></italic> and <italic><tp:taxon-name><tp:taxon-name-part taxon-name-part-type="genus" reg="Camponotus">C.</tp:taxon-name-part><tp:taxon-name-part taxon-name-part-type="species" reg="atimo">atimo</tp:taxon-name-part></tp:taxon-name></italic> but the dorsum of the head in the latter species bears four or more pairs of erect hairs arranged successively from the level of the anterior ocular margin towards the posterior cephalic margin.</p><p>As generally known, the genus <italic><tp:taxon-name><tp:taxon-name-part taxon-name-part-type="genus" reg="Camponotus">Camponotus</tp:taxon-name-part></tp:taxon-name></italic> displays polymorphism in the worker castes and this feature is amplified by the phenotypic variation within the castes when the species has specifically a large geographic distribution. This is especially true for <italic><tp:taxon-name><tp:taxon-name-part taxon-name-part-type="genus" reg="Camponotus">C.</tp:taxon-name-part><tp:taxon-name-part taxon-name-part-type="species" reg="strangulatus">strangulatus</tp:taxon-name-part></tp:taxon-name></italic> which inhabits most of the terrestrial landscapes, but not the rainforests in the east of Madagascar. <italic><tp:taxon-name><tp:taxon-name-part taxon-name-part-type="genus" reg="Camponotus">Camponotus</tp:taxon-name-part><tp:taxon-name-part taxon-name-part-type="species" reg="hova">hova</tp:taxon-name-part><tp:taxon-name-part taxon-name-part-type="subspecies" reg="maculatoides">maculatoides</tp:taxon-name-part></tp:taxon-name></italic>, created by <xref ref-type="bibr" rid="B10">Emery (1920b)</xref> was found in Nosibe, north of Madagascar, an area within the range of <italic><tp:taxon-name><tp:taxon-name-part taxon-name-part-type="genus" reg="Camponotus">C.</tp:taxon-name-part><tp:taxon-name-part taxon-name-part-type="species" reg="strangulatus">strangulatus</tp:taxon-name-part></tp:taxon-name></italic>. Observations of the type specimens of the species and subspecies prove the absence of strong morphological traits to differentiate them. The comparison of the type specimens of <italic><tp:taxon-name><tp:taxon-name-part taxon-name-part-type="genus" reg="Camponotus">C.</tp:taxon-name-part><tp:taxon-name-part taxon-name-part-type="species" reg="hova">hova</tp:taxon-name-part><tp:taxon-name-part taxon-name-part-type="subspecies" reg="maculatoides">maculatoides</tp:taxon-name-part></tp:taxon-name></italic> with the samples of workers for <italic><tp:taxon-name><tp:taxon-name-part taxon-name-part-type="genus" reg="Camponotus">C.</tp:taxon-name-part><tp:taxon-name-part taxon-name-part-type="species" reg="strangulatus">strangulatus</tp:taxon-name-part></tp:taxon-name></italic> did not show striking morphological difference. Consequently, <italic><tp:taxon-name><tp:taxon-name-part taxon-name-part-type="genus" reg="Camponotus">C.</tp:taxon-name-part><tp:taxon-name-part taxon-name-part-type="species" reg="hova">hova</tp:taxon-name-part><tp:taxon-name-part taxon-name-part-type="subspecies" reg="maculatoides">maculatoides</tp:taxon-name-part></tp:taxon-name></italic> is placed under synonymy here.</p><p>Species delimitation of <italic><tp:taxon-name><tp:taxon-name-part taxon-name-part-type="genus" reg="Camponotus">C.</tp:taxon-name-part><tp:taxon-name-part taxon-name-part-type="species" reg="strangulatus">strangulatus</tp:taxon-name-part></tp:taxon-name></italic> on the basis of traditional taxonomic study is congruent with the results of the <abbrev xmlns:xlink="http://www.w3.org/1999/xlink" xlink:title="Nest Centroid" id="ABBRID0EVGRO" xlink:type="simple">NC</abbrev>-clustering method. The species was also classified correctly at 100% by confirmatory <abbrev xmlns:xlink="http://www.w3.org/1999/xlink" xlink:title="Linear Discriminant Analysis" id="ABBRID0E3GRO" xlink:type="simple">LDA</abbrev>.</p></tp:treatment-sec><tp:treatment-sec><!--Section generated to contain objects referenced in tp:taxon-treatment.--><fig id="F29" position="float" orientation="portrait"><object-id xmlns:xlink="http://www.w3.org/1999/xlink" content-type="doi" xlink:type="simple">10.3897/zookeys.1098.73223.figure29</object-id><object-id xmlns:xlink="http://www.w3.org/1999/xlink" content-type="arpha" xlink:type="simple">FA1A121A-63CF-5C55-9288-39CDD6FB0A2F</object-id><label>Figure 29.</label><caption><p>Head in lateral view <bold>A</bold><italic><tp:taxon-name><tp:taxon-name-part taxon-name-part-type="genus" reg="Camponotus">C.</tp:taxon-name-part><tp:taxon-name-part taxon-name-part-type="species" reg="strangulatus">strangulatus</tp:taxon-name-part></tp:taxon-name></italic> (<ext-link xmlns:xlink="http://www.w3.org/1999/xlink" xlink:type="simple" ext-link-type="uri" xlink:href="http://www.antweb.org/specimen.do?name=CASENT0136581">CASENT0136581</ext-link>) <bold>B</bold><italic><tp:taxon-name><tp:taxon-name-part taxon-name-part-type="genus" reg="Camponotus">C.</tp:taxon-name-part><tp:taxon-name-part taxon-name-part-type="species" reg="tapia">tapia</tp:taxon-name-part></tp:taxon-name></italic> (<ext-link xmlns:xlink="http://www.w3.org/1999/xlink" xlink:type="simple" ext-link-type="uri" xlink:href="http://www.antweb.org/specimen.do?name=CASENT0493939">CASENT0493939</ext-link>).</p></caption><graphic xmlns:xlink="http://www.w3.org/1999/xlink" xlink:href="zookeys-1098-001_article-73223__-g029.jpg" position="float" orientation="portrait" xlink:type="simple" id="oo_678088.jpg"><uri content-type="original_file" xlink:type="simple">https://binary.pensoft.net/fig/678088</uri></graphic></fig></tp:treatment-sec><ref-list><ref id="B28"><mixed-citation xmlns:xlink="http://www.w3.org/1999/xlink" xlink:type="simple"><person-group><name name-style="western"><surname>Olson</surname><given-names>DM</given-names></name><name name-style="western"><surname>Ward</surname><given-names>PS</given-names></name></person-group> (<year>1996</year>) <article-title>The ant fauna (<tp:taxon-name><tp:taxon-name-part taxon-name-part-type="order">Hymenoptera</tp:taxon-name-part></tp:taxon-name>: <tp:taxon-name><tp:taxon-name-part taxon-name-part-type="family">Formicidae</tp:taxon-name-part></tp:taxon-name>) of Kirindy Forest (tropical dry forest) in western Madagascar.</article-title> In: <person-group><name name-style="western"><surname>Ganzhorn</surname><given-names>JU</given-names></name><name name-style="western"><surname>Sorg</surname><given-names>J-P</given-names></name></person-group> (<role>Eds</role>) <issue-title>Ecology and economy of a tropical dry forest in Madagascar.</issue-title><source>Primate Report 46–1. German Primate Center (DPZ), Göttingen</source>, <fpage>161</fpage>–<lpage>164</lpage>.</mixed-citation></ref><ref id="B2"><mixed-citation xmlns:xlink="http://www.w3.org/1999/xlink" xlink:type="simple"><person-group><name name-style="western"><surname>Bolton</surname><given-names>B</given-names></name></person-group> (<year>1995</year>) <source>A new general catalogue of the ants of the world.</source><publisher-name>Harvard University Press</publisher-name>, <publisher-loc>Cambridge, Massachusetts</publisher-loc>, <size units="page">504 pp</size>.</mixed-citation></ref><ref id="B10"><mixed-citation xmlns:xlink="http://www.w3.org/1999/xlink" xlink:type="simple"><person-group><name name-style="western"><surname>Emery</surname><given-names>C</given-names></name></person-group> (<year>1920b</year>) Studi sui <italic><tp:taxon-name><tp:taxon-name-part taxon-name-part-type="genus">Camponotus</tp:taxon-name-part></tp:taxon-name></italic>. Bollettino della Società Entomologica Italiana 52: 3–48. <ext-link xlink:type="simple" ext-link-type="doi" xlink:href="10.5281/zenodo.25547">https://doi.org/10.5281/zenodo.25547</ext-link></mixed-citation></ref></ref-list></tp:taxon-treatment>
