# Supplementary material for: ﻿Revision of the Malagasy Camponotus subgenus Myrmosaga (Hymenoptera, Formicidae) using qualitative and quantitative morphology
Source: Zookeys. 2022 May 3;1098:1–180. doi: 10.3897/zookeys.1098.73223 (PMC9848896; doi:10.3897/zookeys.1098.73223)
Supplement: XML Treatment for Camponotus tendryi [file zookeys.1098.73223-treatment38.xml]

<!DOCTYPE tp:taxon-treatment
  PUBLIC "-//TaxonX//DTD Taxonomic Treatment Publishing DTD v0 20100105//EN" "tax-treatment-NSO.dtd">
<tp:taxon-treatment xmlns:tp="http://www.plazi.org/taxpub"><tp:treatment-meta><kwd-group><label>Taxon classification</label><kwd>
                <named-content content-type="kingdom">Animalia</named-content>
              </kwd><kwd>
                <named-content content-type="order">Hymenoptera</named-content>
              </kwd><kwd>
                <named-content content-type="family">Formicidae</named-content>
              </kwd></kwd-group><mixed-citation publication-type="journal"><person-group><name><surname>Rakotonirina</surname><given-names>Jean Claude</given-names></name><name><surname>Fisher</surname><given-names>Brian L.</given-names></name></person-group><article-title>﻿Revision of the Malagasy <tp:taxon-name><tp:taxon-name-part taxon-name-part-type="genus" reg="Camponotus">Camponotus</tp:taxon-name-part></tp:taxon-name> subgenus <tp:taxon-name><tp:taxon-name-part taxon-name-part-type="genus" reg="Camponotus"/><tp:taxon-name-part taxon-name-part-type="subgenus" reg="Myrmosaga">Myrmosaga</tp:taxon-name-part></tp:taxon-name> (<tp:taxon-name><tp:taxon-name-part taxon-name-part-type="order">Hymenoptera</tp:taxon-name-part></tp:taxon-name>, <tp:taxon-name><tp:taxon-name-part taxon-name-part-type="family">Formicidae</tp:taxon-name-part></tp:taxon-name>) using qualitative and quantitative morphology</article-title><source>Zookeys</source><day>03</day><month>05</month><year>2022</year><volume>1098</volume><fpage>1</fpage><lpage>180</lpage><pub-id pub-id-type="doi">10.3897/zookeys.1098.73223</pub-id></mixed-citation></tp:treatment-meta><tp:nomenclature><label>﻿</label><tp:taxon-name>
              <object-id xmlns:xlink="http://www.w3.org/1999/xlink" content-type="arpha" xlink:type="simple">32357F97-D421-5DCB-876A-C539624B5770</object-id>
              <tp:taxon-name-part taxon-name-part-type="genus" reg="Camponotus">Camponotus</tp:taxon-name-part>
              <tp:taxon-name-part taxon-name-part-type="species" reg="tendryi">tendryi</tp:taxon-name-part>
              <object-id xmlns:xlink="http://www.w3.org/1999/xlink" content-type="zoobank" xlink:type="simple">http://zoobank.org/19D46B05-61F9-4423-BD96-0F41A74DA3E9</object-id>
            </tp:taxon-name><tp:taxon-status xmlns:xlink="http://www.w3.org/1999/xlink" xlink:type="simple">sp. nov.</tp:taxon-status><xref ref-type="fig" rid="F11">Figs 11B</xref><xref ref-type="fig" rid="F12">, 12B</xref><xref ref-type="fig" rid="F76">, 76</xref></tp:nomenclature><tp:treatment-sec sec-type="Holotype worker" id="SECID0EPYRO"><title>Holotype worker.</title><p><bold>Madagascar</bold>: Province <bold>Toamasina</bold>: RNI Betampona, 34.08 km 332° Toamasina, <named-content xmlns:xlink="http://www.w3.org/1999/xlink" content-type="dwc:verbatimCoordinates" xlink:type="simple"><named-content content-type="geo-json" specific-use="{&#34;type&#34;:&#34;Point&#34;,&#34;coordinates&#34;:[49.200390,-17.919770]}" id="NCID0E3YRO" xlink:type="simple">-17.91977, 49.20039</named-content></named-content>, 525 m, rainforest, Malaise trap, 06 Apr 2008–01 Feb 2009 (B.L. Fisher et al.) collection code: BLF19594, specimen code: <ext-link xmlns:xlink="http://www.w3.org/1999/xlink" xlink:type="simple" ext-link-type="uri" xlink:href="http://www.antweb.org/specimen.do?name=CASENT0145284">CASENT0145284</ext-link> (<named-content xmlns:xlink="http://www.w3.org/1999/xlink" content-type="dwc:institutional_code" xlink:title="California Academy of Sciences" xlink:href="http://grbio.org/institution/california-academy-sciences" xlink:type="simple">CAS</named-content>).</p></tp:treatment-sec><tp:treatment-sec sec-type="Paratypes" id="SECID0EFZRO"><title>Paratypes.</title><p>3 minor workers with same data as holotype but specimen coded as: <ext-link xmlns:xlink="http://www.w3.org/1999/xlink" xlink:type="simple" ext-link-type="uri" xlink:href="http://www.antweb.org/specimen.do?name=CASENT0138778">CASENT0138778</ext-link>, <ext-link xmlns:xlink="http://www.w3.org/1999/xlink" xlink:type="simple" ext-link-type="uri" xlink:href="http://www.antweb.org/specimen.do?name=CASENT0138799">CASENT0138799</ext-link>, <ext-link xmlns:xlink="http://www.w3.org/1999/xlink" xlink:type="simple" ext-link-type="uri" xlink:href="http://www.antweb.org/specimen.do?name=CASENT0138800">CASENT0138800</ext-link> (<named-content xmlns:xlink="http://www.w3.org/1999/xlink" content-type="dwc:institutional_code" xlink:title="Natural History Museum, London, UK" xlink:href="http://grbio.org/institution/natural-history-museum-london" xlink:type="simple">NHMUK</named-content>, <named-content xmlns:xlink="http://www.w3.org/1999/xlink" content-type="dwc:institutional_code" xlink:title="Parc Botanique et Zoologique de Tsimbazaza" xlink:href="http://grbio.org/institution/parc-botanique-et-zoologique-de-tsimbazaza" xlink:type="simple">PBZT</named-content>, <named-content xmlns:xlink="http://www.w3.org/1999/xlink" content-type="dwc:institutional_code" xlink:title="California Academy of Sciences" xlink:href="http://grbio.org/institution/california-academy-sciences" xlink:type="simple">CAS</named-content>).</p></tp:treatment-sec><tp:treatment-sec sec-type="material" id="SECID0EXZRO"><title>Additional material examined.</title><p><bold>Madagascar: Antsiranana</bold>: Forêt de Binara, 9.1 km 233° SW Daraina, <named-content xmlns:xlink="http://www.w3.org/1999/xlink" content-type="dwc:verbatimCoordinates" xlink:type="simple"><named-content content-type="geo-json" specific-use="{&#34;type&#34;:&#34;Point&#34;,&#34;coordinates&#34;:[49.603330,-13.263330]}" id="NCID0EC1RO" xlink:type="simple">-13.26333, 49.60333</named-content></named-content>, 650–800 m, rainforest (B.L. Fisher et al.) (<named-content xmlns:xlink="http://www.w3.org/1999/xlink" content-type="dwc:institutional_code" xlink:title="California Academy of Sciences" xlink:href="http://grbio.org/institution/california-academy-sciences" xlink:type="simple">CAS</named-content>). <bold>Toamasina</bold>: RNI Betampona, 34.08 km 332° Toamasina, <named-content xmlns:xlink="http://www.w3.org/1999/xlink" content-type="dwc:verbatimCoordinates" xlink:type="simple"><named-content content-type="geo-json" specific-use="{&#34;type&#34;:&#34;Point&#34;,&#34;coordinates&#34;:[49.200390,-17.919770]}" id="NCID0EQ1RO" xlink:type="simple">-17.91977, 49.20039</named-content></named-content>, 525 m, rainforest (B.L. Fisher et al.) (<named-content xmlns:xlink="http://www.w3.org/1999/xlink" content-type="dwc:institutional_code" xlink:title="California Academy of Sciences" xlink:href="http://grbio.org/institution/california-academy-sciences" xlink:type="simple">CAS</named-content>).</p></tp:treatment-sec><tp:treatment-sec sec-type="diagnosis" id="SECID0EZ1RO"><title>Diagnosis.</title><p>With head in full-face view, lateral cephalic margins converging posteriorly towards eye level and covered with erect hairs; erect hairs lacking posterior to eye level; anteromedian margin of clypeus broadly convex; two apical teeth of mandible normally spaced.</p></tp:treatment-sec><tp:treatment-sec sec-type="description" id="SECID0E51RO"><title>Description.</title><p><bold>Minor worker.</bold> In full-face view, head sides anterior to level of eye parallel; lateral cephalic margins posterior to level of eye converging progressively to posterior margin; eye large (<abbrev xmlns:xlink="http://www.w3.org/1999/xlink" xlink:title="Eye length" id="ABBRID0EG2RO" xlink:type="simple">EL</abbrev>/<abbrev xmlns:xlink="http://www.w3.org/1999/xlink" xlink:title="Cephalic size" id="ABBRID0EK2RO" xlink:type="simple">CS</abbrev>: 0.28±0.01; 0.27–0.29), protruding, and breaking lateral cephalic border, level of posterior margin located at posterior 1/3 of head (<abbrev xmlns:xlink="http://www.w3.org/1999/xlink" xlink:title="Postocular distance" id="ABBRID0EO2RO" xlink:type="simple">PoOc</abbrev>/<abbrev xmlns:xlink="http://www.w3.org/1999/xlink" xlink:title="Maximum cephalic length" id="ABBRID0ES2RO" xlink:type="simple">CL</abbrev>: 0.31±0.02; 0.30–0.33); frontal carinae slightly diverging posteriorly (<abbrev xmlns:xlink="http://www.w3.org/1999/xlink" xlink:title="Frontal carina distance" id="ABBRID0EW2RO" xlink:type="simple">FR</abbrev>/<abbrev xmlns:xlink="http://www.w3.org/1999/xlink" xlink:title="Cephalic size" id="ABBRID0E12RO" xlink:type="simple">CS</abbrev>: 0.25±0.01; 0.24–0.26), larger than smallest distance to eye; clypeus with rounded anterolateral corner and broadly angulate anteromedian margin; mandible with two apical teeth distantly spaced; antennal scape relatively long (<abbrev xmlns:xlink="http://www.w3.org/1999/xlink" xlink:title="Scape length" id="ABBRID0E52RO" xlink:type="simple">SL</abbrev>/<abbrev xmlns:xlink="http://www.w3.org/1999/xlink" xlink:title="Cephalic size" id="ABBRID0EC3RO" xlink:type="simple">CS</abbrev>: 1.95±0.00; 1.95–1.96). Mesosoma low and long (<abbrev xmlns:xlink="http://www.w3.org/1999/xlink" xlink:title="Mesothoracico-propodeal height" id="ABBRID0EG3RO" xlink:type="simple">MPH</abbrev>/<abbrev xmlns:xlink="http://www.w3.org/1999/xlink" xlink:title="Mesosoma length" id="ABBRID0EK3RO" xlink:type="simple">ML</abbrev>: 0.30); dorsum of mesosoma more or less flat, promesonotum weakly convex, posterior portion of mesonotum flat immediately anterior to barely visible metanotal groove; propodeal dorsum anteriorly slightly convex and posteriorly flat, its junction with declivity bluntly angulate; propodeal dorsum 3 × as long as declivity. Petiole nodiform, with dorsal margin inclined posteriorly and forming a blunt angle to anterior margin; anterior face 1/2 height of posterior face, which inclines anteriorly to the dorsal face; femur of hind leg rounded axially, not twisted basally.</p><p>First and second gastral tergites without a pair of white spots; lateral margin of head anterior to level of eyes covered with erect hairs, which are lacking posterior to level of eyes; two erect hairs present near posterior cephalic margin; antennal scape covered with suberect hairs inclined at ca. 30° as well as appressed hairs; pronotum with a pair of erect hairs; posterodorsal angle of propodeum with a pair of erect hairs.</p><p><bold>Major worker.</bold> Unknown.</p></tp:treatment-sec><tp:treatment-sec sec-type="distribution" id="SECID0ET3RO"><title>Distribution and biology.</title><p>
              The  distribution of <italic><tp:taxon-name><tp:taxon-name-part taxon-name-part-type="genus" reg="Camponotus">C.</tp:taxon-name-part><tp:taxon-name-part taxon-name-part-type="species" reg="tendryi">tendryi</tp:taxon-name-part></tp:taxon-name></italic> is limited to Madagascar, in rainforest habitats of the RNI Betampona and RS Ambatovaky in the east, and the transitional humid forest of Binara in the northeast (Fig. <xref ref-type="fig" rid="F76">76D</xref>). Specimens have been collected foraging on lower vegetation, but the species nests in rotten logs.</p><fig id="F76" position="float" orientation="portrait"><object-id xmlns:xlink="http://www.w3.org/1999/xlink" content-type="doi" xlink:type="simple">10.3897/zookeys.1098.73223.figure76</object-id><object-id xmlns:xlink="http://www.w3.org/1999/xlink" content-type="arpha" xlink:type="simple">13D66A06-BD29-5D18-9F27-4351653E6315</object-id><label>Figure 76.</label><caption><p><italic><tp:taxon-name><tp:taxon-name-part taxon-name-part-type="genus" reg="Camponotus">Camponotus</tp:taxon-name-part><tp:taxon-name-part taxon-name-part-type="species" reg="tendryi">tendryi</tp:taxon-name-part></tp:taxon-name></italic><bold>A</bold> lateral view <bold>B</bold> head in full-face view <bold>C</bold> dorsal view of holotype minor worker <ext-link xmlns:xlink="http://www.w3.org/1999/xlink" xlink:type="simple" ext-link-type="uri" xlink:href="http://www.antweb.org/specimen.do?name=CASENT0145284">CASENT0145284</ext-link><bold>D</bold> distribution map.</p></caption><graphic xmlns:xlink="http://www.w3.org/1999/xlink" xlink:href="zookeys-1098-001_article-73223__-g076.jpg" position="float" orientation="portrait" xlink:type="simple" id="oo_678135.jpg"><uri content-type="original_file" xlink:type="simple">https://binary.pensoft.net/fig/678135</uri></graphic></fig></tp:treatment-sec><tp:treatment-sec sec-type="discussion" id="SECID0EL5RO"><title>Discussion.</title><p>See discussion under <italic><tp:taxon-name><tp:taxon-name-part taxon-name-part-type="genus" reg="Camponotus">C.</tp:taxon-name-part><tp:taxon-name-part taxon-name-part-type="species" reg="dufouri">dufouri</tp:taxon-name-part></tp:taxon-name></italic>.</p><p><italic><tp:taxon-name><tp:taxon-name-part taxon-name-part-type="genus" reg="Camponotus">Camponotus</tp:taxon-name-part><tp:taxon-name-part taxon-name-part-type="species" reg="tendryi">tendryi</tp:taxon-name-part></tp:taxon-name></italic> were not included in the morphometric analysis due to the lack of sufficient minor worker samples.</p></tp:treatment-sec><tp:treatment-sec sec-type="etymology" id="SECID0EJ6RO"><title>Etymology.</title><p>
              The  species name <italic><tp:taxon-name><tp:taxon-name-part taxon-name-part-type="genus" reg="Camponotus"/><tp:taxon-name-part taxon-name-part-type="species" reg="tendryi">tendryi</tp:taxon-name-part></tp:taxon-name></italic> is a Latin noun in the genitive case derived from the first name of a male person “Tendry”.</p></tp:treatment-sec><tp:treatment-sec><!--Section generated to contain objects referenced in tp:taxon-treatment.--><fig id="F11" position="float" orientation="portrait"><object-id xmlns:xlink="http://www.w3.org/1999/xlink" content-type="doi" xlink:type="simple">10.3897/zookeys.1098.73223.figure11</object-id><object-id xmlns:xlink="http://www.w3.org/1999/xlink" content-type="arpha" xlink:type="simple">5F980A55-6374-500C-B206-37C6078E26E7</object-id><label>Figure 11.</label><caption><p>Head in full-face view <bold>A</bold><italic><tp:taxon-name><tp:taxon-name-part taxon-name-part-type="genus" reg="Camponotus">C.</tp:taxon-name-part><tp:taxon-name-part taxon-name-part-type="species" reg="lokobe">lokobe</tp:taxon-name-part></tp:taxon-name></italic> (<ext-link xmlns:xlink="http://www.w3.org/1999/xlink" xlink:type="simple" ext-link-type="uri" xlink:href="http://www.antweb.org/specimen.do?name=CASENT0436584">CASENT0436584</ext-link>) <bold>B</bold><italic><tp:taxon-name><tp:taxon-name-part taxon-name-part-type="genus" reg="Camponotus">C.</tp:taxon-name-part><tp:taxon-name-part taxon-name-part-type="species" reg="tendryi">tendryi</tp:taxon-name-part></tp:taxon-name></italic> (<ext-link xmlns:xlink="http://www.w3.org/1999/xlink" xlink:type="simple" ext-link-type="uri" xlink:href="http://www.antweb.org/specimen.do?name=CASENT0145284">CASENT0145284</ext-link>).</p></caption><graphic xmlns:xlink="http://www.w3.org/1999/xlink" xlink:href="zookeys-1098-001_article-73223__-g011.jpg" position="float" orientation="portrait" xlink:type="simple" id="oo_678070.jpg"><uri content-type="original_file" xlink:type="simple">https://binary.pensoft.net/fig/678070</uri></graphic></fig><fig id="F12" position="float" orientation="portrait"><object-id xmlns:xlink="http://www.w3.org/1999/xlink" content-type="doi" xlink:type="simple">10.3897/zookeys.1098.73223.figure12</object-id><object-id xmlns:xlink="http://www.w3.org/1999/xlink" content-type="arpha" xlink:type="simple">82483A91-2BC0-546B-95DC-0B9188DBF35A</object-id><label>Figure 12.</label><caption><p>Head in full-face view <bold>A</bold><italic><tp:taxon-name><tp:taxon-name-part taxon-name-part-type="genus" reg="Camponotus">C.</tp:taxon-name-part><tp:taxon-name-part taxon-name-part-type="species" reg="dufouri">dufouri</tp:taxon-name-part></tp:taxon-name></italic> (<ext-link xmlns:xlink="http://www.w3.org/1999/xlink" xlink:type="simple" ext-link-type="uri" xlink:href="http://www.antweb.org/specimen.do?name=CASENT0274127">CASENT0274127</ext-link>) <bold>B</bold><italic><tp:taxon-name><tp:taxon-name-part taxon-name-part-type="genus" reg="Camponotus">C.</tp:taxon-name-part><tp:taxon-name-part taxon-name-part-type="species" reg="tendryi">tendryi</tp:taxon-name-part></tp:taxon-name></italic> (<ext-link xmlns:xlink="http://www.w3.org/1999/xlink" xlink:type="simple" ext-link-type="uri" xlink:href="http://www.antweb.org/specimen.do?name=CASENT0145284">CASENT0145284</ext-link>).</p></caption><graphic xmlns:xlink="http://www.w3.org/1999/xlink" xlink:href="zookeys-1098-001_article-73223__-g012.jpg" position="float" orientation="portrait" xlink:type="simple" id="oo_678071.jpg"><uri content-type="original_file" xlink:type="simple">https://binary.pensoft.net/fig/678071</uri></graphic></fig></tp:treatment-sec></tp:taxon-treatment>
