# Supplementary material for: ﻿Revision of the Malagasy Camponotus subgenus Myrmosaga (Hymenoptera, Formicidae) using qualitative and quantitative morphology
Source: Zookeys. 2022 May 3;1098:1–180. doi: 10.3897/zookeys.1098.73223 (PMC9848896; doi:10.3897/zookeys.1098.73223)
Supplement: XML Treatment for Camponotus vano [file zookeys.1098.73223-treatment39.xml]

<!DOCTYPE tp:taxon-treatment
  PUBLIC "-//TaxonX//DTD Taxonomic Treatment Publishing DTD v0 20100105//EN" "tax-treatment-NSO.dtd">
<tp:taxon-treatment xmlns:tp="http://www.plazi.org/taxpub"><tp:treatment-meta><kwd-group><label>Taxon classification</label><kwd>
                <named-content content-type="kingdom">Animalia</named-content>
              </kwd><kwd>
                <named-content content-type="order">Hymenoptera</named-content>
              </kwd><kwd>
                <named-content content-type="family">Formicidae</named-content>
              </kwd></kwd-group><mixed-citation publication-type="journal"><person-group><name><surname>Rakotonirina</surname><given-names>Jean Claude</given-names></name><name><surname>Fisher</surname><given-names>Brian L.</given-names></name></person-group><article-title>﻿Revision of the Malagasy <tp:taxon-name><tp:taxon-name-part taxon-name-part-type="genus" reg="Camponotus">Camponotus</tp:taxon-name-part></tp:taxon-name> subgenus <tp:taxon-name><tp:taxon-name-part taxon-name-part-type="genus" reg="Camponotus"/><tp:taxon-name-part taxon-name-part-type="subgenus" reg="Myrmosaga">Myrmosaga</tp:taxon-name-part></tp:taxon-name> (<tp:taxon-name><tp:taxon-name-part taxon-name-part-type="order">Hymenoptera</tp:taxon-name-part></tp:taxon-name>, <tp:taxon-name><tp:taxon-name-part taxon-name-part-type="family">Formicidae</tp:taxon-name-part></tp:taxon-name>) using qualitative and quantitative morphology</article-title><source>Zookeys</source><day>03</day><month>05</month><year>2022</year><volume>1098</volume><fpage>1</fpage><lpage>180</lpage><pub-id pub-id-type="doi">10.3897/zookeys.1098.73223</pub-id></mixed-citation></tp:treatment-meta><tp:nomenclature><label>﻿</label><tp:taxon-name>
              <object-id xmlns:xlink="http://www.w3.org/1999/xlink" content-type="arpha" xlink:type="simple">C8C9E39E-B37D-5272-8007-2BCDCD26CEC8</object-id>
              <tp:taxon-name-part taxon-name-part-type="genus" reg="Camponotus">Camponotus</tp:taxon-name-part>
              <tp:taxon-name-part taxon-name-part-type="species" reg="vano">vano</tp:taxon-name-part>
              <object-id xmlns:xlink="http://www.w3.org/1999/xlink" content-type="zoobank" xlink:type="simple">http://zoobank.org/E3794FA9-9ED3-4AD3-811A-744DC7630861</object-id>
            </tp:taxon-name><tp:taxon-status xmlns:xlink="http://www.w3.org/1999/xlink" xlink:type="simple">sp. nov.</tp:taxon-status><xref ref-type="fig" rid="F19">Figs 19B</xref><xref ref-type="fig" rid="F77">, 77</xref></tp:nomenclature><tp:treatment-sec sec-type="Holotype worker" id="SECID0ENBSO"><title>Holotype worker.</title><p><bold>Madagascar</bold>: Province <bold>Toamasina</bold>: PN Zahamena, Onibe River, <named-content xmlns:xlink="http://www.w3.org/1999/xlink" content-type="dwc:verbatimCoordinates" xlink:type="simple"><named-content content-type="geo-json" specific-use="{&#34;type&#34;:&#34;Point&#34;,&#34;coordinates&#34;:[48.854680,-17.759080]}" id="NCID0E1BSO" xlink:type="simple">-17.75908, 48.85468</named-content></named-content>, 780 m, rainforest, beating low vegetation, 22 Feb 2009 (B.L. Fisher, Malagasy Arthropod Team) collection code: BLF22341, specimen code: <ext-link xmlns:xlink="http://www.w3.org/1999/xlink" xlink:type="simple" ext-link-type="uri" xlink:href="http://www.antweb.org/specimen.do?name=CASENT0217316">CASENT0217316</ext-link> (<named-content xmlns:xlink="http://www.w3.org/1999/xlink" content-type="dwc:institutional_code" xlink:title="California Academy of Sciences" xlink:href="http://grbio.org/institution/california-academy-sciences" xlink:type="simple">CAS</named-content>).</p></tp:treatment-sec><tp:treatment-sec sec-type="Paratypes" id="SECID0EDCSO"><title>Paratypes.</title><p>2 minor workers and 1 major worker with same data as holotype but respectively specimen coded as: <ext-link xmlns:xlink="http://www.w3.org/1999/xlink" xlink:type="simple" ext-link-type="uri" xlink:href="http://www.antweb.org/specimen.do?name=CASENT0077651">CASENT0077651</ext-link>, <ext-link xmlns:xlink="http://www.w3.org/1999/xlink" xlink:type="simple" ext-link-type="uri" xlink:href="http://www.antweb.org/specimen.do?name=CASENT0840785">CASENT0840785</ext-link>, <ext-link xmlns:xlink="http://www.w3.org/1999/xlink" xlink:type="simple" ext-link-type="uri" xlink:href="http://www.antweb.org/specimen.do?name=CASENT0152085">CASENT0152085</ext-link> (<named-content xmlns:xlink="http://www.w3.org/1999/xlink" content-type="dwc:institutional_code" xlink:title="Parc Botanique et Zoologique de Tsimbazaza" xlink:href="http://grbio.org/institution/parc-botanique-et-zoologique-de-tsimbazaza" xlink:type="simple">PBZT</named-content>, <named-content xmlns:xlink="http://www.w3.org/1999/xlink" content-type="dwc:institutional_code" xlink:title="California Academy of Sciences" xlink:href="http://grbio.org/institution/california-academy-sciences" xlink:type="simple">CAS</named-content>).</p></tp:treatment-sec><tp:treatment-sec sec-type="material" id="SECID0ERCSO"><title>Additional material examined.</title><p><bold>Madagascar: Toamasina</bold>: PN Zahamena, Onibe River, <named-content xmlns:xlink="http://www.w3.org/1999/xlink" content-type="dwc:verbatimCoordinates" xlink:type="simple"><named-content content-type="geo-json" specific-use="{&#34;type&#34;:&#34;Point&#34;,&#34;coordinates&#34;:[48.854680,-17.759080]}" id="NCID0E3CSO" xlink:type="simple">-17.75908, 48.85468</named-content></named-content>, 780 m, rainforest (B.L. Fisher, Malagasy Arthropod Team) (<named-content xmlns:xlink="http://www.w3.org/1999/xlink" content-type="dwc:institutional_code" xlink:title="California Academy of Sciences" xlink:href="http://grbio.org/institution/california-academy-sciences" xlink:type="simple">CAS</named-content>); Corridor Forestier Analamay-Mantadia, Ambatoharanana, <named-content xmlns:xlink="http://www.w3.org/1999/xlink" content-type="dwc:verbatimCoordinates" xlink:type="simple"><named-content content-type="geo-json" specific-use="{&#34;type&#34;:&#34;Point&#34;,&#34;coordinates&#34;:[48.405060,-18.803880]}" id="NCID0EIDSO" xlink:type="simple">-18.80388, 48.40506</named-content></named-content>, 1013 m, rainforest (B.L. Fisher et al.) (<named-content xmlns:xlink="http://www.w3.org/1999/xlink" content-type="dwc:institutional_code" xlink:title="California Academy of Sciences" xlink:href="http://grbio.org/institution/california-academy-sciences" xlink:type="simple">CAS</named-content>).</p></tp:treatment-sec><tp:treatment-sec sec-type="diagnosis" id="SECID0ERDSO"><title>Diagnosis.</title><p>Lateral cephalic margins approximately parallel in full-face view; two apical teeth of mandibles closely spaced; lateral cephalic margin posterior to eye level without erect hairs; antennal scape covered with appressed hairs; mesosoma very low and long; propodeal dorsum at least four times as long as declivity; petiole nodelike.</p></tp:treatment-sec><tp:treatment-sec sec-type="description" id="SECID0EWDSO"><title>Description.</title><p><bold>Minor worker.</bold> With head in full-face view, lateral margins anterior to eye level parallel, posteriorly rounding evenly towards a rear margin that is somewhat necked; eye protruding and large (<abbrev xmlns:xlink="http://www.w3.org/1999/xlink" xlink:title="Eye length" id="ABBRID0E5DSO" xlink:type="simple">EL</abbrev>/<abbrev xmlns:xlink="http://www.w3.org/1999/xlink" xlink:title="Maximum cephalic length" id="ABBRID0ECESO" xlink:type="simple">CL</abbrev>: 0.29), breaking lateral cephalic margin, location of its posterior margin at posterior 1/3 of head (<abbrev xmlns:xlink="http://www.w3.org/1999/xlink" xlink:title="Postocular distance" id="ABBRID0EGESO" xlink:type="simple">PoOc</abbrev>/<abbrev xmlns:xlink="http://www.w3.org/1999/xlink" xlink:title="Maximum cephalic length" id="ABBRID0EKESO" xlink:type="simple">CL</abbrev>: 0.34); frontal carinae widely opened (<abbrev xmlns:xlink="http://www.w3.org/1999/xlink" xlink:title="Frontal carina distance" id="ABBRID0EOESO" xlink:type="simple">FR</abbrev>/<abbrev xmlns:xlink="http://www.w3.org/1999/xlink" xlink:title="Cephalic size" id="ABBRID0ESESO" xlink:type="simple">CS</abbrev>: 0.29±0.00; 0.29–0.30), posteriorly parallel; clypeus with blunt or poorly defined anterolateral angle, anteromedian margin broadly convex; two apical teeth of mandible closely spaced; antennal scape relatively long (<abbrev xmlns:xlink="http://www.w3.org/1999/xlink" xlink:title="Scape length" id="ABBRID0EWESO" xlink:type="simple">SL</abbrev>/<abbrev xmlns:xlink="http://www.w3.org/1999/xlink" xlink:title="Cephalic size" id="ABBRID0E1ESO" xlink:type="simple">CS</abbrev>: 1.68±0.03; 1.66–1.70). Mesosoma low and long (<abbrev xmlns:xlink="http://www.w3.org/1999/xlink" xlink:title="Mesothoracico-propodeal height" id="ABBRID0E5ESO" xlink:type="simple">MPH</abbrev>/<abbrev xmlns:xlink="http://www.w3.org/1999/xlink" xlink:title="Mesosoma length" id="ABBRID0ECFSO" xlink:type="simple">ML</abbrev>: 0.29±0.02; 0.28–0.31), promesonotum slightly convex, mesonotum and propodeum more or less flat; metanotal groove feebly visible, propodeal dorsum rounding to declivity, propodeal dorsum four times as long as declivity. Petiole nodelike, with dorsal margin inclined posteriorly and rounding to anterior margin; tibia of hind leg rounded axially, without basal twist.</p><p>First and second gastral tergites without a pair of white spots; erect hairs on lateral margin of head present anterior to eye level and absent behind eye level; posterior margin of head with two erect hairs; antennal scape covered with appressed hairs; junction of propodeal dorsum and declivity with a pair of erect hairs.</p><p><bold>Major worker.</bold> Differing from minor worker in the following characters: enlarged, elongate, and rectangular head (<abbrev xmlns:xlink="http://www.w3.org/1999/xlink" xlink:title="Cephalic size" id="ABBRID0ELFSO" xlink:type="simple">CS</abbrev>: 1.67; <abbrev xmlns:xlink="http://www.w3.org/1999/xlink" xlink:title="v" id="ABBRID0EPFSO" xlink:type="simple">CWb</abbrev>/<abbrev xmlns:xlink="http://www.w3.org/1999/xlink" xlink:title="Maximum cephalic length" id="ABBRID0ETFSO" xlink:type="simple">CL</abbrev>: 0.64) with slightly concave posterior margin; two apical teeth of mandible normally spaced; distal 1/3 of antennal scape surpassing posterior cephalic margin; robust, short, and high mesosoma, metanotum distinctly visible, propodeal dorsum almost 3 × as long as more vertical declivity, their junction forming a blunt angle; with more pairs of erect hairs. Head dark brown, body color pale brown, propodeum much darker.</p></tp:treatment-sec><tp:treatment-sec sec-type="distribution" id="SECID0EXFSO"><title>Distribution and biology.</title><p>A species endemic to Madagascar, <italic><tp:taxon-name><tp:taxon-name-part taxon-name-part-type="genus" reg="Camponotus">C.</tp:taxon-name-part><tp:taxon-name-part taxon-name-part-type="species" reg="vano">vano</tp:taxon-name-part></tp:taxon-name></italic> is geographically restricted to the PN Zahamena and the Corridor Forestier Analamay-Mantadia in humid forests in the east of the island (Fig. <xref ref-type="fig" rid="F77">77D</xref>). Collection data indicate that the species is arboreal; nests have been found in dead bamboo on the ground, while workers have been found foraging on lower vegetation.</p><fig id="F77" position="float" orientation="portrait"><object-id xmlns:xlink="http://www.w3.org/1999/xlink" content-type="doi" xlink:type="simple">10.3897/zookeys.1098.73223.figure77</object-id><object-id xmlns:xlink="http://www.w3.org/1999/xlink" content-type="arpha" xlink:type="simple">EC9149A6-711A-55C9-8284-8799896415C3</object-id><label>Figure 77.</label><caption><p><italic><tp:taxon-name><tp:taxon-name-part taxon-name-part-type="genus" reg="Camponotus">Camponotus</tp:taxon-name-part><tp:taxon-name-part taxon-name-part-type="species" reg="vano">vano</tp:taxon-name-part></tp:taxon-name></italic><bold>A</bold> lateral view <bold>B</bold> head in full-face view <bold>C</bold> dorsal view of holotype minor worker <ext-link xmlns:xlink="http://www.w3.org/1999/xlink" xlink:type="simple" ext-link-type="uri" xlink:href="http://www.antweb.org/specimen.do?name=CASENT0217316">CASENT0217316</ext-link><bold>D</bold> distribution map.</p></caption><graphic xmlns:xlink="http://www.w3.org/1999/xlink" xlink:href="zookeys-1098-001_article-73223__-g077.jpg" position="float" orientation="portrait" xlink:type="simple" id="oo_678136.jpg"><uri content-type="original_file" xlink:type="simple">https://binary.pensoft.net/fig/678136</uri></graphic></fig></tp:treatment-sec><tp:treatment-sec sec-type="discussion" id="SECID0EMHSO"><title>Discussion.</title><p>See discussion under <italic><tp:taxon-name><tp:taxon-name-part taxon-name-part-type="genus" reg="Camponotus">C.</tp:taxon-name-part><tp:taxon-name-part taxon-name-part-type="species" reg="radamae">radamae</tp:taxon-name-part></tp:taxon-name></italic>.</p><p><italic><tp:taxon-name><tp:taxon-name-part taxon-name-part-type="genus" reg="Camponotus">Camponotus</tp:taxon-name-part><tp:taxon-name-part taxon-name-part-type="species" reg="vano">vano</tp:taxon-name-part></tp:taxon-name></italic> was not included in the <abbrev xmlns:xlink="http://www.w3.org/1999/xlink" xlink:title="Nest Centroid" id="ABBRID0EKISO" xlink:type="simple">NC</abbrev>-clustering analysis due to an inadequate number of minor workers. However, its qualitative morphological traits are sufficient to supports its status as a real species.</p></tp:treatment-sec><tp:treatment-sec sec-type="etymology" id="SECID0EOISO"><title>Etymology.</title><p>
              The  species name <italic><tp:taxon-name><tp:taxon-name-part taxon-name-part-type="genus" reg="Camponotus"/><tp:taxon-name-part taxon-name-part-type="species" reg="vano">vano</tp:taxon-name-part></tp:taxon-name></italic> is a non-Latin singular noun used in apposition and refers to the Malagasy name for “heron”. It refers to the elongate body form of the species.</p></tp:treatment-sec><tp:treatment-sec><!--Section generated to contain objects referenced in tp:taxon-treatment.--><fig id="F19" position="float" orientation="portrait"><object-id xmlns:xlink="http://www.w3.org/1999/xlink" content-type="doi" xlink:type="simple">10.3897/zookeys.1098.73223.figure19</object-id><object-id xmlns:xlink="http://www.w3.org/1999/xlink" content-type="arpha" xlink:type="simple">C97A5DB0-E630-575E-9683-6289A1D8D2A5</object-id><label>Figure 19.</label><caption><p>Mesosoma and petiolar node in lateral view <bold>A</bold><italic><tp:taxon-name><tp:taxon-name-part taxon-name-part-type="genus" reg="Camponotus">C.</tp:taxon-name-part><tp:taxon-name-part taxon-name-part-type="species" reg="radamae">radamae</tp:taxon-name-part></tp:taxon-name></italic> (<ext-link xmlns:xlink="http://www.w3.org/1999/xlink" xlink:type="simple" ext-link-type="uri" xlink:href="http://www.antweb.org/specimen.do?name=CASENT066777">CASENT066777</ext-link>) <bold>B</bold><italic><tp:taxon-name><tp:taxon-name-part taxon-name-part-type="genus" reg="Camponotus">C.</tp:taxon-name-part><tp:taxon-name-part taxon-name-part-type="species" reg="vano">vano</tp:taxon-name-part></tp:taxon-name></italic> (<ext-link xmlns:xlink="http://www.w3.org/1999/xlink" xlink:type="simple" ext-link-type="uri" xlink:href="http://www.antweb.org/specimen.do?name=CASENT0217316">CASENT0217316</ext-link>).</p></caption><graphic xmlns:xlink="http://www.w3.org/1999/xlink" xlink:href="zookeys-1098-001_article-73223__-g019.jpg" position="float" orientation="portrait" xlink:type="simple" id="oo_678078.jpg"><uri content-type="original_file" xlink:type="simple">https://binary.pensoft.net/fig/678078</uri></graphic></fig></tp:treatment-sec></tp:taxon-treatment>
