# Supplementary material for: ﻿Revision of the Malagasy Camponotus subgenus Myrmosaga (Hymenoptera, Formicidae) using qualitative and quantitative morphology
Source: Zookeys. 2022 May 3;1098:1–180. doi: 10.3897/zookeys.1098.73223 (PMC9848896; doi:10.3897/zookeys.1098.73223)
Supplement: Supplementary material 1 — Table S1 [file zookeys-1098-001_article-73223__-s001.xlsx]

## Sheet: Myrmosaga measurements FINAL
SpeciesCode	SpeciesCode	CollectionCode2	SpecimenCode	CL	PrOc	PoOc	ClyL	CWb	CW	FR	TCD	GPD	SL	EL	OMD	MW	PEW	HTL	MPD	ML	MPH	NOH
aro	MG072	BLF06578	CASENT0493100	2.33	1.23	0.65	0.65	1.84	1.64	0.51	0.46	0.85	3.04	0.48	1.1	1.25	0.43	3.68	2.41	3.6	1.05	0.45
aro	MG072	BLF06578	CASENT0837583	2.1	1.07	0.59	0.6	1.56	1.42	0.45	0.41	0.78	2.85	0.45	0.95	1.12	0.41	3.5	2.28	3.35	0.93	0.43
aro	MG072	BLF06579	CASENT0493052	1.98	0.98	0.58	0.56	1.39	1.3	0.42	0.38	0.78	2.83	0.42	0.9	1.05	0.37	3.46	2.23	3.2	0.9	0.4
aro	MG072	BLF06688	CASENT0496519	1.85	0.93	0.54	0.52	1.28	1.24	0.4	0.35	0.73	2.67	0.4	0.85	0.96	0.36	3.25	2.06	3.03	0.8	0.38
aro	MG072	BLF06688	CASENT0496521	2.03	1.04	0.55	0.56	1.49	1.37	0.45	0.4	0.78	2.83	0.42	0.93	1.05	0.41	3.45	2.21	3.25	0.87	0.4
aro	MG072	BLF06688	CASENT0496520	1.93	0.95	0.55	0.54	1.35	1.3	0.42	0.37	0.77	2.68	0.43	0.86	1.05	0.4	3.25	2.19	3.1	0.89	0.4
aro	MG072	BLF06688	CASENT0837584	2.25	1.15	0.63	0.54	1.4	1.28	0.49	0.45	0.85	2.89	0.48	1.05	1.2	0.43	3.57	2.37	3.46	1.03	0.43
aro	MG072	BLF06542	CASENT0489917	2.03	1.03	0.57	0.58	1.5	1.39	0.45	0.4	0.8	2.8	0.45	0.93	1.1	0.38	3.48	2.23	3.3	0.9	0.4
aro	MG072	BLF06542	CASENT0837586	2.15	1.1	0.6	0.61	1.68	1.5	0.46	0.45	0.83	2.85	0.45	1.01	1.15	0.41	3.6	2.3	3.48	0.97	0.4
aro	MG072	BLF06542	CASENT0837587	2.03	0.98	0.61	0.56	1.5	1.39	0.45	0.42	0.83	2.81	0.45	0.95	1.09	0.38	3.5	2.29	3.35	0.91	0.4
asara	MG070	BLF07535	CASENT0493242	2.05	1.11	0.5	0.6	1.44	1.38	0.44	0.38	0.83	2.75	0.45	0.9	1.15	0.45	3.28	2.25	3.18	1.2	0.47
asara	MG070	BLF07535	CASENT0786839	2.09	1.11	0.55	0.6	1.5	1.4	0.45	0.4	0.83	2.75	0.45	0.97	1.15	0.45	3.35	2.33	3.32	1.15	0.48
asara	MG070	BLF07535	CASENT0786840	2	1	0.56	0.59	1.4	1.31	0.42	0.37	0.78	2.69	0.43	0.89	1.08	0.41	3.25	2.25	3.15	1.1	0.45
asara	MG070	BLF07053	CASENT0485808	2.13	1.11	0.55	0.61	1.55	1.48	0.48	0.43	0.84	2.78	0.49	0.95	1.15	0.46	3.33	2.35	3.4	1.12	0.48
asara	MG070	BLF07053	CASENT0837578	2.1	1.08	0.58	0.61	1.51	1.41	0.46	0.4	0.8	2.71	0.45	0.95	1.15	0.45	3.26	2.39	3.3	1.18	0.46
asara	MG070	BLF07053	CASENT0837579	2.3	1.2	0.61	0.67	1.74	1.61	0.51	0.44	0.9	2.79	0.5	1.06	1.2	0.48	3.38	2.43	3.53	1.2	0.53
asara	MG070	BLF07507	CASENT0074389	1.86	0.95	0.49	0.55	1.33	1.29	0.43	0.37	0.75	2.58	0.42	0.84	1.05	0.37	3.03	2.18	3	1.05	0.4
asara	MG070	BLF07507	CASENT0074390	1.81	0.95	0.46	0.53	1.24	1.2	0.4	0.35	0.74	2.55	0.4	0.84	0.98	0.39	3	2.08	2.87	0.98	0.43
asara	MG070	BLF07507	CASENT0074588	1.85	0.93	0.49	0.52	1.3	1.28	0.42	0.37	0.75	2.57	0.43	0.83	1.05	0.38	3.06	2.17	3.02	1	0.39
asara	MG070	MG-13B	CASENT0062458	1.96	0.98	0.54	0.55	1.38	1.31	0.43	0.38	0.77	2.65	0.44	0.88	1.06	0.44	3.21	2.25	3.08	1.05	0.48
asara	MG070	MG-13B	CASENT0063233	1.9	0.98	0.49	0.55	1.3	1.28	0.43	0.37	0.78	2.61	0.44	0.85	1.03	0.42	3.13	2.13	3.03	1.06	0.43
asara	MG070	MG-13B	CASENT0063039	1.78	0.88	0.48	0.5	1.2	1.15	0.38	0.33	0.7	2.41	0.4	0.78	0.91	0.35	2.94	1.94	2.78	0.91	0.39
asara	MG070	BLF07523	CASENT0493251	1.9	0.95	0.52	0.55	1.31	1.26	0.41	0.36	0.75	2.58	0.44	0.84	1.02	0.41	3.1	2.19	3.12	1.05	0.47
asara	MG070	BLF07523	CASENT0837576	1.88	0.93	0.5	0.53	1.25	1.23	0.41	0.35	0.73	2.54	0.44	0.81	1	0.4	3.06	2.15	3.05	1	0.43
asara	MG070	BLF07523	CASENT0837577	1.93	0.95	0.52	0.55	1.34	1.29	0.43	0.37	0.76	2.58	0.45	0.84	1.05	0.4	3.15	2.18	3.17	1.05	0.41
asara	MG070	BLF01313	CASENT0872637	1.77	0.9	0.44	0.5	1.22	1.18	0.39	0.33	0.73	2.5	0.42	0.78	0.98	0.35	2.98	2.05	2.85	0.95	0.4
asara	MG070	BLF01313	CASENT0837581	1.98	1.05	0.5	0.58	1.39	1.33	0.43	0.39	0.8	2.68	0.45	0.91	1.07	0.38	3.2	2.23	3.1	1.08	0.4
asara	MG070	BLF22971	CASENT0156690	2.05	1.1	0.5	0.58	1.44	1.4	0.45	0.4	0.84	2.56	0.47	0.93	1.1	0.46	3.3	2.33	3.3	1.1	0.5
atimo	MG062	BLF06257	CASENT0477268	1.86	0.93	0.5	0.54	1.18	1.21	0.35	0.33	0.7	2.57	0.44	0.77	1	0.35	3	2.12	3.06	1	0.36
atimo	MG062	BLF06257	CASENT0837551	1.9	0.97	0.5	0.53	1.27	1.25	0.36	0.34	0.73	2.6	0.44	0.77	1	0.36	2.98	2.15	3.03	1.05	0.4
atimo	MG062	BLF06257	CASENT0837552	1.9	0.95	0.5	0.55	1.24	1.24	0.35	0.33	0.73	2.6	0.45	0.78	1.03	0.35	2.95	2.13	3.1	1.03	0.39
atimo	MG062	BLF05609	CASENT0454035	1.91	0.96	0.51	0.52	1.34	1.28	0.38	0.35	0.73	2.53	0.45	0.79	1.11	0.4	2.85	2.13	3.05	1.08	0.4
atimo	MG062	BLF05609	CASENT0837553	1.84	0.93	0.46	0.51	1.25	1.22	0.36	0.35	0.7	2.45	0.44	0.79	1.09	0.36	2.8	2	2.95	1	0.38
atimo	MG062	BLF05609	CASENT0837554	1.8	0.88	0.49	0.52	1.24	1.2	0.36	0.34	0.7	2.34	0.44	0.76	1.06	0.35	2.65	2.01	2.86	1.02	0.38
atimo	MG062	BLF05668	CASENT0451036	1.78	0.87	0.5	0.48	1.15	1.15	0.35	0.31	0.68	2.37	0.41	0.75	1	0.35	2.7	2	2.83	1	0.35
atimo	MG062	BLF05668	CASENT0451032	1.9	0.97	0.5	0.54	1.25	1.25	0.38	0.34	0.73	2.48	0.45	0.78	1.06	0.37	2.87	2.1	3.05	1.05	0.36
atimo	MG062	BLF05668	CASENT0451033	1.95	1	0.51	0.53	1.33	1.28	0.38	0.36	0.75	2.53	0.45	0.85	1.13	0.38	2.9	2.18	3.1	1.12	0.45
atimo	MG062	BLF05816	CASENT0448837	1.96	0.98	0.54	0.57	1.29	1.29	0.38	0.35	0.75	2.65	0.45	0.85	1.1	0.35	3.08	2.25	3.26	1.08	0.4
atimo	MG062	BLF05816	CASENT0448838	2.05	1.03	0.55	0.58	1.4	1.35	0.41	0.38	0.75	2.66	0.48	0.88	1.13	0.36	3.09	2.3	3.23	1.1	0.45
atimo	MG062	BLF05816	CASENT0824326	1.98	1	0.53	0.58	1.35	1.33	0.4	0.37	0.75	2.68	0.45	0.84	1.1	0.38	3.1	2.23	3.25	1.13	0.39
atimo	MG062	BLF05793	CASENT0448779	1.75	0.83	0.5	0.47	1.2	1.18	0.35	0.32	0.7	2.45	0.42	0.75	0.96	0.33	2.8	1.9	2.93	1	0.37
atimo	MG062	BLF05793	CASENT0448780	2.08	1.08	0.53	0.6	1.5	1.42	0.44	0.4	0.83	2.65	0.46	0.88	1.18	0.41	3.08	2.26	3.31	1.14	0.44
atimo	MG062	BLF04955	CASENT0454105	1.88	0.94	0.48	0.55	1.2	1.21	0.35	0.32	0.7	2.58	0.43	0.8	1	0.33	2.92	2.05	3.05	0.95	0.35
atimo	MG062	BLF04955	CASENT0837555	1.6	0.77	0.45	0.45	0.96	1	0.3	0.26	0.63	2.31	0.38	0.68	0.81	0.28	2.55	1.8	2.7	0.78	0.3
atimo	MG062	BLF04955	CASENT0837556	1.85	0.95	0.49	0.5	1.16	1.16	0.35	0.32	0.73	2.6	0.43	0.78	0.98	0.32	2.95	1.99	3.03	0.91	0.31
atimo	MG062	BLF04811	CASENT0477244	1.91	0.98	0.49	0.54	1.26	1.27	0.36	0.34	0.75	2.63	0.45	0.81	1.05	0.37	2.98	2.12	3.12	1.02	0.34
atimo	MG062	BLF04811	CASENT0837561	1.8	0.9	0.47	0.52	1.17	1.15	0.34	0.31	0.7	2.53	0.41	0.78	0.98	0.32	2.85	2.03	2.99	0.95	0.33
atimo	MG062	BLF07467	CASENT0489453	2.05	1.06	0.53	0.59	1.37	1.37	0.4	0.38	0.75	2.8	0.45	0.88	1.08	0.38	3.2	2.3	3.33	1.06	0.4
atimo	MG062	BLF07467	CASENT0837557	2.08	1.08	0.53	0.61	1.39	1.39	0.4	0.39	0.75	2.81	0.48	0.89	1.1	0.38	3.27	2.35	3.36	1.06	0.4
atimo	MG062	BLF07467	CASENT0837558	1.73	0.84	0.48	0.48	1.11	1.16	0.33	0.3	0.63	2.48	0.43	0.73	0.86	0.33	2.81	1.95	2.85	0.87	0.3
atimo	MG062	BLF05770	CASENT0448737	1.88	0.96	0.48	0.54	1.3	1.28	0.4	0.36	0.72	2.64	0.45	0.8	1.1	0.36	3.02	2.13	3.1	1.04	0.38
atimo	MG062	BLF05770	CASENT0837559	2	1.03	0.52	0.57	1.34	1.31	0.4	0.37	0.76	2.68	0.46	0.84	1.13	0.37	3.04	2.26	3.21	1.08	0.4
atimo	MG062	BLF05770	CASENT0837560	1.93	0.99	0.49	0.54	1.3	1.3	0.4	0.37	0.75	2.6	0.45	0.83	1.1	0.36	2.95	2.2	3.14	1.08	0.4
atimo	MG062	MG-20	CASENT0827325	1.9	0.95	0.53	0.55	1.2	1.23	0.35	0.32	0.73	2.75	0.43	0.8	1	0.33	3.1	2.15	3.11	0.99	0.35
atimo	MG062	MG-20	CASENT0827343	1.88	0.93	0.53	0.55	1.19	1.23	0.35	0.32	0.73	2.7	0.43	0.78	1	0.33	3.05	2.1	3.13	0.95	0.33
atimo	MG062	MG-20	CASENT0780707	1.73	0.85	0.48	0.48	1.03	1.09	0.31	0.29	0.65	2.53	0.4	0.72	0.92	0.3	2.87	1.95	2.88	0.85	0.27
atimo	MG062	MG-20	CASENT0780734	1.95	0.98	0.56	0.58	1.28	1.28	0.38	0.34	0.73	2.73	0.45	0.8	1.09	0.34	3.05	2.2	3.24	1.03	0.35
atimo	MG062	MG-53A	CASENT0829137	1.78	0.88	0.47	0.5	1.12	1.14	0.33	0.29	0.65	2.45	0.41	0.75	0.91	0.33	2.82	1.98	2.91	0.91	0.35
atimo	MG062	MG-53A	CASENT0829134	1.65	0.82	0.45	0.45	1	1.06	0.3	0.27	0.62	2.38	0.38	0.68	0.87	0.3	2.75	1.85	2.7	0.9	0.36
aurosus	aurosus	BLF12114	CASENT0056474	1.58	0.85	0.4	0.54	1.18	1.15	0.4	0.34	0.68	1.78	0.35	0.7	0.9	0.33	1.98	1.7	2.36	0.79	0.35
aurosus	aurosus	BLF12114	CASENT0056477	1.55	0.83	0.39	0.53	1.15	1.15	0.4	0.33	0.67	1.74	0.35	0.7	0.88	0.33	1.88	1.7	2.3	0.8	0.3
aurosus	aurosus	BLF12114	CASENT0056476	1.6	0.88	0.36	0.54	1.2	1.2	0.42	0.35	0.68	1.8	0.35	0.74	0.93	0.34	2	1.78	2.4	0.85	0.35
aurosus	aurosus	BLF12114	CASENT0104992	1.61	0.88	0.39	0.54	1.24	1.22	0.42	0.35	0.71	1.81	0.35	0.74	0.95	0.33	2	1.74	2.43	0.84	0.31
aurosus	aurosus	BLF12120	CASENT0056479	1.55	0.83	0.37	0.5	1.13	1.13	0.42	0.33	0.63	1.78	0.35	0.69	0.9	0.34	1.98	1.73	2.33	0.84	0.29
aurosus	aurosus	BLF12120	CASENT0056478	1.58	0.88	0.35	0.53	1.14	1.14	0.41	0.35	0.65	1.82	0.35	0.73	0.9	0.35	1.97	1.71	2.35	0.8	0.32
aurosus	aurosus	PSW10518	CASENT0100809	1.65	0.88	0.4	0.55	1.24	1.23	0.44	0.36	0.7	1.94	0.36	0.76	1	0.38	2.1	1.85	2.46	0.95	0.38
aurosus	aurosus	PSW10518	CASENT0837588	1.48	0.8	0.35	0.48	1.1	1.1	0.39	0.33	0.63	1.7	0.34	0.68	0.86	0.31	1.9	1.6	2.16	0.79	0.28
aurosus	aurosus	PSW10518	CASENT0837589	1.58	0.83	0.4	0.5	1.17	1.16	0.4	0.33	0.65	1.8	0.4	0.73	0.94	0.32	1.98	1.7	2.8	0.85	0.3
aurosus	aurosus	ANTC16824	CASENT0227335	1.46	0.75	0.36	0.48	1.08	1.07	0.4	0.3	0.62	1.74	0.34	0.68	0.85	0.3	1.94	1.6	2.21	0.77	0.29
aurosus	aurosus	ANTC16824	CASENT0837590	1.5	0.8	0.39	0.5	1.11	1.1	0.41	0.33	0.63	1.83	0.35	0.68	0.88	0.29	2	1.68	2.3	0.79	0.29
aurosus	aurosus	BLF17623	CASENT0135247	1.61	0.85	0.39	0.53	1.16	1.2	0.41	0.35	0.65	1.89	0.4	0.73	0.94	0.37	2.1	1.75	2.38	0.9	0.38
aurosus	aurosus	BLF17623	CASENT0135246	1.63	0.88	0.35	0.55	1.16	1.19	0.43	0.35	0.65	1.93	0.4	0.75	0.95	0.37	2.12	1.78	2.43	0.9	0.38
aurosus	aurosus	ANTC1897	CASENT0100811	1.66	0.9	0.38	0.53	1.23	1.24	0.43	0.37	0.68	1.96	0.4	0.77	1.02	0.38	2.21	1.94	2.55	1.05	0.42
aurosus	aurosus	ANTC1897	CASENT0837574	1.59	0.85	0.35	0.51	1.14	1.15	0.39	0.33	0.63	1.9	0.39	0.73	0.96	0.37	2.1	1.77	2.32	0.95	0.4
aurosus	aurosus	BLF17629	CASENT0109866	1.58	0.83	0.35	0.52	1.2	1.19	0.41	0.34	0.65	1.83	0.39	0.74	0.96	0.4	2.09	1.8	2.4	0.94	0.42
becki	MG071	ASS(02)	CASENT0191563	1.9	0.97	0.49	0.57	1.5	1.45	0.45	0.41	0.8	2.08	0.45	0.81	1.1	0.39	2.48	2.1	2.87	1.1	0.44
becki	MG071	ASS(02)	CASENT0837582	1.85	0.93	0.49	0.55	1.43	1.37	0.45	0.4	0.79	2.1	0.44	0.78	1.05	0.34	2.4	1.98	2.8	1.03	0.44
becki	MG071	ASS(02)	CASENT0191558	1.65	0.83	0.4	0.5	1.22	1.21	0.4	0.35	0.7	1.93	0.43	0.69	0.94	0.33	2.2	1.83	2.53	0.92	0.39
becki	MG071	BLF13758	CASENT0108531	2.15	1.1	0.55	0.68	1.78	1.65	0.55	0.48	0.88	2.26	0.5	0.98	1.3	0.45	2.7	2.3	3.15	1.25	0.5
becki	MG071	BLF13758	CASENT0108532	1.89	0.95	0.49	0.56	1.5	1.41	0.45	0.4	0.8	2.1	0.45	0.81	1.1	0.38	2.43	2.03	2.85	1.05	0.1
becki	MG071	BLF13758	CASENT0826936	2.03	1.03	0.55	0.62	1.59	1.54	0.49	0.44	0.83	2.3	0.48	0.9	1.18	0.39	2.65	2.19	3.03	1.2	0.5
becki	MG071	BLF13765	CASENT0071380	1.69	0.83	0.45	0.51	1.28	1.25	0.4	0.35	0.7	1.93	0.43	0.74	0.98	0.34	2.25	2.15	2.83	0.94	0.33
becki	MG071	BLF13765	CASENT0826938	1.7	0.85	0.44	0.51	1.3	1.27	0.39	0.34	0.7	1.88	0.42	0.72	0.97	0.35	2.18	1.85	2.65	0.94	0.38
becki	MG071	BLF13756	CASENT0072326	1.55	0.75	0.37	0.46	1.14	1.18	0.39	0.33	0.68	1.79	0.4	0.68	0.9	0.33	2.1	1.73	2.45	0.87	0.35
becki	MG071	BLF13756	CASENT0072398	1.82	0.93	0.48	0.55	1.4	1.37	0.45	0.4	0.75	2.08	0.45	0.78	1.09	0.35	2.38	2	2.55	1.06	0.45
becki	MG071	BLF13756	CASENT0072331	1.98	0.98	0.54	0.6	1.55	1.5	0.48	0.43	0.8	2.2	0.45	0.88	1.13	0.39	2.56	2.1	3.02	1.1	0.43
bemaheva	MG064B	BLF07768	CASENT0491260	2.06	1	0.57	0.56	1.33	1.29	0.44	0.38	0.82	2.69	0.5	0.84	1.25	0.45	2.98	2.54	3.44	1.35	0.45
bemaheva	MG064B	BLF07768	CASENT0491259	2.12	1.05	0.54	0.6	1.36	1.33	0.44	0.39	0.85	2.73	0.5	0.85	1.27	0.47	3.05	2.64	3.53	1.35	0.5
bemaheva	MG064B	BLF07768	CASENT0491258	2	1	0.5	0.59	1.26	1.23	0.4	0.35	0.82	2.62	0.5	0.84	1.16	0.45	2.85	2.45	3.25	1.37	0.46
bemaheva	MG064B	BLF07768	CASENT0835659	2.1	1.04	0.55	0.6	1.35	1.33	0.44	0.39	0.85	2.72	0.51	0.85	1.28	0.49	3.03	2.61	3.48	1.36	0.48
bemaheva	MG064B	BLF07768	CASENT0835660	2.1	1.04	0.54	0.6	1.35	1.34	0.44	0.39	0.85	2.79	0.5	0.85	1.25	0.48	3.03	2.6	3.54	1.33	0.48
bemaheva	MG064B	MG-14A	CASENT0205160	2.13	1.05	0.56	0.61	1.36	1.32	0.45	0.4	0.87	2.7	0.51	0.85	1.25	0.53	3.05	2.6	3.55	1.4	0.45
bemaheva	MG064B	MG-14A	CASENT0110965	2.13	1.06	0.55	0.62	1.45	1.39	0.49	0.41	0.9	2.63	0.54	0.89	1.33	0.53	2.93	2.65	3.5	1.43	0.52
bemaheva	MG064B	MG-14A	CASENT0109957	2.15	1.07	0.55	0.62	1.44	1.39	0.48	0.4	0.88	2.68	0.53	0.89	1.28	0.53	3.01	2.65	3.53	1.45	0.5
bemaheva	MG064B	MG-14A	CASENT0117695	1.92	0.94	0.49	0.55	1.25	1.23	0.44	0.37	0.8	2.45	0.48	0.79	1.18	0.47	2.8	2.45	3.19	1.37	0.4
bemaheva	MG064B	MG-14B	CASENT0109393	1.87	0.93	0.45	0.53	0.99	1.21	0.41	0.35	0.8	2.47	0.48	0.78	1.13	0.45	2.74	2.35	3.1	1.31	0.44
bemaheva	MG064B	MG-14B	CASENT0109505	2.14	1.05	0.55	0.6	1.4	1.38	0.47	0.41	0.88	2.75	0.53	0.89	1.33	0.53	3.05	2.64	3.55	1.42	0.5
bemaheva	MG064B	MG-14B	CASENT0111047	2.1	1.04	0.54	0.61	1.38	1.35	0.47	0.38	0.85	2.72	0.51	0.86	1.28	0.49	3.05	2.6	3.4	1.43	0.42
bemaheva	MG064B	MG-45B	CASENT0231647	1.78	0.84	0.5	0.51	1.13	1.12	0.38	0.32	0.73	2.68	0.47	0.78	1.19	0.45	2.95	2.44	3.25	1.23	0.45
bemaheva	MG064B	MG-45B	CASENT0262820	1.98	0.94	0.54	0.56	1.25	1.24	0.44	0.36	0.8	2.72	0.48	0.79	1.25	0.42	2.97	2.45	3.18	1.28	0.47
bemaheva	MG064B	MG-45B	CASENT0231651	2.03	0.98	0.53	0.6	1.31	1.29	0.45	0.36	0.83	2.75	0.49	0.83	1.23	0.43	3	2.44	3.38	1.3	0.46
bemaheva	MG064B	MG-45A	CASENT0266850	1.95	0.93	0.52	0.55	1.23	1.21	0.41	0.33	0.75	2.55	0.48	0.79	1.15	0.44	2.93	2.42	3.15	1.3	0.44
bemaheva	MG064B	MG-45A	CASENT0266652	1.88	0.9	0.53	0.53	1.19	1.16	0.41	0.33	0.78	2.86	0.46	0.75	1.15	0.4	2.85	2.35	3.06	1.18	0.43
bemaheva	MG064B	MG-45A	CASENT0232274	1.87	0.88	0.48	0.54	1.23	1.21	0.41	0.34	0.79	2.66	0.47	0.75	1.18	0.42	2.92	2.34	3.13	1.23	0.47
bemaheva	MG064B	BLF25447	CASENT0809794	1.98	0.97	0.49	0.57	1.25	1.25	0.43	0.34	0.78	2.63	0.5	0.78	1.18	0.48	2.93	2.38	3.23	1.28	0.41
bemaheva	MG064B	BLF25478	CASENT0809795	2.03	0.98	0.55	0.57	1.29	1.29	0.43	0.35	0.78	2.65	0.5	0.84	1.2	0.48	3	2.44	3.29	1.25	0.45
bemaheva	MG064B	MG-45B	CASENT0829092	1.58	0.78	0.39	0.45	0.99	1.05	0.35	0.28	0.59	2.08	0.43	0.63	0.9	0.31	2.29	1.91	2.53	0.98	0.35
bemaheva	MG064B	MG-45B	CASENT0829102	1.92	0.95	0.5	0.55	1.28	1.26	0.43	0.36	0.8	2.69	0.48	0.8	1.2	0.41	2.95	2.43	3.25	1.25	0.47
bemaheva	MG064B	MG-45B	CASENT0829101	1.87	0.9	0.5	0.55	1.23	1.2	0.42	0.35	0.78	2.59	0.48	0.75	1.15	0.42	2.9	2.37	3.16	1.24	0.44
boivini	MG045	BLF06932	CASENT0826044	1.4	0.65	0.35	0.4	0.9	0.91	0.36	0.29	0.53	1.63	0.39	0.54	0.79	0.3	1.97	1.59	2.09	0.83	0.3
boivini	MG045	BLF06932	CASENT0826049	1.38	0.63	0.38	0.38	0.88	0.93	0.37	0.29	0.5	1.64	0.37	0.5	0.78	0.31	1.88	1.6	2.09	0.85	0.3
boivini	MG045	BLF06932	CASENT0826060	1.45	0.64	0.4	0.4	0.9	0.97	0.38	0.29	0.53	1.73	0.39	0.54	0.81	0.32	2	1.65	2.25	0.85	0.32
boivini	MG045	BLF03340	CASENT0408951	1.37	0.6	0.39	0.39	0.84	0.93	0.37	0.28	0.53	1.69	0.37	0.53	0.78	0.31	1.86	1.6	2.12	0.83	0.27
boivini	MG045	BLF03340	CASENT0835614	1.4	0.63	0.39	0.4	0.89	0.95	0.37	0.29	0.53	1.7	0.39	0.55	0.81	0.34	2.05	1.67	2.22	0.82	0.3
boivini	MG045	BLF03338	CASENT0460318	1.33	0.58	0.37	0.37	0.85	0.91	0.36	0.27	0.5	1.7	0.38	0.5	0.73	0.33	1.92	1.6	2.11	0.83	0.29
boivini	MG045	BLF03338	CASENT0460326	1.37	0.6	0.39	0.38	0.86	0.93	0.35	0.27	0.53	1.68	0.39	0.52	0.77	0.33	1.95	1.6	2.15	0.81	0.3
boivini	MG045	BLF03672	CASENT0430130	1.41	0.63	0.38	0.4	0.92	1	0.39	0.3	0.53	1.75	0.41	0.54	0.82	0.33	2.04	1.65	2.22	0.85	0.33
boivini	MG045	BLF03672	CASENT0835663	1.37	0.63	0.35	0.4	0.88	0.98	0.37	0.28	0.53	1.73	0.4	0.52	0.81	0.31	1.95	1.6	2.15	0.8	0.31
boivini	MG045	BLF03672	CASENT0835664	1.45	0.65	0.39	0.42	0.95	1.01	0.4	0.3	0.57	1.8	0.4	0.56	0.85	0.37	2.09	1.7	2.28	0.87	0.33
boivini	MG045	BLF10297	CASENT0498948	1.27	0.6	0.34	0.35	0.86	0.94	0.35	0.28	0.54	1.49	0.35	0.48	0.74	0.3	1.71	1.48	1.95	0.73	0.3
boivini	MG045	BLF10297	CASENT0835665	1.28	0.58	0.34	0.35	0.86	0.92	0.35	0.28	0.54	1.48	0.35	0.47	0.75	0.29	1.7	1.47	1.89	0.77	0.3
boivini	MG045	BLF10297	CASENT0835667	1.26	0.59	0.35	0.35	0.84	0.9	0.34	0.28	0.53	1.47	0.33	0.48	0.74	0.3	1.71	1.47	1.94	0.77	0.3
boivini	MG045	BLF09481	CASENT0499283	1.35	0.63	0.38	0.36	0.91	0.94	0.35	0.28	0.58	1.52	0.35	0.52	0.79	0.34	1.7	1.56	2.1	0.82	0.32
boivini	MG045	BLF09481	CASENT0835615	1.39	0.63	0.38	0.39	0.95	0.98	0.37	0.29	0.59	1.53	0.38	0.54	0.82	0.34	1.75	1.65	2.18	0.85	0.35
boivini	MG045	BLF09481	CASENT0835616	1.36	0.63	0.37	0.37	0.93	0.95	0.36	0.29	0.58	1.49	0.35	0.5	0.82	0.34	1.67	1.57	2.1	0.83	0.34
boivini	MG045	BLF09999	CASENT0498579	1.37	0.67	0.36	0.38	0.93	0.94	0.35	0.3	0.58	1.5	0.35	0.53	0.83	0.33	1.73	1.56	2.06	0.82	0.33
boivini	MG045	BLF09999	CASENT0824203	1.5	0.73	0.4	0.43	1.04	1.03	0.39	0.33	0.62	1.6	0.37	0.59	0.86	0.35	1.85	1.65	2.2	0.87	0.33
boivini	MG045	BLF09999	CASENT0835668	1.49	0.72	0.41	0.42	1.04	1.04	0.4	0.33	0.63	1.6	0.37	0.59	0.88	0.35	1.85	1.71	2.22	0.9	0.36
boivini	MG045	BLF11286	CASENT0830071	1.42	0.64	0.39	0.4	0.9	0.97	0.38	0.28	0.55	1.71	0.37	0.55	0.8	0.31	1.98	1.65	2.22	0.88	0.3
boivini	MG045	BLF11286	CASENT0830072	1.38	0.6	0.41	0.4	0.88	0.95	0.39	0.28	0.55	1.69	0.37	0.55	0.78	0.33	1.92	1.65	2.25	0.87	0.29
boivini	MG045	BLF11286	CASENT0830070	1.4	0.62	0.4	0.4	0.9	0.98	0.4	0.29	0.53	1.7	0.37	0.54	0.81	0.35	1.95	1.65	2.2	0.9	0.3
boivini	MG045	BLF02665	CASENT0409958	1.37	0.63	0.38	0.39	0.98	1	0.37	0.3	0.58	1.47	0.36	0.54	0.8	0.35	1.8	1.5	2.1	0.82	0.34
boivini	MG045	BLF02665	CASENT0835669	1.39	0.65	0.4	0.4	1	1.01	0.38	0.31	0.55	1.55	0.36	0.56	0.81	0.35	1.77	1.55	2.14	0.83	0.33
boivini	MG045	BLF02665	CASENT0829337	1.47	0.69	0.4	0.41	1.04	1.06	0.39	0.33	0.62	1.55	0.37	0.58	0.84	0.33	1.86	1.55	2.13	0.85	0.38
boivini	MG045	BLF25746	CASENT0809811	1.39	0.63	0.39	0.38	0.88	0.95	0.38	0.29	0.54	1.68	0.38	0.53	0.81	0.32	2.02	1.66	2.21	0.85	0.3
boivini	MG045	BLF22954	CASENT0156681	1.44	0.63	0.43	0.39	0.93	0.99	0.4	0.29	0.54	1.73	0.39	0.55	0.83	0.33	2.03	1.71	2.27	0.84	0.3
boivini	MG049B	ARA0787	CASENT0293551	1.43	0.68	0.38	0.44	0.98	1.03	0.39	0.32	0.59	1.5	0.35	0.59	0.85	0.32	1.71	1.56	2.12	0.81	0.28
boivini	MG049B	ARA0787	CASENT0293552	1.4	0.65	0.37	0.4	0.94	0.99	0.39	0.31	0.58	1.55	0.35	0.59	0.81	0.29	1.71	1.57	2.13	0.84	0.3
boivini	MG049B	ARA1056	CASENT0284980	1.47	0.7	0.39	0.45	1.05	1.07	0.4	0.32	0.63	1.55	0.39	0.62	0.85	0.3	1.78	1.6	2.17	0.87	0.3
boivini	MG049B	ARA1056	CASENT0285021	1.45	0.69	0.38	0.45	1.03	1.06	0.4	0.32	0.59	1.54	0.39	0.58	0.83	0.3	1.75	1.6	2.19	0.84	0.3
boivini	MG049B	BLF26288	CASENT0829410	1.35	0.63	0.36	0.41	0.93	0.99	0.37	0.29	0.56	1.53	0.37	0.55	0.78	0.3	1.69	1.54	2.08	0.8	0.26
boivini	MG049B	BLF26288	CASENT0245105	1.48	0.7	0.39	0.45	1.03	1.09	0.4	0.32	0.6	1.58	0.4	0.61	0.85	0.3	1.8	1.6	2.17	0.86	0.31
boivini	MG049B	BLF07234	CASENT0826110	1.26	0.58	0.34	0.37	0.85	0.9	0.33	0.26	0.5	1.43	0.33	0.52	0.78	0.28	1.6	1.45	1.93	0.75	0.26
boivini	MG049B	BLF07234	CASENT0493888	1.23	0.58	0.32	0.39	0.9	0.95	0.35	0.27	0.55	1.49	0.34	0.51	0.79	0.28	1.7	1.5	1.95	0.76	0.28
boivini	MG049B	BLF07234	CASENT0835619	1.24	0.59	0.33	0.38	0.86	0.91	0.33	0.26	0.54	1.45	0.33	0.52	0.76	0.27	1.65	1.46	1.94	0.76	0.27
boivini	MG049B	BLF07234	CASENT0835620	1.2	0.57	0.32	0.36	0.81	0.88	0.33	0.26	0.5	1.41	0.31	0.51	0.75	0.27	1.55	1.45	1.87	0.75	0.27
boivini	MG049B	ARA0966	CASENT0308565	1.38	0.63	0.39	0.42	0.93	1	0.38	0.28	0.55	1.58	0.37	0.55	0.8	0.3	1.74	1.58	2.08	0.84	0.28
boivini	MG049B	ARA0966	CASENT0308633	1.33	0.62	0.33	0.41	0.9	1	0.36	0.28	0.55	1.52	0.37	0.53	0.76	0.3	1.65	1.5	1.96	0.8	0.29
boivini	MG049B	ARA0966	CASENT0308566	1.33	0.63	0.35	0.4	0.87	0.96	0.36	0.26	0.53	1.5	0.35	0.52	0.75	0.27	1.65	1.53	2.06	0.76	0.27
boivini	MG049B	BLF21912	CASENT0830907	1.44	0.7	0.39	0.45	0.99	1.03	0.38	0.3	0.57	1.85	0.38	0.59	0.82	0.31	1.79	1.6	2.13	0.84	0.28
boivini	MG049B	BLF21912	CASENT0148835	1.43	0.68	0.38	0.44	0.96	1.01	0.36	0.28	0.58	1.49	0.4	0.56	0.83	0.29	1.75	1.6	2.13	0.82	0.29
boivini	MG049B	BLF26303	CASENT0245084	1.41	0.67	0.37	0.44	0.98	1.04	0.38	0.3	0.58	1.55	0.37	0.57	0.83	0.29	1.8	1.58	2.1	0.83	0.27
boivini	MG049B	BLF26303	CASENT0829411	1.37	0.65	0.35	0.41	0.93	1	0.37	0.29	0.56	1.53	0.37	0.55	0.8	0.29	1.7	1.55	2.1	0.81	0.29
boivini	MG049B	BLF16919	CASENT0767927	1.25	0.58	0.33	0.36	0.85	0.95	0.35	0.27	0.53	1.39	0.35	0.5	0.75	0.28	1.62	1.45	1.95	0.73	0.25
boivini	MG049B	ARA1636	CASENT0301581	1.42	0.67	0.36	0.44	0.98	1.05	0.37	0.3	0.59	1.5	0.39	0.58	0.85	0.27	1.72	1.58	2.18	0.84	0.3
boivini	MG049B	ARA1636	CASENT0301660	1.48	0.7	0.35	0.45	1.05	1.08	0.4	0.33	0.6	1.58	0.39	0.59	0.88	0.29	1.79	1.63	2.19	0.88	0.3
boivini	MG049B	BLF21495	CASENT0830874	1.38	0.64	0.35	0.43	0.94	1	0.38	0.29	0.55	1.47	0.38	0.55	0.75	0.31	1.68	1.53	2.08	0.8	0.31
boivini	MG049B	BLF21495	CASENT0149644	1.43	0.69	0.35	0.44	1	1.06	0.4	0.3	0.58	1.49	0.39	0.57	0.83	0.31	1.77	1.58	2.12	0.85	0.32
bozaka	MG060	ARA0261	CASENT0166952	1.39	0.7	0.35	0.41	1.03	1.06	0.35	0.35	0.58	1.45	0.35	0.56	0.83	0.31	1.62	1.55	2.1	0.85	0.36
bozaka	MG060	ARA0261	CASENT0166988	1.33	0.63	0.35	0.4	1	1.05	0.34	0.27	0.55	1.45	0.33	0.55	0.8	0.3	1.6	1.46	2.06	0.83	0.35
bozaka	MG060	ARA0261	CASENT0166909	1.34	0.66	0.35	0.41	1.05	1.07	0.35	0.3	0.58	1.45	0.35	0.55	0.81	0.34	1.65	1.55	2.06	0.84	0.36
bozaka	MG060	ARA0263	CASENT0206078	1.46	0.73	0.35	0.42	1.07	1.11	0.36	0.31	0.6	1.54	0.38	0.59	0.85	0.36	1.73	1.6	2.18	0.89	0.4
bozaka	MG060	ARA0263	CASENT0206020	1.6	0.83	0.37	0.5	1.25	1.21	0.4	0.34	0.63	1.62	0.4	0.65	0.95	0.4	1.76	1.74	2.26	0.95	0.4
bozaka	MG060	ARA0177	CASENT0213443	1.5	0.79	0.36	0.45	1.1	1.14	0.36	0.3	0.62	1.54	0.39	0.58	0.89	0.35	1.73	1.65	2.19	0.86	0.35
bozaka	MG060	ARA0177	CASENT0213502	1.73	0.9	0.42	0.56	1.45	1.39	0.46	0.39	0.69	1.72	0.41	0.74	1	0.44	1.91	1.82	2.46	0.98	0.48
bozaka	MG060	ARA0601	CASENT0201909	1.67	0.85	0.41	0.51	1.33	1.3	0.42	0.35	0.68	1.71	0.41	0.68	0.98	0.4	1.86	1.76	2.4	1	0.4
bozaka	MG060	ARA0601	CASENT0201907	1.41	0.7	0.35	0.42	1.06	1.1	0.35	0.3	0.59	1.53	0.37	0.56	0.87	0.33	1.65	1.56	2.06	0.88	0.35
bozaka	MG060	ARA0134	CASENT0168351	1.46	0.74	0.36	0.44	1.15	1.15	0.38	0.31	0.61	1.61	0.38	0.6	0.85	0.35	1.75	1.6	2.21	0.85	0.36
bozaka	MG060	ARA0134	CASENT0168350	1.49	0.75	0.37	0.45	1.19	1.16	0.37	0.31	0.61	1.6	0.38	0.6	0.87	0.35	1.77	1.64	2.19	0.85	0.43
bozaka	MG060	ARA0164	CASENT0168428	1.65	0.85	0.4	0.51	1.31	1.29	0.41	0.35	0.68	1.67	0.4	0.69	0.99	0.4	1.83	1.78	2.5	0.98	0.45
cemeryi	MG046	BLF25341	CASENT0809736	1.16	0.53	0.29	0.3	0.8	0.86	0.29	0.22	0.49	1.43	0.34	0.49	0.71	0.28	1.58	1.41	1.87	0.78	0.25
cemeryi	MG046	BLF15754	CASENT0827798	1.39	0.67	0.38	0.38	0.95	0.98	0.32	0.27	0.55	1.73	0.37	0.56	0.88	0.32	1.8	1.64	2.13	0.95	0.31
cemeryi	MG046	MG-20	CASENT0780711	1.33	0.62	0.34	0.36	0.88	0.95	0.31	0.25	0.55	1.67	0.37	0.53	0.83	0.3	1.8	1.55	2.07	0.88	0.29
cemeryi	MG046	MG-20	CASENT0780714	1.35	0.62	0.37	0.38	0.94	0.99	0.3	0.27	0.58	1.71	0.37	0.56	0.9	0.39	1.8	1.66	2.16	0.93	0.35
cemeryi	MG046	MG-20	CASENT0780685	1.28	0.6	0.34	0.35	0.83	0.89	0.29	0.24	0.52	1.6	0.34	0.52	0.84	0.3	1.7	1.53	2	0.83	0.3
cemeryi	MG046	MG-14A	CASENT0827003	1.29	0.6	0.34	0.35	0.87	0.9	0.31	0.26	0.55	1.6	0.36	0.53	0.86	0.3	1.65	1.56	2.06	0.95	0.25
cemeryi	MG046	MG-14A	CASENT0827073	1.26	0.58	0.32	0.35	0.86	0.91	0.31	0.26	0.55	1.64	0.35	0.5	0.84	0.31	1.71	1.57	2.13	0.89	0.23
cemeryi	MG046	MG-14A	CASENT0827097	1.3	0.61	0.34	0.35	0.85	0.92	0.3	0.25	0.54	1.68	0.35	0.5	0.83	0.29	1.75	1.58	2.1	0.86	0.25
cemeryi	MG046	MG-14A	CASENT0827009	1.39	0.65	0.34	0.38	0.93	0.99	0.33	0.27	0.58	1.68	0.39	0.56	0.89	0.37	1.81	1.7	2.28	0.95	0.3
cemeryi	MG046	MG-22	CASENT0780774	1.28	0.6	0.35	0.35	0.87	0.94	0.29	0.25	0.55	1.65	0.35	0.54	0.84	0.33	1.71	1.55	1.98	0.85	0.3
cemeryi	MG046	MG-22	CASENT0827444	1.25	0.6	0.31	0.35	0.83	0.9	0.3	0.25	0.53	1.55	0.35	0.5	0.8	0.31	1.67	1.5	1.95	0.83	0.26
cemeryi	MG046	MG-22	CASENT0827408	1.35	0.65	0.34	0.38	0.91	0.99	0.33	0.27	0.58	1.66	0.38	0.54	0.91	0.3	1.8	1.67	2.13	0.91	0.29
cemeryi	MG046	MG-54C	CASENT0829176	1.37	0.67	0.34	0.4	0.96	1.02	0.35	0.29	0.58	1.64	0.38	0.58	0.87	0.34	1.78	1.55	2.15	0.85	0.35
cemeryi	MG046	MG-54C	CASENT0829198	1.28	0.6	0.28	0.34	0.84	0.93	0.3	0.25	0.54	1.57	0.35	0.5	0.8	0.32	1.65	1.51	1.93	0.83	0.28
cemeryi	MG046	MG-54C	CASENT0829183	1.36	0.67	0.32	0.38	0.96	1.03	0.35	0.29	0.59	1.64	0.39	0.56	0.88	0.34	1.75	1.63	2.05	0.92	0.33
cemeryi	MG046	MG-54C	CASENT0829186	1.37	0.66	0.33	0.37	0.95	1.01	0.34	0.29	0.6	1.67	0.39	0.56	0.86	0.35	1.72	1.62	2.08	0.9	0.35
cervicalis	MG065	BLF01451	CASENT0835610	2.35	1.06	0.73	0.66	1.31	1.34	0.5	0.42	0.84	3.44	0.55	0.95	1.29	0.5	4.02	2.78	3.94	1.36	0.51
cervicalis	MG065	BLF01451	CASENT0835611	2.35	1.05	0.69	0.69	1.33	1.33	0.5	0.42	0.84	3.42	0.54	0.99	1.28	0.48	4.03	2.78	3.94	1.34	0.5
cervicalis	MG065	BLF10812	CASENT0048228	2.39	1.15	0.73	0.72	1.4	1.36	0.53	0.45	0.9	3.55	0.51	1.03	1.3	0.55	4.19	2.84	4.05	1.39	0.55
cervicalis	MG065	BLF12499	CASENT0067064	2.35	1.15	0.69	0.73	1.53	1.39	0.55	0.47	0.9	3.05	0.51	1.03	1.33	0.54	3.71	2.7	3.8	1.41	0.56
cervicalis	MG065	BLF12499	CASENT0829368	2.67	1.3	0.78	0.8	1.65	1.55	0.6	0.53	1	3.75	0.57	1.16	1.55	0.61	4.55	3.13	4.3	1.61	0.7
cervicalis	MG065	BLF12960	CASENT0066697	2.29	1.09	0.68	0.68	1.38	1.36	0.5	0.43	0.85	3.45	0.53	1.03	1.3	0.45	3.98	2.71	3.91	1.35	0.5
cervicalis	MG065	BLF12960	CASENT0824310	2.33	1.08	0.69	0.69	1.34	1.35	0.5	0.43	0.85	3.55	0.53	0.99	1.33	0.47	4.28	2.81	3.9	1.43	0.5
cervicalis	MG065	BLF12960	CASENT0824312	2.73	1.33	0.83	0.83	1.63	1.59	0.56	0.49	0.98	3.82	0.61	1.14	1.5	0.6	4.58	3.15	4.37	1.65	0.68
daraina	MG064	BLF10243	CASENT0076644	2.35	1.07	0.69	0.65	1.41	1.4	0.47	0.41	0.88	3.25	0.55	0.98	1.38	0.55	3.77	2.85	3.98	1.51	0.6
daraina	MG064	BLF10243	CASENT0076643	2.4	1.15	0.7	0.7	1.5	1.45	0.5	0.45	0.92	3.3	0.55	1.02	1.4	0.56	3.88	2.95	4.11	1.53	0.59
daraina	MG064	BLF10243	CASENT0835652	2.34	1.13	0.65	0.66	1.42	1.39	0.48	0.43	0.88	3.25	0.55	0.98	1.38	0.54	3.84	2.85	3.94	1.48	0.55
daraina	MG064	BLF10243	CASENT0835650	2.56	1.22	0.75	0.75	1.57	1.54	0.51	0.46	0.98	3.39	0.56	1.05	1.5	0.59	3.99	3.1	4.25	1.6	0.65
daraina	MG064	BLF10243	CASENT0835651	2.3	1.1	0.65	0.65	1.4	1.42	0.46	0.41	0.88	3.24	0.55	0.95	1.37	0.55	3.74	2.8	3.89	1.48	0.59
daraina	MG064	BLF09664	CASENT0077671	2.17	1.09	0.6	0.61	1.28	1.26	0.43	0.38	0.83	3.05	0.49	0.89	1.25	0.49	3.53	2.67	3.65	1.38	0.55
daraina	MG064	BLF09664	CASENT0835653	2.13	1.07	0.6	0.61	1.24	1.25	0.43	0.38	0.82	2.98	0.48	0.88	1.25	0.46	3.52	2.63	3.63	1.35	0.48
daraina	MG064	BLF09664	CASENT0077673	2.24	1.08	0.68	0.65	1.33	1.3	0.44	0.39	0.85	3.11	0.5	0.93	1.28	0.48	3.66	2.68	3.75	1.38	0.5
daraina	MG064	BLF09664	CASENT0077670	2.28	1.1	0.68	0.65	1.33	1.3	0.45	0.38	0.85	3.15	0.49	0.93	1.3	0.5	3.7	2.73	3.8	1.4	0.53
daraina	MG064	BLF31684	CASENT0825504	2.18	1.04	0.66	0.6	1.24	1.24	0.43	0.36	0.83	3.03	0.49	0.89	1.15	0.49	3.58	2.59	3.6	1.28	0.49
daraina	MG064	BLF31684	CASENT0369627	2.13	1.05	0.6	0.59	1.23	1.24	0.44	0.36	0.83	3.05	0.5	0.88	1.2	0.48	3.6	2.58	3.58	1.26	0.53
daraina	MG064	BLF01862	CASENT0835656	2.79	1.35	0.83	0.83	1.83	1.72	0.59	0.5	1.08	3.6	0.6	1.2	1.6	0.69	4.85	3.28	4.5	1.73	0.7
daraina	MG064	BLF01862	CASENT0872065	2.13	1	0.61	0.6	1.28	1.25	0.42	0.37	0.83	3	0.47	0.88	1.2	0.45	3.48	2.48	3.5	1.3	0.5
daraina	MG064	BLF10885	CASENT0053799	2.23	1.06	0.66	0.6	1.3	1.29	0.45	0.38	0.85	3.11	0.5	0.88	1.28	0.5	3.65	2.74	3.68	1.33	0.45
daraina	MG064	BLF10885	CASENT0824256	2.38	1.16	0.68	0.65	1.42	1.39	0.48	0.4	0.92	3.3	0.53	0.98	1.33	0.59	3.85	2.9	3.93	1.47	0.58
daraina	MG064	BLF10885	CASENT0824257	2.3	1.08	0.68	0.64	1.36	1.35	0.46	0.39	0.88	3.15	0.53	0.93	1.33	0.51	3.75	2.81	3.82	1.4	0.54
daraina	MG064	BLF10228	CASENT0076626	2.59	1.27	0.75	0.75	1.6	1.5	0.53	0.46	0.95	3.4	0.57	1.08	1.45	0.59	4.09	3.11	4.38	1.55	0.65
daraina	MG064	BLF10228	CASENT0076627	2.38	1.16	0.68	0.7	1.46	1.4	0.49	0.44	0.95	3.23	0.55	0.99	1.4	0.55	3.88	2.95	4.05	1.52	0.53
daraina	MG064	BLF10228	CASENT0824225	2.53	1.23	0.75	0.74	1.59	1.53	0.53	0.45	0.95	3.35	0.57	1.05	1.49	0.59	4.05	3.1	4.2	1.58	0.59
dufouri	dufouri	MG-09B	CASENT0053064	2.15	1	0.67	0.59	1.18	1.23	0.46	0.37	0.7	3.25	0.5	0.86	1.04	0.41	3.94	2.46	3.56	1.09	0.46
dufouri	dufouri	MG-09B	CASENT0827147	2.2	0.94	0.69	0.56	1.18	1.21	0.46	0.37	0.73	3.41	0.53	0.87	1.06	0.42	4.09	2.46	3.7	1.05	0.45
dufouri	dufouri	MG-09B	CASENT0827137	2.55	1.18	0.84	0.7	1.5	1.45	0.51	0.43	0.87	3.8	0.53	1.05	1.2	0.45	4.56	2.79	4.21	1.24	0.55
dufouri	dufouri	MG-09B	CASENT0827146	2.15	0.95	0.67	0.57	1.17	1.21	0.44	0.37	0.72	3.24	0.51	0.83	1.02	0.39	3.96	2.34	3.63	1.03	0.45
dufouri	dufouri	BLF12168	CASENT0060837	2.68	1.22	0.85	0.75	1.57	1.53	0.53	0.45	0.92	3.95	0.6	1.05	1.35	0.55	4.96	3.06	4.57	1.45	0.7
dufouri	dufouri	BLF12168	CASENT0835598	2.6	1.13	0.88	0.72	1.5	1.49	0.52	0.44	0.86	3.93	0.59	1	1.29	0.55	4.91	2.95	4.48	1.42	0.65
dufouri	dufouri	BLF13189	CASENT0835599	2.8	1.27	0.95	0.75	1.58	1.48	0.53	0.46	0.92	4.22	0.58	1.09	1.29	0.51	5.3	3.13	4.75	1.3	0.6
dufouri	dufouri	BLF13189	CASENT0826909	2.65	1.22	0.84	0.71	1.49	1.41	0.5	0.44	0.85	4.08	0.56	1.06	1.27	0.46	5.13	3.04	4.48	1.31	0.61
dufouri	dufouri	BLF12583	CASENT0829361	2.79	1.25	0.91	0.76	1.65	1.51	0.54	0.44	0.93	4.32	0.61	1.14	1.4	0.51	5.18	3.23	4.66	1.48	0.63
dufouri	dufouri	BLF12583	CASENT0835601	2.84	1.26	0.96	0.8	1.68	1.55	0.54	0.44	0.95	4.24	0.61	1.15	1.49	0.51	5.18	3.23	4.81	1.48	0.6
dufouri	dufouri	BLF12335	CASENT0835602	2.41	1.05	0.8	0.65	1.3	1.29	0.45	0.4	0.76	3.82	0.55	0.94	1.15	0.45	4.64	2.81	4.22	1.2	0.56
dufouri	dufouri	BLF12335	CASENT0835603	2.31	1.02	0.75	0.6	1.24	1.26	0.44	0.38	0.75	3.75	0.55	0.89	1.09	0.45	4.55	2.74	4.1	1.13	0.59
dufouri	dufouri	BLF05067	CASENT0809684	2.69	1.17	0.93	0.75	1.58	1.49	0.54	0.45	0.9	3.97	0.55	1.1	1.3	0.51	4.9	3.02	4.55	1.35	0.63
dufouri	dufouri	BLF05067	CASENT0451287	2.69	1.2	0.92	0.75	1.54	1.47	0.54	0.45	0.9	3.85	0.54	1.08	1.32	0.51	4.81	2.96	4.19	1.31	0.64
dufouri	dufouri	BLF09234	CASENT0486807	2.33	1.05	0.8	0.62	1.35	1.35	0.49	0.4	0.79	3.4	0.49	0.94	1.09	0.43	4.2	2.47	3.75	1.08	0.5
dufouri	dufouri	BLF09234	CASENT0835607	2.37	1.05	0.83	0.63	1.41	1.4	0.49	0.4	0.8	3.33	0.5	0.95	1.08	0.44	4.2	2.55	3.8	1.11	0.55
dufouri	dufouri	BLF00880	CASENT0767967	2.55	1.13	0.86	0.69	1.4	1.38	0.49	0.43	0.8	3.76	0.55	0.97	1.13	0.44	4.68	2.8	4.2	1.2	0.53
dufouri	dufouri	BLF13089	CASENT0067439	2.67	1.16	0.97	0.71	1.5	1.4	0.5	0.43	0.86	4.03	0.55	1.04	1.25	0.45	5.1	3.05	4.52	1.28	0.55
dufouri	dufouri	BLF13988	CASENT0071400	2.43	1.09	0.79	0.65	1.3	1.3	0.45	0.39	0.8	3.71	0.55	0.96	1.11	0.43	4.55	2.8	4.15	1.19	0.56
gibber	gibber	AND16	CASENT0389539	1.42	0.73	0.36	0.45	1.2	1.18	0.44	0.38	0.64	1.56	0.35	0.63	0.91	0.37	1.62	1.49	2.03	0.75	0.25
gibber	gibber	AND16	CASENT0389540	1.2	0.61	0.29	0.36	0.95	0.98	0.39	0.3	0.57	1.26	0.3	0.5	0.85	0.33	1.34	1.35	1.71	0.7	0.25
gibber	gibber	AND16	CASENT0389541	1.37	0.69	0.35	0.42	1.14	1.13	0.45	0.36	0.62	1.52	0.33	0.6	0.89	0.35	1.51	1.48	2.03	0.7	0.25
gibber	gibber	BLF07221	CASENT0493319	1.3	0.61	0.35	0.4	1.06	1.07	0.43	0.33	0.6	1.45	0.31	0.55	0.87	0.35	1.42	1.38	1.85	0.65	0.27
gibber	gibber	BLF07221	CASENT0837605	1.47	0.73	0.39	0.48	1.25	1.2	0.47	0.37	0.67	1.55	0.35	0.64	0.95	0.39	1.6	1.55	2.05	0.75	0.31
gibber	gibber	BLF07221	CASENT0837606	1.4	0.7	0.35	0.44	1.15	1.13	0.45	0.35	0.65	1.55	0.34	0.57	0.89	0.36	1.56	1.5	1.99	0.73	0.3
gibber	gibber	BLF07297	CASENT0191654	1.25	0.62	0.32	0.38	1	1	0.4	0.3	0.6	1.39	0.31	0.52	0.81	0.35	1.45	1.38	1.88	0.7	0.25
gibber	gibber	BLF07297	CASENT0837607	1.3	0.66	0.31	0.4	1.09	1.06	0.42	0.33	0.6	1.38	0.31	0.57	0.83	0.35	1.45	1.4	1.87	0.7	0.25
gibber	gibber	BLF07297	CASENT0837608	1.44	0.73	0.35	0.43	1.19	1.17	0.45	0.35	0.65	1.5	0.35	0.62	0.93	0.36	1.55	1.5	2.05	0.75	0.3
gibber	gibber	ANTC8925	CASENT0188617	1.53	0.79	0.41	0.45	1.38	1.3	0.5	0.4	0.65	1.35	0.35	0.67	0.93	0.4	1.45	1.45	2	0.77	0.28
gibber	gibber	ANTC8925	CASENT0837610	1.15	0.54	0.3	0.35	0.95	0.96	0.38	0.29	0.53	1.28	0.3	0.48	0.73	0.3	1.25	1.23	1.66	0.64	0.2
gibber	gibber	ANTC8925	CASENT0837611	1.13	0.58	0.26	0.33	0.95	0.95	0.36	0.29	0.53	1.25	0.29	0.48	0.73	0.3	1.25	1.21	1.7	0.64	0.2
gibber	gibber	BLF01937	CASENT0188618	1.41	0.71	0.4	0.47	1.23	1.18	0.45	0.36	0.63	1.4	0.31	0.62	0.93	0.36	1.46	1.45	1.95	0.73	0.26
gibber	gibber	BLF01937	CASENT0837609	1.55	0.79	0.4	0.5	1.41	1.33	0.5	0.41	0.68	1.5	0.36	0.65	0.99	0.42	1.6	1.56	2.13	0.83	0.31
gibber	gibber	ANTC10209	CASENT0012679	1.56	0.77	0.41	0.51	1.46	1.36	0.5	0.4	0.68	1.56	0.39	0.68	0.95	0.4	1.63	1.55	2.11	0.81	0.26
gibber	gibber	ANTC10209	CASENT0837613	1.1	0.55	0.28	0.33	0.91	0.91	0.36	0.27	0.5	1.21	0.29	0.46	0.7	0.29	1.2	1.18	1.56	0.63	0.2
gibber	gibber	ANTC10209	CASENT0837612	1.23	0.61	0.32	0.37	1.05	1.03	0.41	0.31	0.57	1.32	0.3	0.53	0.8	0.36	1.35	1.3	1.78	0.68	0.25
gibber	gibber	BLF08413	CASENT0497105	1.38	0.71	0.33	0.43	1.15	1.14	0.45	0.36	0.62	1.5	0.35	0.58	0.85	0.38	1.53	1.48	2	0.7	0.3
gibber	gibber	BLF08413	CASENT0837614	1.38	0.68	0.35	0.43	1.15	1.15	0.45	0.35	0.62	1.53	0.36	0.58	0.81	0.39	1.58	1.46	2.02	0.7	0.31
gibber	gibber	BLF08413	CASENT0837615	1.36	0.68	0.34	0.42	1.11	1.11	0.44	0.36	0.6	1.56	0.35	0.57	0.85	0.35	1.61	1.51	2	0.7	0.29
gibber	gibber	BLF08413	CASENT0497104	1.4	0.68	0.38	0.44	1.1	1.1	0.44	0.35	0.63	1.59	0.35	0.59	0.85	0.38	1.63	1.55	2.09	0.71	0.28
gibber	gibber	BLF28353	CASENT0275827	1.28	0.66	0.3	0.4	1.06	1.04	0.4	0.31	0.58	1.38	0.33	0.55	0.8	0.35	1.4	1.37	1.85	0.7	0.28
gibber	gibber	BLF28366	CASENT0275815	1.41	0.71	0.35	0.43	1.18	1.12	0.43	0.35	0.63	1.48	0.33	0.59	0.86	0.35	1.5	1.45	1.99	0.75	0.25
gibber	gibber	BLF01749	CASENT0188607	1.38	0.68	0.35	0.45	1.18	1.13	0.43	0.35	0.6	1.55	0.33	0.56	0.88	0.36	1.55	1.43	2	0.65	0.25
gibber	gibber	BLF01749	CASENT0837617	1.3	0.65	0.31	0.43	1.1	1.1	0.43	0.34	0.59	1.5	0.33	0.56	0.81	0.33	1.43	1.36	1.9	0.61	0.2
gibber	gibber	BLF01749	CASENT0837616	1.31	0.66	0.31	0.43	1.11	1.11	0.44	0.34	0.59	1.45	0.34	0.55	0.83	0.35	1.5	1.41	1.89	0.65	0.25
gibber	gibber	BLF08614	CASENT0492813	1.13	0.56	0.27	0.34	0.98	0.98	0.38	0.29	0.52	1.23	0.29	0.5	0.71	0.31	1.21	1.2	1.7	0.58	0.23
gibber	gibber	BLF08614	CASENT0837619	1.18	0.59	0.29	0.36	1.05	1.05	0.4	0.3	0.55	1.31	0.31	0.51	0.8	0.34	1.3	1.28	1.71	0.63	0.24
gibber	gibber	BLF00746	CASENT0188614	1.48	0.75	0.38	0.48	1.24	1.23	0.46	0.38	0.68	1.63	0.36	0.66	0.9	0.41	1.68	1.6	2.2	0.73	0.3
gibber	gibber	BLF00746	CASENT0837620	1.38	0.7	0.35	0.45	1.14	1.13	0.44	0.35	0.64	1.55	0.34	0.58	0.85	0.39	1.6	1.49	2.06	0.66	0.27
gibber	gibber	BLF12259	CASENT0060843	1.24	0.59	0.34	0.38	1	1.03	0.39	0.3	0.58	1.4	0.34	0.5	0.78	0.32	1.45	1.38	1.83	0.63	0.25
gibber	gibber	BLF12259	CASENT0060842	1.3	0.65	0.34	0.4	1.1	1.09	0.41	0.31	0.59	1.46	0.35	0.55	0.83	0.35	1.54	1.41	1.91	0.65	0.25
gibber	gibber	BLF14377	CASENT0117420	1.21	0.6	0.3	0.37	1.05	1.04	0.4	0.31	0.56	1.4	0.33	0.53	0.8	0.34	1.37	1.3	1.81	0.59	0.24
gibber	gibber	BLF14377	CASENT0117419	1.55	0.8	0.38	0.51	1.42	1.33	0.5	0.4	0.68	1.6	0.38	0.68	0.96	0.4	1.63	1.55	2.1	0.77	0.29
gibber	gibber	BLF14989	CASENT0118390	1.38	0.7	0.35	0.46	1.22	1.17	0.44	0.35	0.6	1.4	0.33	0.59	0.94	0.41	1.65	1.58	2.11	0.73	0.3
gibber	gibber	BLF14989	CASENT0837624	1.32	0.64	0.35	0.44	1.1	1.1	0.43	0.35	0.6	1.42	0.34	0.57	0.84	0.39	1.45	1.43	1.91	0.68	0.28
gouldi	gouldi	MG-55	CASENT0829217	2.85	1.44	0.81	0.84	1.81	1.74	0.58	0.48	1.08	3.75	0.6	1.11	1.6	0.55	5.1	3.5	4.81	1.65	0.69
gouldi	gouldi	MG-55	CASENT0829229	2.91	1.6	0.75	0.86	2.05	1.9	0.66	0.59	1.18	4	0.63	1.2	1.7	0.61	5.4	3.7	5.2	1.76	0.75
gouldi	gouldi	MG-55	CASENT0829224	3.4	1.7	1.01	1.03	2.24	2.05	0.7	0.65	1.27	4.15	0.67	1.39	1.9	0.72	5.55	4	5.6	2.04	0.86
gouldi	gouldi	BLF18284	CASENT0827894	2.98	1.46	0.93	0.85	1.98	1.82	0.62	0.56	1.17	3.91	0.59	1.18	1.7	0.61	5.21	3.6	4.95	1.8	0.75
gouldi	gouldi	BLF18284	CASENT0827892	3.05	1.52	0.94	0.87	1.98	1.84	0.65	0.58	1.2	3.9	0.6	1.21	1.75	0.66	5.35	3.73	5.04	1.75	0.7
gouldi	gouldi	BLF18284	CASENT0827891	3.23	1.64	1.02	0.92	2.1	1.95	0.67	0.6	1.23	4.11	0.6	1.33	1.8	0.68	5.6	3.9	5.21	1.93	0.79
gouldi	gouldi	MG-23	CASENT0827498	2.97	1.46	0.9	0.84	1.9	1.82	0.62	0.55	1.23	3.98	0.6	1.16	1.66	0.61	5.3	3.65	4.94	1.85	0.7
gouldi	gouldi	MG-23	CASENT0827539	2.93	1.44	0.9	0.8	1.87	1.81	0.62	0.55	1.18	3.76	0.6	1.16	1.67	0.59	5.2	3.6	4.94	1.75	0.65
gouldi	gouldi	MG-23	CASENT0724196	3.18	1.6	0.95	0.9	2.15	2	0.72	0.63	0.78	3.99	0.64	1.33	1.85	0.69	5.4	3.9	5.13	2.02	0.8
gouldi	gouldi	MG-18A	CASENT0827330	2.84	1.43	0.81	0.85	1.94	1.79	0.62	0.55	1.16	3.69	0.6	1.13	1.63	0.6	4.85	3.45	4.7	1.7	0.75
gouldi	gouldi	MG-18A	CASENT0827331	2.77	1.38	0.8	0.83	1.81	1.7	0.57	0.51	1.12	3.65	0.57	1.1	1.56	0.55	4.89	3.38	4.46	1.6	0.6
gouldi	gouldi	MG-18A	CASENT0827332	2.87	1.49	0.76	0.86	1.96	1.82	0.65	0.55	1.18	3.8	0.6	1.15	1.63	0.66	5.01	3.5	4.9	1.71	0.73
gouldi	gouldi	MG-20	CASENT0827302	3.08	1.58	0.88	0.95	2.08	1.96	0.66	0.6	1.2	4.07	0.63	1.3	1.79	0.63	5.56	3.85	5.39	1.9	0.69
gouldi	gouldi	MG-20	CASENT0780676	3.44	1.75	1	1.05	2.34	2.14	0.76	0.7	1.33	4.35	0.7	1.43	2.01	0.76	5.95	4.23	5.76	2.25	0.89
gouldi	gouldi	MG-20	CASENT0780696	2.91	1.48	0.83	0.9	1.86	1.75	0.63	0.55	1.14	3.96	0.6	1.17	1.65	0.6	5.39	3.6	5.05	1.71	0.65
gouldi	gouldi	MG-25	CASENT0828429	2.9	1.41	0.85	0.83	1.86	1.76	0.6	0.55	1.13	3.83	0.6	1.17	1.59	0.57	5.15	3.6	4.85	1.76	0.58
gouldi	gouldi	MG-25	CASENT0828442	3.18	1.56	0.95	0.93	2.15	1.98	0.7	0.6	1.28	3.84	0.65	1.3	1.84	0.73	5.28	3.85	5.1	1.96	0.8
gouldi	gouldi	MG-25	CASENT0828443	3.19	1.59	0.96	0.85	2.1	1.95	0.66	0.58	1.23	3.92	0.61	1.31	1.82	0.7	5.3	3.85	5.18	1.97	0.75
hagensii	hagensii	BLF09414	CASENT0486983	1.6	0.75	0.4	0.5	1.2	1.24	0.46	0.38	0.65	1.9	0.43	0.66	0.94	0.42	2.08	1.76	2.41	0.86	0.33
hagensii	hagensii	BLF09414	CASENT0837626	1.84	0.9	0.46	0.6	1.41	1.41	0.51	0.45	0.75	2.1	0.48	0.78	1.08	0.49	2.35	1.99	2.71	0.98	0.4
hagensii	hagensii	BLF09414	CASENT0837627	1.81	0.9	0.45	0.59	1.4	1.4	0.51	0.44	0.78	2.09	0.47	0.78	1.05	0.49	2.31	1.95	2.67	1	0.4
hagensii	hagensii	BLF01272	CASENT0191569	1.5	0.71	0.38	0.45	1.19	1.25	0.48	0.39	0.65	1.79	0.41	0.61	0.92	0.42	1.86	1.71	2.34	0.89	0.33
hagensii	hagensii	BLF01272	CASENT0191568	1.62	0.76	0.41	0.52	1.29	1.3	0.5	0.4	0.67	1.87	0.44	0.66	0.98	0.4	2.05	1.8	2.46	0.88	0.35
hagensii	hagensii	BLF01272	CASENT0191570	1.73	0.79	0.43	0.51	1.28	1.31	0.5	0.42	0.73	1.9	0.45	0.69	1	0.45	2.11	1.86	2.48	0.96	0.4
hagensii	hagensii	BLF01272	CASENT0872636	1.85	0.92	0.45	0.59	1.5	1.49	0.55	0.46	0.78	2.05	0.5	0.79	1.11	0.45	2.35	1.98	2.71	1	0.4
hagensii	hagensii	BLF28043	CASENT0829449	1.73	0.83	0.42	0.54	1.45	1.4	0.52	0.42	0.73	1.74	0.44	0.7	1	0.45	1.96	1.83	2.48	0.93	0.35
hagensii	hagensii	BLF28043	CASENT0837629	1.44	0.71	0.36	0.43	1.18	1.19	0.44	0.35	0.63	1.62	0.37	0.6	0.91	0.41	1.8	1.65	2.2	0.85	0.3
hagensii	hagensii	BLF28043	CASENT0837630	1.44	0.69	0.36	0.44	1.15	1.19	0.45	0.35	0.6	1.6	0.39	0.6	0.9	0.4	1.75	1.62	2.16	0.84	0.3
hagensii	hagensii	BLF00863	CASENT0191572	1.81	0.89	0.44	0.62	1.5	1.44	0.53	0.44	0.73	1.93	0.48	0.76	1.06	0.48	2.13	2	2.66	1	0.43
hagensii	hagensii	BLF00868	CASENT0191553	1.6	0.76	0.4	0.5	1.3	1.31	0.5	0.4	0.68	1.83	0.45	0.67	1.01	0.4	1.98	1.85	2.43	0.9	0.31
hagensii	hagensii	ARA0140	CASENT0168412	1.5	0.71	0.36	0.48	1.2	1.21	0.46	0.37	0.66	1.68	0.45	0.64	0.9	0.39	1.8	1.7	2.21	0.9	0.31
hagensii	hagensii	ARA0140	CASENT0837632	1.48	0.7	0.35	0.46	1.18	1.21	0.46	0.37	0.65	1.65	0.43	0.58	0.94	0.43	1.8	1.7	2.25	0.9	0.31
hagensii	hagensii	ARA0105	CASENT0168382	1.44	0.68	0.35	0.45	1.15	1.18	0.45	0.36	0.64	1.61	0.4	0.6	0.91	0.39	1.73	1.63	2.15	0.87	0.33
hagensii	hagensii	ARA0105	CASENT0837634	1.45	0.7	0.34	0.45	1.17	1.21	0.46	0.37	0.64	1.6	0.42	0.58	0.9	0.39	1.78	1.65	2.18	0.89	0.28
hagensii	hagensii	ANTC2705	CASENT0095754	1.7	0.85	0.41	0.53	1.38	1.38	0.52	0.42	0.73	1.8	0.45	0.73	1.05	0.45	2.06	1.9	2.53	1	0.41
hova	MG056	MG-18A	CASENT0827258	1.81	0.93	0.44	0.52	1.25	1.23	0.43	0.37	0.74	2.19	0.45	0.74	1.1	0.44	2.38	2.19	2.87	1.18	0.4
hova	MG056	MG-18A	CASENT0827261	1.83	0.93	0.45	0.53	1.24	1.24	0.41	0.35	0.72	2.34	0.46	0.78	1.13	0.38	2.48	2.15	2.9	1.1	0.36
hova	MG056	MG-18A	CASENT0827270	1.92	0.93	0.5	0.55	1.34	1.32	0.47	0.39	0.75	2.35	0.49	0.83	1.19	0.45	2.61	2.29	3	1.25	0.41
hova	MG056	MG-48	CASENT0829110	1.82	0.92	0.41	0.53	1.2	1.24	0.45	0.38	0.7	2.19	0.45	0.75	1.13	0.43	2.44	2.25	2.88	1.2	0.44
hova	MG056	MG-48	CASENT0829106	2	1.04	0.46	0.57	1.4	1.35	0.45	0.4	0.78	2.48	0.48	0.88	1.24	0.48	2.75	2.34	3.18	1.15	0.45
hova	MG056	MG-48	CASENT0829109	1.93	1	0.48	0.54	1.3	1.29	0.43	0.38	0.75	2.46	0.45	0.84	1.17	0.45	2.68	2.32	3.07	1.24	0.43
hova	MG056	MG-48	CASENT0829117	1.82	0.93	0.42	0.55	1.29	1.26	0.43	0.36	0.73	2.25	0.48	0.8	1.15	0.47	2.45	2.15	2.8	1.13	0.4
hova	MG056	MG-53B	CASENT0829161	1.75	0.86	0.4	0.5	1.2	1.21	0.42	0.35	0.74	2.2	0.46	0.74	1.06	0.38	2.42	2.13	2.8	1.09	0.28
hova	MG056	MG-53B	CASENT0829164	1.68	0.85	0.38	0.49	1.15	1.18	0.42	0.35	0.7	2.18	0.45	0.72	1.04	0.35	2.14	2.08	2.71	1.05	0.32
hova	MG056	MG-53B	CASENT0829145	1.93	1	0.46	0.55	1.33	1.29	0.45	0.38	0.78	2.4	0.48	0.84	1.25	0.46	2.65	2.38	3.06	1.3	0.42
hova	MG056	BLF35951	CASENT0723342	1.97	0.99	0.46	0.57	1.35	1.33	0.45	0.39	0.78	2.52	0.49	0.84	1.2	0.45	2.75	2.4	3.16	1.25	0.44
hova	MG056A	BLF16574	CASENT0827858	2.02	1	0.52	0.6	1.35	1.3	0.45	0.39	0.79	2.44	0.49	0.85	1.1	0.38	2.73	2.21	3.13	1.05	0.4
hova	MG056A	BLF16545	CASENT0827856	2.07	1.05	0.53	0.61	1.4	1.35	0.45	0.39	0.79	2.45	0.5	0.87	1.15	0.45	2.77	2.33	3.25	1.1	0.38
hova	MG056A	MG-33	CASENT0828469	1.86	0.91	0.49	0.53	1.17	1.18	0.38	0.34	0.71	2.34	0.46	0.78	1.07	0.4	2.65	2.2	2.95	1.08	0.38
hova	MG056A	MG-33	CASENT0828470	1.83	0.9	0.48	0.52	1.15	1.18	0.39	0.35	0.71	2.41	0.46	0.78	1.06	0.42	2.69	2.23	3.02	1.09	0.4
hova	MG056A	MG-33	CASENT0828473	1.93	0.95	0.53	0.55	1.23	1.23	0.4	0.35	0.73	2.48	0.48	0.78	1.1	0.43	2.78	2.32	3.12	1.16	0.4
hova	MG056A	MG-33	CASENT0828468	2.08	1.05	0.54	0.6	1.4	1.35	0.44	0.4	0.8	2.64	0.5	0.85	1.19	0.45	3	2.44	3.31	1.2	0.45
hova	MG056A	MG-39B	CASENT0829010	1.77	0.85	0.49	0.49	1.13	1.11	0.37	0.3	0.65	2.24	0.45	0.71	0.96	0.35	2.5	2.08	2.85	1.05	0.32
hova	MG056A	MG-39B	CASENT0829011	1.76	0.85	0.47	0.51	1.13	1.13	0.35	0.31	0.67	2.26	0.45	0.72	1	0.38	2.51	2.12	2.87	1	0.35
hova	MG056A	MG-39B	CASENT0829012	1.86	0.9	0.49	0.56	1.22	1.2	0.4	0.35	0.73	2.3	0.47	0.78	1.1	0.39	2.63	2.23	2.96	1.15	0.38
hova	MG056A	MG-25	CASENT0828439	1.8	0.85	0.47	0.5	1.13	1.16	0.36	0.33	0.68	2.33	0.45	0.73	0.99	0.39	2.62	2.08	2.82	1.05	0.39
hova	MG056A	MG-25	CASENT0828500	1.83	0.85	0.5	0.51	1.19	1.23	0.4	0.36	0.7	2.37	0.48	0.74	1.06	0.39	2.7	2.13	2.89	1.08	0.38
hova	MG056A	MG-25	CASENT0828511	1.88	0.89	0.5	0.53	1.18	1.21	0.4	0.35	0.7	2.4	0.46	0.75	1.05	0.41	2.65	2.2	2.99	1.06	0.4
hova	MG056A	MG-25	CASENT0828505	1.85	0.9	0.5	0.51	1.18	1.2	0.4	0.33	0.77	2.78	0.48	0.76	1.16	0.43	2.83	2.35	3.09	1.23	0.45
hova	MG056A	MG-43B	CASENT0829053	1.7	0.83	0.43	0.48	1.1	1.11	0.36	0.3	0.64	2.18	0.44	0.7	0.98	0.35	2.45	2	2.75	1.05	0.35
hova	MG056A	MG-43B	CASENT0829061	1.8	0.87	0.45	0.5	1.21	1.2	0.4	0.35	0.7	2.28	0.45	0.78	1.05	0.41	2.55	2.1	2.85	1.14	0.43
hova	MG056A	MG-43B	CASENT0829062	1.73	0.84	0.44	0.5	1.1	1.13	0.38	0.33	0.67	2.18	0.45	0.72	0.99	0.37	2.46	2.06	2.8	1.06	0.38
hovahovoides	MG054	BLF13163	CASENT0826904	1.46	0.63	0.43	0.42	0.87	0.96	0.35	0.27	0.55	2.04	0.39	0.58	0.8	0.35	2.32	1.75	2.45	0.88	0.31
hovahovoides	MG054	BLF13163	CASENT0826905	1.56	0.7	0.46	0.44	0.93	1	0.36	0.29	0.55	2.1	0.4	0.63	0.81	0.35	2.43	1.77	2.55	0.88	0.38
hovahovoides	MG054	BLF22614	CASENT0831127	1.83	0.85	0.51	0.5	1.21	1.23	0.45	0.38	0.71	2.33	0.45	0.75	0.97	0.41	2.72	2.04	2.88	0.97	0.48
hovahovoides	MG054	BLF22614	CASENT0151938	1.83	0.86	0.5	0.5	1.23	1.25	0.43	0.36	0.7	2.33	0.44	0.76	0.98	0.41	2.7	1.93	2.87	0.98	0.42
hovahovoides	MG054	BLF15137	CASENT0809775	1.74	0.8	0.5	0.48	1.08	1.11	0.4	0.33	0.65	2.33	0.44	0.68	0.98	0.41	2.66	1.97	2.73	0.95	0.41
hovahovoides	MG054	BLF15137	CASENT0809773	1.86	0.85	0.53	0.51	1.18	1.21	0.43	0.36	0.7	2.45	0.46	0.73	1.07	0.42	2.76	2.1	2.94	1.03	0.45
hovahovoides	MG054	BLF12774	CASENT0824273	1.78	0.78	0.55	0.48	1.08	1.13	0.41	0.35	0.69	2.4	0.43	0.7	0.99	0.43	2.68	2.1	2.86	1.03	0.45
hovahovoides	MG054	BLF12774	CASENT0067978	1.9	0.89	0.54	0.51	1.19	1.22	0.44	0.37	0.71	2.45	0.46	0.76	1.1	0.44	2.83	2.19	3.05	1.07	0.45
hovahovoides	MG054	BLF14799	CASENT0119451	1.73	0.8	0.51	0.49	1.1	1.13	0.41	0.34	0.68	2.25	0.42	0.72	0.98	0.4	2.61	2.03	2.68	1	0.45
hovahovoides	MG054	BLF14799	CASENT0825441	1.8	0.83	0.51	0.53	1.14	1.18	0.43	0.36	0.68	2.38	0.45	0.71	1	0.41	2.7	2.05	2.86	1.03	0.43
hovahovoides	MG054	BLF10527	CASENT0049007	1.65	0.77	0.47	0.47	1.05	1.13	0.41	0.33	0.65	2.3	0.44	0.65	0.86	0.39	2.66	1.83	2.69	0.98	0.42
hovahovoides	MG054	BLF10527	CASENT0835636	1.7	0.8	0.47	0.5	1.1	1.13	0.4	0.33	0.67	2.28	0.43	0.7	0.91	0.38	2.64	1.9	2.75	0.96	0.42
hovahovoides	MG054	BLF16914	CASENT0826132	1.98	0.95	0.58	0.59	1.33	1.33	0.47	0.4	0.75	2.42	0.46	0.83	1.1	0.46	2.81	2.05	2.95	1.08	0.48
hovahovoides	MG054	BLF16914	CASENT0826133	1.68	0.78	0.49	0.47	1.04	1.09	0.4	0.33	0.65	2.25	0.4	0.68	0.9	0.38	2.6	1.88	2.65	0.91	0.39
hovahovoides	MG054	BLF16914	CASENT0826134	1.68	0.78	0.49	0.48	1.09	1.11	0.4	0.34	0.65	2.3	0.41	0.68	0.95	0.37	2.63	1.93	2.71	0.95	0.41
hovahovoides	MG054	BLF16914	CASENT0826136	1.87	0.9	0.48	0.55	1.25	1.3	0.45	0.37	0.73	2.35	0.47	0.76	1.1	0.48	2.66	2.13	2.9	1.11	0.45
hovahovoides	MG055	BLF15070	CASENT0809766	1.99	0.92	0.58	0.56	1.29	1.31	0.5	0.42	0.78	2.53	0.49	0.8	1.09	0.48	2.89	2.22	3.06	1.05	0.45
hovahovoides	MG055	BLF15070	CASENT0809764	2.08	0.98	0.58	0.61	1.38	1.41	0.53	0.43	0.78	2.56	0.5	0.85	1.13	0.48	2.95	2.31	3.3	1.1	0.5
hovahovoides	MG054	BLF02397	CASENT0409239	1.98	0.95	0.53	0.58	1.33	1.31	0.47	0.37	0.76	2.48	0.48	0.78	1.03	0.48	2.79	2.17	3.08	1.05	0.49
hovahovoides	MG054	BLF02397	CASENT0835686	1.93	0.91	0.53	0.55	1.28	1.28	0.47	0.37	0.76	2.48	0.49	0.78	1.06	0.45	2.8	2.16	3.07	1.05	0.49
hovahovoides	MG054	BLF07180	CASENT0486637	1.88	0.9	0.5	0.55	1.28	1.34	0.5	0.39	0.74	2.25	0.49	0.75	1.1	0.47	2.55	2.16	2.98	1.15	0.48
hovahovoides	MG054	BLF07180	CASENT0835687	1.76	0.84	0.45	0.51	1.2	1.26	0.47	0.36	0.7	2.15	0.46	0.71	1.05	0.42	2.42	2.05	2.8	1.08	0.45
hovahovoides	MG054	BLF31320	CASENT0826015	1.9	0.9	0.52	0.55	1.25	1.33	0.48	0.4	0.75	2.3	0.48	0.75	1.09	0.43	2.67	2.17	2.94	1.06	0.47
hovahovoides	MG054	BLF31320	CASENT0826016	1.93	0.93	0.51	0.56	1.25	1.33	0.47	0.4	0.75	2.33	0.49	0.75	1.05	0.41	2.63	2.13	2.92	1.08	0.48
hovahovoides	MG054	BLF20481	CASENT0826004	1.78	0.81	0.48	0.54	1.13	1.2	0.46	0.37	0.68	2.18	0.47	0.69	1	0.4	2.42	2.01	2.71	1.03	0.44
hovahovoides	MG054	BLF22053	CASENT0830915	1.7	0.78	0.48	0.47	1.05	1.1	0.4	0.33	0.63	2.3	0.44	0.66	0.93	0.38	2.65	1.96	2.76	0.95	0.42
hovahovoides	MG055	BLF36615	CASENT0393248	2	0.95	0.58	0.6	1.28	1.34	0.5	0.43	0.73	2.58	0.49	0.8	1.08	0.49	3	2.25	3.15	1.12	0.51
hovahovoides	MG055	BLF35688	CASENT0826987	2.03	0.95	0.58	0.6	1.34	1.38	0.51	0.42	0.77	2.55	0.5	0.82	1.16	0.56	3.05	2.47	3.34	1.25	0.59
hovahovoides	MG055	BLF05127	CASENT456247	1.9	0.88	0.53	0.58	1.25	1.33	0.48	0.4	0.75	2.45	0.5	0.79	1.05	0.48	2.8	2.2	3	1.05	0.48
hovahovoides	MG054	BLF15383	CASENT0827753	1.99	0.93	0.58	0.57	1.26	1.29	0.47	0.39	0.74	2.58	0.48	0.78	1.09	0.41	3	2.24	3.15	1.06	0.45
hovahovoides	MG054	BLF19312	CASENT0135068	1.93	0.93	0.55	0.55	1.26	1.28	0.47	0.39	0.74	2.48	0.46	0.8	1.08	0.45	2.81	2.15	2.99	1.05	0.46
hovahovoides	MG054	BLF28208	CASENT0829457	1.85	0.88	0.5	0.55	1.25	1.27	0.45	0.36	0.71	2.38	0.5	0.75	1.05	0.45	2.61	2.17	2.93	1.08	0.45
hovahovoides	MG055	BLF09393	CASENT0486994	1.88	0.88	0.53	0.53	1.15	1.21	0.47	0.38	0.72	2.38	0.45	0.75	0.99	0.44	2.68	2.03	2.93	0.98	0.46
hovahovoides	MG055	BLF09393	CASENT0835689	1.83	0.83	0.54	0.54	1.14	1.2	0.45	0.37	0.7	2.35	0.46	0.75	0.99	0.43	2.68	2.05	2.83	0.93	0.44
hovahovoides	MG055	BLF09393	CASENT0835690	1.78	0.83	0.5	0.5	1.08	1.18	0.47	0.36	0.68	2.3	0.44	0.72	0.95	0.4	2.63	2.05	2.83	0.96	0.43
hovahovoides	MG055	BLF09399	CASENT0486942	2.13	1.01	0.6	0.63	1.4	1.44	0.56	0.46	0.8	2.55	0.5	0.86	1.17	0.51	2.95	2.35	3.24	1.14	0.5
hovahovoides	MG055	BLF09399	CASENT0835691	1.98	0.98	0.5	0.59	1.3	1.36	0.53	0.43	0.75	2.46	0.49	0.8	1.1	0.47	2.83	2.15	3.08	1.1	0.49
hovahovoides	MG055	BLF09399	CASENT0835692	2	0.95	0.55	0.6	1.3	1.36	0.53	0.44	0.77	2.5	0.5	0.83	1.08	0.5	2.85	2.18	3.18	1.13	0.48
hovahovoides	MG055	BLF01231	CASENT0191813	2.14	1.03	0.58	0.64	1.45	1.47	0.56	0.45	0.82	2.58	0.5	0.88	1.2	0.53	2.98	2.35	3.31	1.18	0.58
hovahovoides	MG055	BLF01231	CASENT0837544	2.1	1	0.57	0.6	1.4	1.43	0.54	0.45	0.82	2.53	0.5	0.89	1.18	0.52	2.93	2.35	3.16	1.18	0.56
hovahovoides	MG055	BLF01971	CASENT0191808	2	0.98	0.55	0.6	1.3	1.32	0.51	0.41	0.77	2.5	0.47	0.82	1.13	0.49	2.85	2.25	3.09	1.08	0.53
hovahovoides	MG055	BLF01971	CASENT0835640	1.88	0.9	0.53	0.55	1.2	1.24	0.48	0.38	0.75	2.4	0.45	0.78	1.05	0.44	2.76	2.17	2.98	1.05	0.5
hovahovoides	MG055	BLF01973	CASENT0835641	2.03	1	0.56	0.59	1.34	1.35	0.52	0.42	0.78	2.4	0.49	0.83	1.16	0.5	2.81	2.25	3.12	1.1	0.49
hovahovoides	MG055	BLF01973	CASENT0835642	1.96	0.93	0.57	0.58	1.3	1.3	0.5	0.41	0.77	2.4	0.47	0.81	1.05	0.45	2.75	2.18	3.06	1	0.49
hovahovoides	MG055	BLF01755	CASENT0191826	2.2	1.04	0.63	0.68	1.45	1.45	0.54	0.46	0.83	2.71	0.55	0.84	1.18	0.49	3.08	2.39	3.38	1.1	0.45
hovahovoides	MG055	BLF01755	CASENT0837548	2.04	0.98	0.54	0.6	1.33	1.36	0.5	0.42	0.8	2.57	0.5	0.85	1.1	0.49	3	2.3	3.2	1.06	0.49
hovahovoides	MG055	BLF01755	CASENT0837547	1.9	0.88	0.54	0.55	1.25	1.3	0.5	0.4	0.73	2.31	0.5	0.79	1.09	0.49	2.65	2.16	3.03	1.12	0.49
hovahovoides	MG055	BLF01755	CASENT0837546	1.8	0.81	0.48	0.51	1.16	1.23	0.46	0.36	0.72	2.26	0.5	0.73	1.01	0.5	2.55	2.15	2.97	1.09	0.48
hovahovoides	MG055	BLF01755	CASENT0837545	1.88	0.88	0.53	0.53	1.19	1.25	0.48	0.39	0.74	2.38	0.5	0.77	1.02	0.48	2.68	2.16	3	1.09	0.5
hovahovoides	MG055	BLF09136	CASENT0486819	1.88	0.9	0.55	0.55	1.23	1.25	0.45	0.38	0.71	2.4	0.45	0.75	1.02	0.43	2.82	2.08	2.92	0.99	0.44
hovahovoides	MG055	BLF09136	CASENT0837549	1.83	0.89	0.5	0.53	1.2	1.23	0.45	0.38	0.7	2.29	0.44	0.75	0.98	0.43	2.7	1.98	2.8	0.98	0.4
hovahovoides	MG055	BLF09136	CASENT0837550	1.98	0.94	0.57	0.56	1.33	1.3	0.48	0.4	0.75	2.45	0.46	0.83	1.06	0.45	2.91	2.13	3.05	1.06	0.45
hovahovoides	MG055	BLF01183	CASENT0191815	1.96	0.93	0.6	0.58	1.33	1.33	0.48	0.4	0.75	2.38	0.45	0.82	1.06	0.45	2.75	2.17	3.06	1.06	0.47
hovahovoides	MG055	BLF00752	CASENT0191822	2.1	1	0.57	0.6	1.4	1.4	0.52	0.43	0.83	2.65	0.51	0.85	1.13	0.49	3.1	2.33	3.23	1.1	0.5
hovahovoides	MG055	BLF00752	CASENT0767962	2.02	0.95	0.56	0.58	1.35	1.38	0.52	0.43	0.82	2.6	0.5	0.81	1.1	0.46	2.98	2.28	3.2	1.09	0.5
imitator	imitator	BLF12454	CASENT0068191	1.76	0.96	0.44	0.48	1.28	1.24	0.4	0.36	0.72	2.44	0.36	0.76	0.92	0.36	3.2	1.84	3	0.72	0.36
imitator	imitator	BLF12454	CASENT0068191	3.1	1.72	0.82	0.96	2.96	2.52	0.8	0.72	1.16	2.68	0.56	1.28	1.6	0.68	3.96	2.688	4.24	1.16	0.6
imitator	imitator	BLF13751	CASENT0071481	2.04	1.16	0.48	0.52	1.64	1.56	0.48	0.4	0.8	2.52	0.44	0.88	1.16	0.48	3.48	2.08	3.44	0.84	0.44
imitator	imitator	BLF13751	CASENT0071481	3.08	1.68	0.84	0.92	2.8	2.36	0.76	0.68	1.2	2.64	0.56	1.28	1.6	0.6	3.88	2.04	4.2	1.12	0.6
imitator	imitator	BLF22839	CASENT0156636	1.8	0.96	0.44	0.5	1.34	1.32	0.4	0.36	0.76	2.448	0.392	0.76	0.96	0.4	3.32	1.88	3.16	0.8	0.4
imitator	imitator	BLF22839	CASENT0156636	3.04	1.64	0.88	0.92	2.76	2.38	0.76	0.64	1.2	2.72	0.52	1.22	1.54	0.64	3.84	2.58	4.208	1.2	0.6
imitator	imitator	BLF25710	CASENT0204488	1.72	0.92	0.46	0.46	1.24	1.24	0.36	0.32	0.72	2.48	0.36	0.72	0.84	0.34	3.28	1.8	3.088	0.72	0.36
imitator	imitator	BLF25710	CASENT0204488	3.64	1.96	1.08	1.08	3.44	2.88	0.96	0.8	1.36	2.88	0.64	1.44	1.88	0.72	4.16	2.96	4.52	1.48	0.6
imitator	imitator	BLF25629	CASENT0205609	2.088	1.2	0.5	0.6	1.64	1.56	0.48	0.44	0.84	2.68	0.4	0.84	1.08	0.48	3.72	2.36	3.56	0.92	0.48
imitator	imitator	BLF25629	CASENT0205609	3.16	1.32	0.9	0.92	2.96	2.48	0.8	0.68	1.2	2.72	0.56	1.36	1.6	0.68	4	2.6	4.2	1.28	0.64
imitator	imitator	BLF25611	CASENT0205610	1.84	0.968	0.44	0.5	1.352	1.28	0.4	0.36	0.8	2.52	0.4	0.76	0.94	0.42	3.52	2.1	3.28	0.84	0.36
imitator	imitator	BLF25611	CASENT0205610	3.88	2.06	1.16	1.16	3.76	3.04	1	0.84	1.42	2.84	0.66	1.56	2.112	0.884	4.24	3.3	4.78	1.64	0.78
imitator	imitator	BLF04624	CASENT0444590	3.48	1.872	1.04	0.96	3.4	2.76	0.92	0.76	1.4	2.72	0.56	1.44	1.92	0.72	3.96	3.16	4.52	1.44	0.62
imitator	imitator	BLF04624	CASENT0444592	3.12	1.64	0.92	0.84	2.88	2.4	0.76	0.68	1.16	2.64	0.56	1.28	1.6	0.64	3.8	2.7	4.08	1.28	0.64
imitator	imitator	BLF04624	CASENT0444593	3.52	1.88	1.08	1.04	3.48	2.76	0.92	0.76	1.32	2.8	0.6	1.44	1.88	0.8	4.16	3.12	4.68	1.52	0.68
imitator	imitator	BLF04624	CASENT0444598	2.36	1.24	0.64	0.64	2	1.72	0.56	0.52	0.92	2.64	0.44	1	1.24	0.48	3.72	2.08	3.64	1	0.48
imitator	imitator	BLF04624	CASENT0444613	1.56	0.8	0.44	0.36	1.12	1.06	0.28	0.22	0.68	2.32	0.36	0.68	0.8	0.32	3.16	1.88	2.88	0.68	0.32
imitator	imitator	BLF04624	CASENT0444628	1.72	0.94	0.44	0.44	1.32	1.2	0.36	0.36	0.72	2.52	0.38	0.72	0.92	0.4	3.4	1.72	3.16	0.72	0.34
imitator	imitator	BLF05754	CASENT0450915	3.76	2	1.08	1.04	3.66	3	1	0.84	1.4	2.8	0.68	1.56	1.96	0.8	4.2	2.86	4.64	1.48	0.72
imitator	imitator	BLF05754	CASENT0450915	3.84	2.08	1.04	1.16	3.96	3.14	1	0.84	1.48	2.88	0.68	1.56	2.04	0.88	4.08	3.24	4.64	1.56	0.64
imitator	imitator	BLF05754	CASENT0450922	1.8	0.92	0.44	0.48	1.32	1.32	0.4	0.36	0.76	2.4	0.4	0.74	0.92	0.36	3.24	1.72	3.12	0.76	0.28
imitator	imitator	BLF05754	CASENT0450922	1.88	1.04	0.48	0.52	1.4	1.36	0.42	0.36	0.76	2.48	0.4	0.76	1	0.36	3.36	1.78	3.16	0.76	0.32
imitator	imitator	BLF05754	CASENT0450925	3.92	2.08	1.16	1.16	3.96	3.12	1	0.84	1.52	2.8	0.68	1.56	2.04	0.84	4.24	3.04	4.6	1.6	0.68
imitator	imitator	BLF05754	CASENT0450926	1.88	1.04	0.44	0.52	1.44	1.36	0.4	0.36	0.76	2.52	0.4	0.8	0.96	0.4	3.36	1.88	3.12	0.8	0.36
imitator	imitator	BLF05566	CASENT0454051	1.88	1.04	0.468	0.48	1.4	1.4	0.42	0.4	0.76	2.52	0.4	0.8	0.96	0.4	3.52	2.12	3.52	0.76	0.44
imitator	imitator	BLF05566	CASENT0454051	2.32	1.24	0.68	0.64	1.96	1.8	0.6	0.52	0.96	2.82	0.44	1	1.24	0.56	3.88	2.36	3.68	1	0.56
imitator	imitator	BLF05566	CASENT0454051	2.24	1.24	0.56	0.64	1.84	1.72	0.52	0.48	0.92	2.76	0.44	0.96	1.16	0.52	3.84	2.056	3.64	0.96	0.48
imitator	imitator	BLF05566	CASENT0454052	2.14	1.184	0.48	0.6	1.68	1.6	0.52	0.46	0.88	2.76	0.44	0.92	1.08	0.48	3.68	2.04	3.44	0.88	0.48
imitator	imitator	BLF05566	CASENT0454052	3.12	1.68	0.86	0.92	2.92	2.448	0.8	0.68	1.16	2.8	0.56	1.28	1.56	0.68	4.16	2.52	4.16	1.12	0.6
imitator	imitator	BLF06313	CASENT0454822	1.72	0.92	0.4	0.48	1.28	1.24	0.4	0.36	0.72	2.4	0.36	0.76	0.92	0.36	3.2	1.8	3.04	0.72	0.364
imitator	imitator	BLF06313	CASENT0454822	1.64	0.92	0.432	0.48	1.28	1.22	0.4	0.36	0.72	2.36	0.36	0.72	0.88	0.36	3.16	1.72	3	0.72	0.32
imitator	imitator	BLF06313	CASENT0454825	3	1.68	0.76	0.88	2.72	2.38	0.8	0.68	1.2	2.72	0.54	1.24	1.48	0.68	2.88	2.56	4.08	1.16	0.6
imitator	imitator	BLF06313	CASENT0454845	3.8	2.12	0.92	1.2	3.72	3.08	1	0.88	1.52	2.82	0.6	1.52	2.04	0.928	4.08	3	4.48	1.52	0.76
imitator	imitator	BLF04866	CASENT0456879	1.9	1.028	0.46	0.52	1.46	1.4	0.4	0.36	0.84	2.48	0.4	0.76	0.992	0.44	3.44	2.24	3.36	0.84	0.42
imitator	imitator	BLF05932	CASENT0459901	1.8	0.96	0.472	0.48	1.36	1.28	0.4	0.36	0.76	2.52	0.4	0.76	0.92	0.38	3.56	2.08	3.2	0.82	0.36
imitator	imitator	BLF05932	CASENT0459905	1.68	0.94	0.4	0.48	1.24	1.2	0.36	0.32	0.68	2.4	0.36	0.48	0.884	0.24	3.24	1.92	3.04	0.76	0.36
imitator	imitator	BLF05932	CASENT0459908	2.08	1.1	0.552	0.56	1.56	1.48	0.48	0.4	0.84	2.68	0.4	0.84	1.08	0.48	3.76	1.92	3.52	0.96	0.48
imitator	imitator	BLF05932	CASENT0459910	2.52	1.4	0.62	0.72	2.12	1.92	0.6	0.52	0.96	2.68	0.48	1.04	1.26	0.52	3.8	2.56	3.84	1.08	0.52
imitator	imitator	BLF05932	CASENT0459912	3.32	1.76	0.96	1	3.272	2.72	0.88	0.76	1.28	2.64	0.56	1.36	1.84	0.72	3.88	2.4	4	1.28	0.56
imitator	imitator	BLF05932	CASENT0459913	3.72	1.88	1.2	1.04	3.68	2.96	0.92	0.76	1.4	2.76	0.6	1.52	2	0.84	4.28	2.56	4.32	1.52	0.76
imitator	imitator	BLF36915	CASENT0724215	2.24	1.16	0.64	0.6	1.84	1.72	0.52	0.48	0.92	2.72	0.44	0.96	1.16	0.48	3.62	2.04	3.56	0.96	0.48
imitator	imitator	BLF36915	CASENT0724215	3.68	1.96	1.12	1.16	3.72	3.08	1	0.88	1.4	2.8	0.64	1.48	2.04	0.88	4.16	3.32	4.76	1.6	0.72
imitator	imitator	BLF37011	CASENT0724216	1.82	0.96	0.44	0.48	1.36	1.28	0.4	0.36	0.72	2.48	0.36	0.76	0.92	0.36	3.8	1.88	3.2	0.76	0.36
imitator	imitator	BLF37011	CASENT0724216	2.64	1.4	0.68	0.76	2.4	2.04	0.64	0.56	1	2.64	0.52	1.12	1.36	0.56	3.8	2.36	3.88	1	0.48
immaculatus	MG013	ARA0144	CASENT0168367	1.28	0.66	0.31	0.38	1.03	1.03	0.38	0.3	0.58	1.52	0.3	0.54	0.81	0.33	1.61	1.45	1.98	0.65	0.26
immaculatus	MG013	ARA0144	CASENT0168368	1.5	0.76	0.4	0.46	1.21	1.18	0.44	0.36	0.63	1.7	0.35	0.65	1	0.38	1.76	1.64	2.15	0.75	0.33
immaculatus	MG013	MG-29	CASENT0111759	1.46	0.75	0.4	0.47	1.2	1.15	0.42	0.34	0.63	1.65	0.34	0.64	0.94	0.36	1.76	1.63	2.15	0.75	0.26
immaculatus	MG013	MG-29	CASENT0111760	1.59	0.84	0.4	0.48	1.3	1.16	0.45	0.38	0.65	1.73	0.34	0.7	1	0.35	1.86	1.65	2.25	0.76	0.3
immaculatus	MG013	MG-29	CASENT0262744	1.34	0.69	0.35	0.4	1.05	1.05	0.4	0.33	0.59	1.6	0.31	0.6	0.89	0.3	1.69	1.5	2.03	0.7	0.25
immaculatus	MG013	ARA1053	CASENT0211781	1.14	0.58	0.3	0.35	0.88	0.91	0.33	0.27	0.5	1.31	0.25	0.48	0.75	0.27	1.33	1.23	1.7	0.63	0.21
immaculatus	MG013	ARA1053	CASENT0211766	1.3	0.65	0.35	0.4	1.04	1	0.38	0.3	0.58	1.47	0.29	0.58	0.8	0.32	1.53	1.37	1.88	0.65	0.22
immaculatus	MG013	BLF11900	CASENT0053951	1.38	0.68	0.39	0.42	1.1	1.06	0.38	0.31	0.58	1.55	0.31	0.59	0.9	0.34	1.68	1.52	2.06	0.75	0.28
immaculatus	MG013	BLF11900	CASENT0837645	1.28	0.61	0.35	0.4	1	1.01	0.37	0.3	0.56	1.51	0.3	0.55	0.85	0.34	1.58	1.46	1.97	0.72	0.25
immaculatus	MG013	ARA0602	CASENT0212598	1.23	0.65	0.28	0.36	0.9	0.92	0.36	0.28	0.53	1.43	0.3	0.53	0.78	0.29	1.48	1.35	1.82	0.64	0.22
immaculatus	MG013	BLF17492	CASENT0128794	1.2	0.61	0.31	0.35	0.94	0.94	0.34	0.26	0.53	1.4	0.28	0.53	0.79	0.3	1.43	1.35	1.85	0.67	0.25
immaculatus	MG013	BLF17492	CASENT0837646	1.4	0.7	0.37	0.44	1.16	1.11	0.4	0.32	0.63	1.55	0.3	0.63	0.94	0.35	1.61	1.59	2.11	0.75	0.29
kelimaso	MG056B	BLF09010	CASENT0487718	1.79	0.99	0.5	0.61	1.49	1.4	0.5	0.42	0.77	2	0.3	0.81	1.06	0.39	2.13	1.85	2.52	0.95	0.43
kelimaso	MG056B	BLF09010	CASENT0837637	1.78	1	0.5	0.59	1.45	1.38	0.48	0.41	0.77	2	0.31	0.82	1.05	0.4	2.13	1.84	2.51	0.93	0.4
kelimaso	MG056B	BLF09010	CASENT0837636	1.68	0.92	0.46	0.57	1.38	1.34	0.49	0.41	0.75	1.94	0.29	0.75	1	0.39	2.1	1.75	2.43	0.9	0.4
kelimaso	MG056B	BLF09010	CASENT0837635	1.99	1.12	0.54	0.7	1.74	1.61	0.53	0.47	0.83	2.08	0.35	0.89	1.19	0.41	2.28	1.95	2.7	1.05	0.45
kelimaso	MG056B	BLF26994	CASENT0231184	1.8	0.99	0.5	0.61	1.49	1.41	0.55	0.44	0.78	1.96	0.3	0.8	1.1	0.42	2.09	1.88	2.53	0.95	0.41
kelimaso	MG056B	BLF26994	CASENT0837639	1.9	0.58	0.55	0.67	1.63	1.5	0.59	0.48	0.86	2.05	0.31	0.85	1.18	0.44	2.23	1.95	2.71	1.03	0.39
kelimaso	MG056B	BLF27159	CASENT0230583	1.88	1.03	0.54	0.69	1.6	1.5	0.59	0.47	0.78	1.98	0.34	0.85	1.13	0.45	2.11	1.88	2.68	1	0.45
kelimaso	MG056B	BLF27159	CASENT0837640	1.98	1.08	0.56	0.7	1.69	1.58	0.6	0.49	0.85	2.13	0.34	0.85	1.2	0.49	2.31	2.03	2.79	1.05	0.46
kelimaso	MG056B	MG-12	CASENT0009507	1.95	1.12	0.54	0.68	1.72	1.61	0.58	0.49	0.82	2.04	0.3	0.89	1.14	0.41	2.23	1.91	2.65	1	0.45
kelimaso	MG056B	BLF24310	CASENT0162273	1.8	0.99	0.5	0.6	1.49	1.4	0.5	0.44	0.75	1.96	0.31	0.79	1.08	0.45	2.06	1.85	2.55	0.98	0.42
kelimaso	MG056B	BLF24310	CASENT0162274	1.75	0.95	0.48	0.6	1.43	1.33	0.5	0.43	0.78	1.95	0.3	0.79	1.08	0.43	2.05	1.8	2.46	0.95	0.41
kelimaso	MG056B	BLF24310	CASENT0162270	1.73	0.95	0.47	0.6	1.42	1.34	0.48	0.41	0.75	1.89	0.31	0.78	1.03	0.39	1.98	1.72	2.4	0.95	0.4
kelimaso	MG056B	BLF24310	CASENT0162271	1.68	0.93	0.45	0.59	1.34	1.28	0.46	0.4	0.72	1.87	0.3	0.74	1	0.4	1.96	1.66	2.35	0.9	0.39
kelimaso	MG056B	BLF24618	CASENT0161466	1.81	0.98	0.5	0.65	1.5	1.45	0.47	0.45	0.78	1.97	0.35	0.81	1.11	0.46	2.1	1.88	2.66	1	0.45
kelimaso	MG056B	BLF24618	CASENT0837643	1.83	1	0.5	0.63	1.51	1.41	0.52	0.45	0.78	1.95	0.31	0.8	1.1	0.45	2.1	1.89	2.89	1	0.43
kelimaso	MG056B	BLF24600	CASENT0163907	1.7	0.93	0.47	0.6	1.39	1.3	0.47	0.4	0.73	1.9	0.31	0.77	0.99	0.41	2	1.7	2.44	0.93	0.41
kelimaso	MG056B	BLF24600	CASENT0837642	2.03	1.11	0.59	0.69	1.73	1.6	0.58	0.5	0.83	2.1	0.35	0.94	1.21	0.53	2.25	2	2.82	1.06	0.45
liandia	MG012	BLF16337	CASENT0122080	1.4	0.72	0.35	0.4	1.09	1.02	0.36	0.3	0.6	1.41	0.3	0.58	0.85	0.35	1.48	1.4	2	0.7	0.25
liandia	MG012	BLF16337	CASENT0122081	1.13	0.57	0.33	0.32	0.86	0.85	0.31	0.24	0.51	1.26	0.25	0.48	0.69	0.28	1.28	1.2	1.65	0.59	0.2
liandia	MG012	ARA0611	CASENT0211951	1.08	0.55	0.28	0.3	0.85	0.85	0.3	0.24	0.49	1.11	0.25	0.44	0.68	0.29	1.18	1.16	1.57	0.58	0.18
liandia	MG012	ARA0611	CASENT0211964	1.1	0.55	0.3	0.3	0.86	0.85	0.3	0.24	0.49	1.1	0.25	0.45	0.7	0.25	1.15	1.17	1.59	0.58	0.18
liandia	MG012	ARA0611	CASENT0211969	1.13	0.57	0.3	0.33	0.86	0.86	0.32	0.25	0.5	1.13	0.25	0.48	0.68	0.26	1.16	1.21	1.66	0.6	0.19
liandia	MG012	ARA0263	CASENT0206095	1.28	0.64	0.35	0.36	0.99	0.96	0.35	0.28	0.54	1.29	0.28	0.54	0.79	0.29	1.36	1.3	1.81	0.58	0.23
liandia	MG012	ARA0263	CASENT0206077	1.44	0.74	0.4	0.4	1.05	1	0.4	0.33	0.63	1.35	0.31	0.63	0.9	0.35	1.5	1.45	2.01	0.74	0.28
liandia	MG012	ARA0263	CASENT0206032	1.65	0.89	0.45	0.49	1.4	1.26	0.47	0.37	0.67	1.33	0.31	0.74	0.99	0.4	1.5	1.53	2.1	0.85	0.3
liandia	MG012	ARA0602	CASENT0212575	1.14	0.55	0.3	0.34	0.87	0.85	0.31	0.25	0.51	1.16	0.26	0.48	0.63	0.27	1.22	1.2	1.69	0.58	0.17
liandia	MG012	ARA0602	CASENT0212629	1.18	0.58	0.32	0.33	0.92	0.9	0.32	0.25	0.53	1.21	0.27	0.5	0.75	0.28	1.28	1.22	1.67	0.65	0.21
liandia	MG012	BLF07807	CASENT0491206	1.09	0.55	0.26	0.3	0.83	0.84	0.3	0.24	0.47	1.18	0.26	0.46	0.7	0.25	1.23	1.17	1.55	0.57	0.2
liandia	MG012	BLF07807	CASENT0837649	1.14	0.58	0.29	0.31	0.87	0.86	0.3	0.25	0.52	1.25	0.27	0.49	0.73	0.26	1.28	1.24	1.65	0.6	0.2
liandia	MG012	BLF07807	CASENT0837650	1.13	0.58	0.29	0.32	0.87	0.86	0.31	0.25	0.52	1.25	0.26	0.48	0.75	0.25	1.28	1.23	1.66	0.6	0.2
liandia	MG012	BLF06321	CASENT0837653	1.08	0.53	0.29	0.3	0.83	0.82	0.3	0.23	0.5	1.19	0.25	0.44	0.73	0.25	1.23	1.18	1.6	0.55	0.2
liandia	MG012	BLF06321	CASENT0445486	1.1	0.56	0.3	0.3	0.85	0.85	0.3	0.23	0.5	1.23	0.25	0.45	0.73	0.27	1.28	1.2	1.67	0.58	0.22
liandia	MG012	BLF06321	CASENT0837655	1.21	0.62	0.3	0.35	0.96	0.93	0.34	0.26	0.52	1.3	0.26	0.51	0.77	0.3	1.35	1.34	1.78	0.67	0.24
liandia	MG012	BLF06321	CASENT0445481	1.33	0.68	0.37	0.38	1.04	0.98	0.35	0.29	0.58	1.35	0.26	0.56	0.83	0.33	1.4	1.42	1.91	0.74	0.24
liandia	MG012	BLF05760	CASENT0418710	1.1	0.54	0.29	0.3	0.8	0.81	0.28	0.23	0.48	1.15	0.25	0.45	0.69	0.29	1.18	1.11	1.55	0.54	0.19
liandia	MG012	BLF05760	CASENT0418711	1.02	0.51	0.25	0.29	0.79	0.79	0.27	0.22	0.47	1.11	0.25	0.44	0.69	0.25	1.15	1.11	1.53	0.55	0.19
liandia	MG012	BLF05760	CASENT0418587	1	0.52	0.23	0.29	0.75	0.76	0.25	0.21	0.46	1.1	0.25	0.42	0.65	0.24	1.13	1.1	1.5	0.51	0.19
liandia	MG012	BLF05760	CASENT0418641	1.1	0.55	0.29	0.31	0.85	0.84	0.29	0.23	0.49	1.23	0.28	0.45	0.73	0.26	1.25	1.17	1.68	0.57	0.2
liandia	MG012	BLF03095	CASENT0409885	1.11	0.56	0.29	0.31	0.87	0.85	0.3	0.23	0.51	1.23	0.25	0.49	0.7	0.24	1.26	1.19	1.65	0.55	0.2
liandia	MG012	BLF03095	CASENT0837656	1.12	0.57	0.29	0.32	0.86	0.85	0.3	0.25	0.51	1.2	0.25	0.48	0.7	0.28	1.26	1.21	1.7	0.59	0.23
liandia	MG012	BLF03095	CASENT0837657	1.13	0.59	0.26	0.33	0.9	0.87	0.3	0.25	0.54	1.21	0.27	0.49	0.73	0.26	1.28	1.19	1.65	0.6	0.2
liandia	MG012	BLF04910	CASENT0456659	1.1	0.59	0.26	0.32	0.85	0.84	0.29	0.24	0.51	1.16	0.25	0.48	0.7	0.26	1.23	1.18	1.66	0.57	0.2
liandia	MG012	BLF04910	CASENT0456662	1.14	0.59	0.29	0.32	0.86	0.86	0.3	0.24	0.5	1.25	0.25	0.49	0.7	0.26	1.31	1.21	1.71	0.56	0.2
liandia	MG012	BLF04910	CASENT0456663	1.1	0.59	0.27	0.32	0.85	0.85	0.29	0.23	0.51	1.23	0.25	0.49	0.7	0.25	1.28	1.21	1.71	0.57	0.2
liandia	MG012	MG-22	CASENT0232371	1.09	0.55	0.28	0.31	0.83	0.82	0.27	0.22	0.49	1.25	0.26	0.46	0.69	0.27	1.28	1.2	1.7	0.57	0.23
liandia	MG012	MG-22	CASENT0263012	1.2	0.61	0.31	0.34	0.94	0.9	0.3	0.25	0.55	1.33	0.26	0.52	0.78	0.31	1.45	1.41	1.88	0.65	0.25
liandia	MG012	MG-22	CASENT0262022	1.22	0.63	0.31	0.36	0.95	0.93	0.37	0.25	0.56	1.33	0.28	0.54	0.79	0.29	1.38	1.34	1.84	0.63	0.25
liandia	MG012	MG-22	CASENT0245999	1.51	0.78	0.44	0.45	1.24	1.13	0.41	0.32	0.65	1.43	0.3	0.67	0.94	0.39	1.5	1.48	2.1	0.75	0.26
liandia	MG012	BLF10832	CASENT0048779	1.25	0.66	0.33	0.37	0.96	0.93	0.32	0.25	0.56	1.37	0.3	0.52	0.78	0.28	1.4	1.3	1.85	0.6	0.24
liandia	MG012	BLF10832	CASENT0837658	1.24	0.64	0.33	0.36	0.94	0.92	0.34	0.25	0.57	1.31	0.29	0.52	0.75	0.3	1.4	1.33	1.86	0.61	0.23
liandia	MG012	BLF26681	CASENT0204481	1.17	0.6	0.3	0.34	0.88	0.86	0.31	0.25	0.53	1.29	0.25	0.49	0.71	0.29	1.33	1.24	1.71	0.58	0.23
liandia	MG012	BLF26681	CASENT0205655	1	0.5	0.25	0.29	0.75	0.75	0.27	0.21	0.45	1.1	0.25	0.4	0.61	0.21	1.13	1.05	1.5	0.5	0.18
liandia	MG010	BLF07233	CASENT0491486	1.2	0.64	0.3	0.36	0.91	0.91	0.3	0.25	0.5	1.36	0.25	0.5	0.78	0.25	1.4	1.23	1.66	0.59	0.2
liandia	MG010	BLF07233	CASENT0837647	1.24	0.66	0.3	0.36	0.95	0.95	0.31	0.25	0.5	1.39	0.26	0.55	0.78	0.25	1.45	1.22	1.79	0.58	0.21
liandia	MG010	BLF07233	CASENT0837648	1.18	0.63	0.3	0.35	0.9	0.9	0.3	0.24	0.5	1.39	0.25	0.51	0.76	0.25	1.4	1.21	1.63	0.55	0.2
liandia	MG010	BLF07159	CASENT0493914	1.1	0.59	0.27	0.32	0.84	0.85	0.26	0.22	0.48	1.29	0.25	0.47	0.7	0.23	1.32	1.15	1.59	0.56	0.2
liandia	MG010	BLF07159	CASENT0837651	1.14	0.6	0.27	0.33	0.85	0.86	0.27	0.22	0.48	1.33	0.25	0.48	0.73	0.24	1.35	1.15	1.6	0.56	0.2
liandia	MG010	BLF07159	CASENT0837652	1.16	0.63	0.28	0.33	0.9	0.9	0.3	0.24	0.48	1.35	0.25	0.47	0.75	0.24	1.4	1.2	1.64	0.56	0.2
liandia	MG010	BLF07212	CASENT0493936	1.2	0.65	0.3	0.37	0.93	0.94	0.31	0.24	0.5	1.34	0.26	0.54	0.79	0.27	1.4	1.25	1.7	0.59	0.21
liandia	MG010	BLF07212	CASENT0493935	1.29	0.69	0.34	0.4	1	1	0.32	0.27	0.53	1.36	0.27	0.58	0.84	0.3	1.45	1.3	1.75	0.6	0.23
liandia	MG010	BLF07212	CASENT0835886	1.28	0.68	0.33	0.38	1.01	1	0.33	0.26	0.53	1.35	0.28	0.58	0.85	0.3	1.42	1.27	1.75	0.62	0.23
liandia	liandia	ARA1636	CASENT0301582	1.22	0.66	0.32	0.36	1	0.92	0.312	0.26	0.5	1.2	0.24	0.54	0.78	0.28	1.28	1.22	1.68	0.6	0.22
liandia	liandia	ARA1636	CASENT0301592	0.928	0.488	0.24	0.268	0.68	0.68	0.232	0.188	0.412	0.98	0.2	0.388	0.564	0.204	1.052	0.956	1.3	0.52	0.184
liandia	liandia	ARA1636	CASENT0301631	0.968	0.508	0.24	0.28	0.76	0.74	0.24	0.212	0.436	1.08	0.22	0.4	0.644	0.224	1.108	1.028	1.4	0.532	0.212
liandia	liandia	ARA1637	CASENT0302326	0.9	0.46	0.24	0.256	0.708	0.7	0.216	0.184	0.412	0.98	0.2	0.376	0.58	0.2	1.048	0.96	1.32	0.48	0.18
liandia	liandia	ARA1637	CASENT0302334	0.912	0.48	0.232	0.272	0.7	0.692	0.24	0.18	0.4	0.98	0.2	0.392	0.58	0.2	1.016	0.96	1.332	0.488	0.192
liandia	liandia	BLF21523	CASENT0149714	0.944	0.48	0.24	0.268	0.728	0.72	0.24	0.2	0.44	1	0.22	0.392	0.608	0.2	1	1.02	1.388	0.548	0.204
liandia	liandia	BLF21538	CASENT0149414	0.972	0.504	0.24	0.3	0.76	0.748	0.244	0.212	0.456	1.04	0.232	0.412	0.628	0.232	1.08	1.048	1.456	0.548	0.212
liandia	liandia	BLF21539	CASENT0149657	0.896	0.46	0.232	0.268	0.72	0.712	0.24	0.188	0.424	0.928	0.22	0.38	0.584	0.2	0.968	0.936	1.288	0.5	0.2
liandia	liandia	BLF21541	CASENT0149720	0.892	0.424	0.24	0.252	0.692	0.708	0.24	0.204	0.392	0.96	0.22	0.38	0.572	0.196	0.968	0.96	1.252	0.512	0.208
liandia	liandia	BLF21542	CASENT0149648	1.032	0.54	0.276	0.312	0.832	0.8	0.26	0.22	0.468	1.08	0.232	0.42	0.656	0.232	1.108	1.088	1.496	0.56	0.212
liandia	liandia	BLF21543	CASENT0149420	0.84	0.432	0.2	0.244	0.62	0.64	0.212	0.16	0.38	0.848	0.204	0.34	0.54	0.192	0.88	0.852	1.18	0.46	0.188
liandia	liandia	BLF21807	CASENT0148761	1.028	0.548	0.26	0.3	0.8	0.76	0.248	0.208	0.456	1.088	0.24	0.42	0.644	0.24	1.12	1.08	1.488	0.568	0.208
liandia	liandia	BLF21879	CASENT0148777	0.92	0.488	0.232	0.26	0.72	0.716	0.24	0.192	0.46	1	0.22	0.392	0.6	0.216	1.056	1	1.38	0.56	0.2
lokobe	MG068	BLF03471	CASENT0436583	2.08	0.98	0.58	0.55	1.37	1.35	0.45	0.4	0.77	3.04	0.52	0.85	1.04	0.36	3.87	2.48	3.62	1.04	0.41
lokobe	MG068	BLF03493	CASENT0436597	2.08	0.95	0.61	0.55	1.31	1.33	0.44	0.39	0.74	3	0.5	0.85	1.03	0.36	3.85	2.4	3.55	1.06	0.44
lokobe	MG068	BLF03493	CASENT0835594	2.08	0.95	0.61	0.55	1.29	1.3	0.45	0.38	0.74	3	0.5	0.85	1.02	0.37	3.77	2.36	3.55	1.04	0.45
lokobe	MG068	BLF03476	CASENT0436584	1.94	0.88	0.59	0.52	1.25	1.29	0.42	0.37	0.73	2.9	0.5	0.8	0.99	0.35	3.66	2.29	3.42	1	0.43
lokobe	MG068	BLF03476	CASENT0835595	2	0.96	0.55	0.51	1.3	1.3	0.45	0.37	0.74	2.93	0.5	0.83	1.01	0.35	3.7	2.34	3.45	1.05	0.42
lokobe	MG068	BLF03484	CASENT0436592	1.97	0.87	0.6	0.5	1.24	1.25	0.41	0.35	0.7	2.96	0.49	0.8	0.96	0.36	3.74	2.31	3.42	1.01	0.42
lokobe	MG068	BLF03484	CASENT0436596	1.97	0.89	0.59	0.5	1.25	1.26	0.41	0.35	0.7	2.93	0.44	0.81	0.98	0.35	3.75	2.28	3.44	1	0.44
lokobe	MG068	BLF03484	CASENT0436598	2.05	0.92	0.63	0.53	1.27	1.29	0.42	0.36	0.71	2.99	0.48	0.85	0.99	0.35	3.76	2.25	3.46	0.99	0.4
lubbocki	lubbocki	ANTC10201	CASENT0191730	1.12	0.59	0.3	0.36	0.94	0.9	0.33	0.27	0.5	1.29	0.25	0.5	0.72	0.27	1.32	1.23	1.66	0.63	0.18
lubbocki	lubbocki	ANTC10201	CASENT0191730	1.11	0.56	0.3	0.36	0.94	0.89	0.33	0.26	0.5	1.22	0.24	0.5	0.72	0.25	1.26	1.22	1.66	0.64	0.19
lubbocki	lubbocki	ANTC10201	CASENT0191730	1.16	0.63	0.3	0.39	0.98	0.93	0.34	0.27	0.51	1.33	0.25	0.52	0.74	0.27	1.36	1.29	1.75	0.64	0.2
lubbocki	lubbocki	BLF01524	CASENT0191709	1.26	0.67	0.33	0.42	1.08	1.02	0.41	0.32	0.56	1.36	0.28	0.55	0.83	0.3	1.44	1.36	1.88	0.7	0.23
lubbocki	lubbocki	BLF01524	CASENT0192595	1.21	0.65	0.3	0.39	1.03	0.98	0.36	0.28	0.54	1.24	0.28	0.51	0.78	0.29	1.36	1.31	1.82	0.66	0.22
lubbocki	lubbocki	BLF01527	CASENT0191705	1.19	0.6	0.3	0.38	0.99	0.95	0.36	0.28	0.54	1.3	0.28	0.52	0.78	0.3	1.34	1.34	1.82	0.66	0.23
lubbocki	lubbocki	BLF01527	CASENT0191708	1.2	0.6	0.36	0.4	1.02	0.96	0.35	0.28	0.56	1.34	0.27	0.54	0.8	0.29	1.4	1.36	1.8	0.7	0.21
lubbocki	lubbocki	BLF01527	CASENT0786830	1.1	0.55	0.3	0.34	0.9	0.88	0.34	0.26	0.52	1.24	0.25	0.48	0.72	0.25	1.32	1.27	1.74	0.65	0.21
lubbocki	lubbocki	BLF01614	CASENT0191706	1.28	0.65	0.35	0.42	1.1	1.04	0.38	0.3	0.57	1.34	0.28	0.56	0.86	0.32	1.46	1.4	1.85	0.78	0.22
lubbocki	lubbocki	BLF01614	CASENT0191716	1.23	0.65	0.32	0.4	1	0.97	0.36	0.28	0.34	1.39	0.28	0.55	0.78	0.32	1.48	1.4	1.85	0.76	0.24
lubbocki	lubbocki	BLF01633	CASENT0786831	1.24	0.64	0.32	0.42	1.02	0.97	0.36	0.28	0.54	1.34	0.28	0.56	0.78	0.3	1.42	1.34	1.86	0.68	0.21
lubbocki	lubbocki	BLF01633	CASENT0786831	1.4	0.72	0.37	0.48	1.23	1.14	0.4	0.32	0.6	1.42	0.3	0.63	0.86	0.34	1.56	1.49	2.04	0.74	0.25
lubbocki	lubbocki	BLF15018	CASENT0118437	1.15	0.6	0.3	0.36	0.96	0.92	0.36	0.28	0.5	1.31	0.28	0.5	0.72	0.31	1.4	1.28	1.7	0.69	0.24
lubbocki	lubbocki	BLF15059	CASENT0118423	1.2	0.6	0.36	0.4	0.98	0.92	0.35	0.27	0.52	1.37	0.25	0.52	0.75	0.29	1.43	1.31	1.82	0.7	0.19
lubbocki	lubbocki	BLF15075	CASENT0119598	1.16	0.6	0.31	0.38	0.99	0.93	0.34	0.28	0.52	1.35	0.27	0.5	0.77	0.28	1.4	1.37	1.84	0.68	0.24
lubbocki	lubbocki	BLF15078	CASENT0118378	1.18	0.62	0.31	0.36	1	0.96	0.35	0.28	0.53	1.33	0.27	0.52	0.76	0.29	1.4	1.35	1.8	0.72	0.21
mahafaly	MG062B	MG-23	CASENT0827512	1.28	0.64	0.3	0.35	0.9	0.96	0.29	0.25	0.58	1.49	0.35	0.48	0.75	0.27	1.74	1.4	1.98	0.73	0.29
mahafaly	MG062B	MG-23	CASENT0724189	1.3	0.65	0.3	0.36	0.93	0.98	0.31	0.26	0.58	1.61	0.35	0.49	0.81	0.3	1.75	1.41	2.1	0.8	0.28
mahafaly	MG062B	MG-23	CASENT0827196	1.17	0.56	0.27	0.32	0.82	0.87	0.28	0.23	0.51	1.38	0.33	0.44	0.67	0.25	1.53	1.28	1.8	0.65	0.24
mahafaly	MG062B	MG-23	CASENT0724188	1.25	0.65	0.25	0.35	0.91	0.98	0.3	0.26	0.59	1.5	0.35	0.48	0.75	0.26	1.66	1.44	1.95	0.75	0.28
mahafaly	MG062B	MG-54C	CASENT0244819	1.13	0.56	0.25	0.3	0.74	0.8	0.25	0.2	0.48	1.35	0.3	0.41	0.64	0.23	1.48	1.23	1.73	0.65	0.23
mahafaly	MG062B	MG-54C	CASENT0829196	1.19	0.57	0.27	0.32	0.8	0.88	0.25	0.2	0.52	1.44	0.35	0.43	0.69	0.25	1.56	1.29	1.86	0.68	0.24
mahafaly	MG062B	MG-54C	CASENT0829185	1.26	0.62	0.29	0.35	0.84	0.93	0.28	0.25	0.54	1.48	0.35	0.49	0.72	0.27	1.65	1.45	1.95	0.71	0.26
mahafaly	MG062B	MG-54C	CASENT0229460	1.24	0.63	0.29	0.35	0.86	0.91	0.28	0.24	0.55	1.43	0.34	0.46	0.7	0.25	1.67	1.3	1.85	0.66	0.25
mahafaly	MG062B	MG-20	CASENT0837666	1.15	0.56	0.26	0.3	0.78	0.87	0.26	0.21	0.5	1.4	0.34	0.41	0.69	0.23	1.52	1.28	1.77	0.65	0.25
mahafaly	MG062B	MG-20	CASENT0837667	1.31	0.66	0.3	0.36	0.95	0.99	0.31	0.26	0.58	1.55	0.35	0.5	0.79	0.29	1.75	1.48	2.1	0.74	0.29
mahafaly	MG062B	MG-20	CASENT0780699	1.24	0.63	0.29	0.35	0.87	0.91	0.3	0.22	0.56	1.47	0.31	0.48	0.7	0.29	1.68	1.39	1.98	0.73	0.27
mahafaly	MG062B	MG-20	CASENT0837665	1.28	0.65	0.29	0.35	0.9	0.94	0.3	0.25	0.56	1.48	0.34	0.49	0.71	0.3	1.69	1.43	1.96	0.73	0.29
mahafaly	MG062B	MG-54A	CASENT0829172	1.25	0.63	0.28	0.34	0.86	0.91	0.27	0.23	0.55	1.53	0.35	0.48	0.73	0.29	1.68	1.45	2	0.72	0.3
mahafaly	MG062B	MG-54A	CASENT0837662	1.2	0.6	0.29	0.34	0.87	0.9	0.27	0.24	0.54	1.45	0.34	0.46	0.71	0.26	1.63	1.36	1.4	0.7	0.29
mahafaly	MG062B	MG-54A	CASENT0837663	1.21	0.6	0.27	0.34	0.86	0.93	0.29	0.25	0.55	1.46	0.35	0.44	0.74	0.26	1.6	1.35	1.9	0.7	0.28
mahafaly	MG062B	MG-54A	CASENT0837664	1.3	0.66	0.29	0.36	0.91	0.95	0.3	0.24	0.55	1.48	0.34	0.49	0.74	0.27	1.68	1.43	2.05	0.7	0.3
mahafaly	MG062B	MG-23A	CASENT0828422	1.21	0.62	0.27	0.32	0.87	0.91	0.29	0.25	0.54	1.45	0.34	0.47	0.71	0.25	1.62	1.35	1.88	0.7	0.26
mahafaly	MG062B	MG-23A	CASENT0837660	1.25	0.63	0.29	0.35	0.9	0.93	0.3	0.25	0.56	1.48	0.35	0.48	0.71	0.27	1.65	1.38	1.98	0.7	0.25
mahafaly	MG062B	MG-23A	CASENT0837661	1.29	0.65	0.3	0.36	0.89	0.94	0.29	0.25	0.58	1.48	0.35	0.47	0.74	0.26	1.69	1.39	1.94	0.71	0.25
mixtellus	MG053	BLF13005	CASENT0826861	2.08	0.95	0.63	0.64	1.33	1.36	0.49	0.4	0.75	2.38	0.53	0.83	1.21	0.49	2.8	2.38	3.27	1.28	0.5
mixtellus	MG053	BLF13005	CASENT0826860	1.86	0.83	0.55	0.54	1.16	1.2	0.43	0.35	0.67	2.3	0.48	0.73	1.1	0.43	2.62	2.25	2.91	1.18	0.43
mixtellus	MG053	BLF07345	CASENT0826128	2.15	1	0.65	0.61	1.34	1.35	0.47	0.4	0.78	2.78	0.5	0.86	1.25	0.48	3.17	2.52	3.37	1.3	0.51
mixtellus	MG053	BLF07345	CASENT0826127	2.13	1	0.64	0.58	1.3	1.33	0.46	0.39	0.76	2.75	0.51	0.85	1.23	0.48	3.18	2.48	3.45	1.23	0.4
mixtellus	MG053	BLF10453	CASENT0824251	1.94	0.88	0.6	0.56	1.2	1.23	0.41	0.34	0.69	2.51	0.48	0.75	1.15	0.46	2.93	2.35	3.15	1.25	0.48
mixtellus	MG053	BLF10453	CASENT0824253	2.03	0.94	0.6	0.6	1.29	1.3	0.45	0.37	0.73	2.59	0.49	0.83	1.18	0.48	2.98	2.42	3.25	1.26	0.48
mixtellus	MG053	BLF30878	CASENT0809658	1.71	0.76	0.51	0.45	1.01	1.09	0.39	0.31	0.65	2.35	0.43	0.67	0.99	0.4	2.62	2.1	2.76	1.06	0.41
mixtellus	MG053	BLF30878	CASENT0809659	1.88	0.83	0.58	0.51	1.14	1.2	0.41	0.34	0.73	2.51	0.48	0.74	1.11	0.45	2.86	2.25	3.05	1.16	0.45
mixtellus	MG053	BLF10220	CASENT0076575	1.81	0.83	0.55	0.5	1.09	1.14	0.4	0.33	0.65	2.3	0.45	0.72	1.03	0.41	2.64	2.19	2.98	1.14	0.41
mixtellus	MG053	BLF10220	CASENT0824221	2.04	0.95	0.62	0.55	1.28	1.28	0.45	0.37	0.73	2.49	0.45	0.83	1.23	0.46	2.83	2.43	3.15	1.28	0.46
mixtellus	MG053	BLF10220	CASENT0835680	2.05	1	0.58	0.6	1.36	1.36	0.49	0.39	0.78	2.45	0.48	0.86	1.23	0.5	2.9	2.45	3.15	1.3	0.45
mixtellus	MG053	BLF10220	CASENT0835679	2.03	0.95	0.58	0.55	1.25	1.29	0.44	0.36	0.72	2.52	0.48	0.81	1.14	0.47	2.89	2.37	3.27	1.21	0.45
mixtellus	MG053	BLF11060	CASENT0830057	1.93	0.87	0.58	0.54	1.18	1.23	0.43	0.34	0.68	2.45	0.49	0.74	1.11	0.45	2.77	2.33	3.03	1.28	0.41
mixtellus	MG053	BLF11060	CASENT0830056	1.8	0.8	0.53	0.48	1.05	1.14	0.4	0.33	0.66	2.34	0.48	0.7	1.05	0.43	2.69	2.2	2.83	1.17	0.43
mixtellus	MG053	BLF11060	CASENT0830054	2.03	0.93	0.61	0.54	1.24	1.26	0.44	0.38	0.73	2.5	0.49	0.78	1.18	0.44	2.88	2.35	3.12	1.26	0.48
mixtellus	MG053	BLF12501	CASENT0067190	1.92	0.88	0.54	0.55	1.19	1.23	0.43	0.35	0.69	2.42	0.5	0.76	1.1	0.45	2.68	2.27	3.03	1.18	0.38
mixtellus	MG053	BLF12501	CASENT0829369	1.92	0.88	0.54	0.54	1.2	1.24	0.43	0.35	0.7	2.39	0.48	0.75	1.08	0.45	2.65	2.24	3.03	1.15	0.45
mixtellus	MG053	BLF09432	CASENT0830015	2.03	0.93	0.61	0.55	1.33	1.33	0.45	0.38	0.73	2.53	0.48	0.84	1.19	0.45	2.84	2.35	3.18	1.23	0.4
mixtellus	MG053	BLF09432	CASENT0830013	2.08	0.95	0.64	0.55	1.35	1.34	0.45	0.38	0.75	2.55	0.49	0.85	1.22	0.47	2.94	2.45	3.25	1.33	0.41
mixtellus	MG053	BLF09432	CASENT0835631	2.05	0.95	0.62	0.55	1.34	1.31	0.46	0.39	0.75	2.48	0.49	0.86	1.22	0.46	2.95	2.43	3.21	1.31	0.44
mixtellus	MG053	BLF07930	CASENT0491677	1.88	0.87	0.53	0.54	1.2	1.26	0.46	0.36	0.71	2.43	0.5	0.73	1.11	0.45	2.71	2.14	3.01	1.2	0.45
mixtellus	MG053	BLF07930	CASENT0835682	1.84	0.83	0.55	0.51	1.17	1.23	0.45	0.35	0.69	2.32	0.48	0.69	1.07	0.45	2.56	2.18	2.9	1.19	0.42
mixtellus	MG053	BLF07930	CASENT0835683	1.94	0.9	0.54	0.55	1.25	1.28	0.47	0.38	0.73	2.35	0.51	0.78	1.15	0.48	2.68	2.28	3.06	1.25	0.43
mixtellus	MG053	BLF07020	CASENT0826079	1.98	0.9	0.59	0.54	1.21	1.24	0.41	0.34	0.71	2.6	0.49	0.77	1.13	0.44	3	2.3	3.09	1.15	0.46
mixtellus	MG053	BLF07020	CASENT0826076	1.9	0.9	0.53	0.56	1.25	1.3	0.44	0.38	0.73	2.48	0.49	0.77	1.14	0.48	2.8	2.25	3.08	1.2	0.48
niavo	MG057	BLF30642	CASENT0830195	3.075	1.49	0.925	0.925	1.69	1.75	0.615	0.53	1.1	4.34	0.65	1.06	1.45	0.685	5.4	3.75	5.24	1.81	0.75
niavo	MG057	BLF30642	CASENT0298316	2.775	1.3	0.7	0.79	1.55	1.625	0.51	0.45	0.975	3.45	0.58	1.045	1.45	0.575	4.04	3	4.175	1.575	0.6
niavo	MG057	BLF30642	CASENT0298326	2.475	1.27	0.65	0.74	1.48	1.53	0.49	0.43	0.97	3.4	0.57	1.04	1.35	0.58	4.1	2.9	4.1	1.48	0.62
niavo	MG057	BLF30857	CASENT0300100	2.75	1.42	0.765	0.85	1.685	1.79	0.55	0.5	1.05	3.61	0.6	1.175	1.565	0.65	4.37	3.24	4.4	1.625	0.7
niavo	MG057	BLF30857	CASENT0300089	2.875	1.315	0.725	0.81	1.6	1.65	0.535	0.48	1	3.55	0.58	1.1	1.5	0.625	4.2	3.155	4.325	1.615	0.65
niavo	MG057	BLF30857	CASENT0303456	2.95	1.57	0.935	1	1.765	1.855	0.65	0.55	1.15	4.425	0.7	1.32	1.75	0.75	5.525	3.81	5.325	1.87	0.75
niavo	MG057	BLF30859	CASENT0300087	2.765	1.425	0.75	0.87	1.7	1.8	0.56	0.51	1.075	3.7	0.6	1.22	1.625	0.665	4.4	3.25	4.4	1.65	0.65
niavo	MG057	BLF32022	CASENT0825522	2.5	1.25	0.72	0.74	1.5	1.575	0.51	0.45	1	3.475	0.55	1.07	1.405	0.525	4.1	2.935	4.05	1.52	0.585
quadrimaculatus	kelleri	BLF19155	CASENT0134120	1.21	0.63	0.32	0.35	0.99	0.97	0.37	0.3	0.58	1.4	0.29	0.52	0.8	0.33	1.38	1.35	1.76	0.7	0.24
quadrimaculatus	kelleri	BLF19155	CASENT0134119	1.44	0.73	0.4	0.44	1.32	1.2	0.48	0.38	0.63	1.4	0.32	0.64	0.95	0.38	1.44	1.5	1.96	0.75	0.26
quadrimaculatus	kelleri	BLF20356	CASENT0137981	1.1	0.53	0.3	0.33	0.91	0.9	0.35	0.28	0.49	1.3	0.25	0.48	0.73	0.31	1.26	1.23	1.69	0.62	0.22
quadrimaculatus	kelleri	BLF01997	CASENT0012678	1.3	0.67	0.35	0.38	1.1	1.08	0.41	0.34	0.6	1.48	0.29	0.59	0.88	0.34	1.46	1.43	1.88	0.71	0.27
quadrimaculatus	kelleri	BLF01997	CASENT0837592	1.54	0.82	0.4	0.46	1.35	1.25	0.5	0.4	0.65	1.58	0.33	0.71	1	0.37	1.63	1.58	2.06	0.78	0.3
quadrimaculatus	kelleri	BLF01997	CASENT0837593	1.5	0.8	0.4	0.46	1.4	1.26	0.49	0.4	0.65	1.55	0.31	0.7	1.01	0.4	1.58	1.55	2.11	0.75	0.3
quadrimaculatus	kelleri	BLF20330	CASENT0138328	1.23	0.65	0.32	0.36	1.06	1.03	0.41	0.33	0.6	1.45	0.29	0.58	0.88	0.35	1.42	1.38	1.78	0.7	0.25
quadrimaculatus	kelleri	BLF20302	CASENT0138339	1.3	0.67	0.34	0.38	1.06	1.05	0.41	0.33	0.6	1.46	0.3	0.55	0.86	0.37	1.45	1.45	1.9	0.74	0.25
quadrimaculatus	kelleri	BLF20296	CASENT0138035	1.28	0.66	0.34	0.4	1.09	1.05	0.4	0.33	0.59	1.35	0.3	0.57	0.85	0.34	1.4	1.35	1.86	0.65	0.23
quadrimaculatus	kelleri	BLF20290	CASENT0138045	1.21	0.63	0.31	0.35	1	0.98	0.37	0.3	0.58	1.32	0.29	0.54	0.8	0.31	1.34	1.3	1.75	0.65	0.21
quadrimaculatus	kelleri	BLF32073	CASENT0370663	1.25	0.66	0.33	0.37	1.04	1.01	0.4	0.33	0.59	1.5	0.3	0.56	0.84	0.34	1.42	1.37	1.82	0.66	0.25
quadrimaculatus	kelleri	BLF20201	CASENT0137838	1.38	0.7	0.39	0.42	1.17	1.13	0.44	0.38	0.62	1.51	0.31	0.6	0.93	0.38	1.53	1.5	2.02	0.75	0.27
quadrimaculatus	kelleri	BLF20189	CASENT0137859	1.28	0.68	0.34	0.38	1.07	1.05	0.4	0.33	0.6	1.5	0.3	0.58	0.87	0.34	1.45	1.43	1.91	0.7	0.25
quadrimaculatus	kelleri	BLF20205	CASENT0137836	1.19	0.6	0.3	0.35	1	0.98	0.38	0.3	0.54	1.39	0.28	0.54	0.84	0.32	1.38	1.35	1.75	0.67	0.22
quadrimaculatus	kelleri		CASENT0137857	0.95	0.5	0.24	0.26	0.8	0.8	0.31	0.25	0.44	1.09	0.25	0.4	0.68	0.28	1.1	1.08	1.45	0.57	0.18
quadrimaculatus	kelleri	BLF11668	CASENT0107524	1.1	0.55	0.3	0.31	0.91	0.91	0.35	0.28	0.52	1.3	0.26	0.48	0.75	0.3	1.28	1.25	1.7	0.63	0.21
quadrimaculatus	kelleri_2	BLF11100	CASENT0054548	1.29	0.69	0.33	0.4	1.08	1.06	0.41	0.33	0.58	1.45	0.31	0.58	0.86	0.33	1.4	1.4	1.88	0.68	0.26
quadrimaculatus	kelleri_2	BLF11100	CASENT0054541	1.18	0.62	0.28	0.35	0.95	0.95	0.36	0.28	0.54	1.37	0.29	0.53	0.79	0.29	1.3	1.28	1.79	0.6	0.23
quadrimaculatus	kelleri_2	BLF11100	CASENT0109658	1.33	0.7	0.32	0.42	1.13	1.09	0.42	0.34	0.59	1.47	0.31	0.61	0.92	0.33	1.45	1.42	1.88	0.68	0.26
quadrimaculatus	kelleri_2	BLF11100	CASENT0109663	1.23	0.67	0.3	0.4	1.1	1.03	0.4	0.31	0.54	1.28	0.28	0.58	0.85	0.34	1.3	1.29	1.71	0.65	0.25
quadrimaculatus	kelleri_2	BLF18093	CASENT0134494	1.35	0.71	0.34	0.42	1.2	1.13	0.44	0.35	0.62	1.51	0.31	0.61	0.93	0.38	1.48	1.44	2	0.66	0.28
quadrimaculatus	kelleri_2	BLF10167	CASENT0076569	1.13	0.57	0.29	0.33	0.96	0.97	0.37	0.29	0.55	1.3	0.28	0.48	0.77	0.29	1.24	1.23	1.66	0.55	0.2
quadrimaculatus	kelleri_2	BLF10167	CASENT0389506	1.18	0.6	0.3	0.35	1	1	0.39	0.31	0.55	1.3	0.29	0.51	0.8	0.31	1.28	1.3	1.68	0.62	0.2
quadrimaculatus	kelleri_2	BLF10167	CASENT0389508	1.35	0.68	0.35	0.43	1.19	1.13	0.44	0.35	0.63	1.55	0.31	0.6	0.93	0.38	1.5	1.45	1.95	0.68	0.25
quadrimaculatus	kelleri_2	BLF10215	CASENT0076581	1.45	0.79	0.35	0.43	1.25	1.15	0.44	0.35	0.58	1.48	0.3	0.69	0.98	0.38	1.58	1.55	2.09	0.73	0.26
quadrimaculatus	kelleri_2	BLF10215	CASENT0389507	1.33	0.7	0.34	0.4	1.14	1.09	0.43	0.35	0.63	1.5	0.31	0.58	0.91	0.37	1.44	1.18	1.9	0.67	0.25
quadrimaculatus	kelleri_2	BLF10215	CASENT0389505	1.13	0.55	0.3	0.34	0.94	0.94	0.37	0.29	0.54	1.29	0.28	0.48	0.76	0.3	1.21	1.23	1.65	0.55	0.2
quadrimaculatus	kelleri_2	BLF09670	CASENT0077368	1.1	0.58	0.28	0.33	0.95	0.95	0.36	0.28	0.52	1.25	0.27	0.5	0.77	0.3	1.13	1.17	1.59	0.6	0.17
quadrimaculatus	kelleri_2	BLF09670	CASENT0389509	1.09	0.55	0.28	0.33	0.9	0.91	0.35	0.28	0.51	1.25	0.26	0.47	0.74	0.3	1.14	1.18	1.57	0.55	0.18
quadrimaculatus	kelleri_2	BLF09670	CASENT0389513	1.3	0.68	0.32	0.43	1.13	1.06	0.42	0.33	0.59	1.45	0.31	0.59	0.91	0.33	1.38	1.43	1.83	0.68	0.22
quadrimaculatus	kelleri_2	BLF09670	CASENT0389510	1.48	0.75	0.38	0.43	1.34	1.25	0.49	0.4	0.63	1.6	0.33	0.68	0.99	0.39	1.56	1.54	2.05	0.75	0.3
quadrimaculatus	kelleri_2	BLF09571	CASENT0499969	1.5	0.79	0.38	0.47	1.35	1.25	0.48	0.39	0.66	1.63	0.34	0.7	0.99	0.4	1.61	1.55	2.08	0.76	0.28
quadrimaculatus	kelleri_2	BLF09571	CASENT0389512	1.3	0.68	0.31	0.4	1.13	1.08	0.41	0.33	0.63	1.48	0.31	0.56	0.9	0.36	1.43	1.43	1.9	0.7	0.27
quadrimaculatus	kelleri_2	BLF09571	CASENT0389511	1.1	0.55	0.28	0.38	0.95	0.95	0.35	0.29	0.53	1.27	0.27	0.49	0.75	0.3	1.16	1.2	1.6	0.6	0.2
quadrimaculatus	kelleri_2	BLF30765	CASENT0301204	1.29	0.66	0.29	0.39	1.14	1.09	0.41	0.35	0.63	1.47	0.3	0.6	0.89	0.35	1.48	1.4	1.91	0.68	0.25
quadrimaculatus	sellaris	BLF05410	CASENT0447735	1.18	0.63	0.26	0.35	0.95	0.97	0.37	0.3	0.53	1.45	0.3	0.51	0.86	0.32	1.43	1.35	1.8	0.7	0.24
quadrimaculatus	sellaris	BLF05410	CASENT0389515	1.2	0.6	0.3	0.37	0.98	0.98	0.4	0.3	0.54	1.43	0.3	0.54	0.88	0.3	1.43	1.35	1.81	0.7	0.2
quadrimaculatus	sellaris	BLF05410	CASENT0389514	1.21	0.62	0.29	0.37	0.97	0.98	0.4	0.3	0.55	1.42	0.3	0.53	0.84	0.33	1.41	1.35	1.8	0.69	0.24
quadrimaculatus	sellaris	BLF07521	CASENT0493285	1.35	0.7	0.33	0.41	1.18	1.13	0.42	0.35	0.6	1.51	0.32	0.62	0.96	0.38	1.51	1.47	1.96	0.78	0.28
quadrimaculatus	sellaris	BLF07521	CASENT0389516	1.27	0.66	0.3	0.38	1.06	1.05	0.41	0.33	0.57	1.5	0.31	0.56	0.9	0.34	1.48	1.38	1.91	0.76	0.25
quadrimaculatus	sellaris	BLF07521	CASENT0389517	1.45	0.75	0.35	0.44	1.25	1.18	0.44	0.36	0.62	1.63	0.34	0.64	1	0.38	1.63	1.56	2.06	0.84	0.29
quadrimaculatus	sellaris	BLF03614	CASENT0425006	1.14	0.55	0.29	0.31	0.9	0.9	0.35	0.28	0.53	1.31	0.29	0.48	0.8	0.29	1.4	1.3	1.67	0.66	0.25
quadrimaculatus	sellaris	BLF03614	CASENT0425019	1.42	0.69	0.39	0.44	1.2	1.14	0.44	0.36	0.63	1.6	0.33	0.63	0.95	0.35	1.68	1.55	2.08	0.8	0.27
quadrimaculatus	sellaris	BLF03614	CASENT0425018	1.35	0.69	0.34	0.4	1.14	1.09	0.4	0.34	0.64	1.54	0.33	0.58	0.95	0.38	1.61	1.47	1.95	0.8	0.26
quadrimaculatus	sellaris	BLF03614	CASENT0425016	1.2	0.6	0.3	0.35	1	1	0.38	0.3	0.57	1.43	0.31	0.54	0.85	0.32	1.44	1.35	1.8	0.7	0.25
quadrimaculatus	sellaris	BLF01312	CASENT0188624	1.1	0.55	0.3	0.3	0.9	0.9	0.33	0.27	0.5	1.3	0.27	0.48	0.79	0.26	1.27	1.22	1.65	0.64	0.21
quadrimaculatus	sellaris	BLF01312	CASENT0389518	1.2	0.59	0.31	0.36	0.98	0.97	0.38	0.3	0.55	1.4	0.3	0.53	0.9	0.3	1.4	1.35	1.8	0.7	0.22
quadrimaculatus	sellaris	BLF01312	CASENT0389527	1.12	0.54	0.3	0.3	0.93	0.93	0.36	0.28	0.52	1.33	0.28	0.49	0.85	0.28	1.32	1.28	1.67	0.66	0.22
quadrimaculatus	sellaris	BLF01312		1.56	0.84	0.38	0.49	1.35	1.24	0.45	0.37	0.73	1.59	0.33	0.7	1	0.38	1.68	1.6	2.15	0.89	0.3
quadrimaculatus	sellaris	BLF25583	CASENT0204309	1.39	0.72	0.35	0.43	1.19	1.15	0.43	0.34	0.61	1.62	0.33	0.62	0.95	0.36	1.59	1.55	2.01	0.8	0.3
quadrimaculatus	sellaris	BLF25583	CASENT0389519	1.19	0.6	0.3	0.35	0.95	0.96	0.38	0.3	0.55	1.43	0.3	0.51	0.81	0.32	1.39	1.33	1.75	0.7	0.25
quadrimaculatus	sellaris	BLF25277	CASENT0207907	1.27	0.67	0.3	0.4	1.06	1.05	0.4	0.33	0.59	1.52	0.3	0.58	0.93	0.33	1.53	1.49	1.96	0.74	0.25
quadrimaculatus	sellaris	BLF25277	CASENT0207906	1.12	0.55	0.28	0.33	0.92	0.92	0.35	0.28	0.53	1.34	0.3	0.48	0.8	0.3	1.33	1.28	1.67	0.65	0.21
quadrimaculatus	sellaris	BLF06656	CASENT0486396	1.26	0.65	0.31	0.38	1.03	1	0.39	0.33	0.58	1.45	0.3	0.55	0.85	0.31	1.49	1.36	1.82	0.7	0.26
quadrimaculatus	sellaris	BLF06656	CASENT0389521	1.43	0.75	0.36	0.43	1.19	1.13	0.43	0.37	0.64	1.6	0.32	0.64	0.96	0.37	1.63	1.5	2.03	0.76	0.28
quadrimaculatus	sellaris	BLF06656	CASENT0389522	1.38	0.74	0.33	0.42	1.15	1.13	0.42	0.35	0.64	1.55	0.33	0.62	0.86	0.33	1.48	1.37	1.83	0.7	0.23
quadrimaculatus	sellaris	BLF04233	CASENT0471176	1.43	0.72	0.38	0.43	1.21	1.16	0.45	0.36	0.64	1.63	0.33	0.63	0.95	0.35	1.63	1.55	2.1	0.78	0.24
quadrimaculatus	sellaris	BLF04233	CASENT0389524	1.22	0.61	0.33	0.35	1	0.98	0.38	0.3	0.54	1.42	0.29	0.53	0.81	0.32	1.42	1.35	1.82	0.66	0.23
quadrimaculatus	sellaris	BLF04233	CASENT0389525	1.21	0.6	0.31	0.35	1	0.98	0.38	0.3	0.54	1.42	0.3	0.52	0.84	0.3	1.42	1.36	1.84	0.67	0.25
quadrimaculatus	sellaris	BLF04233	CASENT0389523	1.4	0.72	0.35	0.41	1.2	1.15	0.44	0.36	0.63	1.6	0.33	0.63	0.94	0.36	1.59	1.54	2.06	0.78	0.26
quadrimaculatus	sellaris	BLF16650	CASENT0120954	1.21	0.59	0.31	0.35	0.98	1	0.39	0.31	0.54	1.43	0.3	0.52	0.8	0.32	1.4	1.3	1.79	0.65	0.19
quadrimaculatus	kelleri_2	BLF17426	CASENT0125708	1.2	0.59	0.3	0.36	1.01	0.98	0.38	0.31	0.54	1.38	0.3	0.49	0.82	0.31	1.35	1.32	1.78	0.65	0.25
quadrimaculatus	MG016	BLF07340	CASENT0485553	1.18	0.57	0.33	0.35	0.96	0.96	0.38	0.3	0.55	1.34	0.3	0.52	0.83	0.33	1.34	1.32	1.71	0.68	0.18
quadrimaculatus	MG016	BLF07340	CASENT0389531	1.15	0.56	0.31	0.34	0.93	0.93	0.36	0.28	0.53	1.32	0.29	0.49	0.8	0.3	1.33	1.28	1.7	0.64	0.24
quadrimaculatus	MG016	BLF07340	CASENT0389532	1.14	0.57	0.29	0.35	0.95	0.95	0.36	0.28	0.53	1.3	0.29	0.49	0.81	0.3	1.3	1.27	1.66	0.66	0.21
quadrimaculatus	MG016	BLF07661	CASENT0490679	1.13	0.55	0.28	0.34	0.93	0.93	0.36	0.29	0.54	1.35	0.3	0.49	0.81	0.31	1.33	1.26	1.7	0.63	0.23
quadrimaculatus	MG016	BLF07661	CASENT0389533	1.33	0.68	0.33	0.4	1.14	1.1	0.43	0.34	0.64	1.59	0.34	0.6	0.95	0.36	1.57	1.5	2.02	0.76	0.26
quadrimaculatus	MG016	BLF07661	CASENT0389534	1.36	0.68	0.36	0.42	1.15	1.11	0.43	0.35	0.64	1.58	0.33	0.61	0.97	0.37	1.56	1.53	1.97	0.8	0.28
quadrimaculatus	MG016	BLF11200	CASENT0110504	1.39	0.71	0.36	0.44	1.2	1.15	0.43	0.36	0.63	1.48	0.34	0.6	0.95	0.37	1.47	1.51	2.01	0.75	0.3
quadrimaculatus	MG016	BLF11200	CASENT0389529	1.38	0.71	0.35	0.44	1.19	1.13	0.43	0.35	0.63	1.55	0.33	0.62	0.94	0.38	1.53	1.52	2	0.71	0.33
quadrimaculatus	kelleri_2	BLF35593	CASENT0724312	1.35	0.71	0.35	0.44	1.15	1.1	0.42	0.34	0.6	1.48	0.31	0.58	0.88	0.38	1.48	1.48	1.95	0.7	0.25
radamae	MG048	BLF08892	CASENT0487801	1.55	0.71	0.45	0.45	1.04	1.1	0.4	0.34	0.65	1.87	0.37	0.63	0.82	0.31	2.09	1.63	2.35	0.76	0.35
radamae	MG048	BLF08892	CASENT0835624	1.54	0.71	0.46	0.44	1	1.08	0.4	0.33	0.63	1.83	0.38	0.59	0.81	0.33	2.05	1.58	2.29	0.79	0.35
radamae	MG048	BLF08892	CASENT0835625	1.56	0.71	0.47	0.48	1.06	1.12	0.43	0.34	0.65	1.9	0.39	0.63	0.8	0.32	2.13	1.66	2.4	0.8	0.39
radamae	MG048	BLF08252	CASENT0495519	1.5	0.68	0.43	0.42	1.02	1.09	0.41	0.33	0.63	1.83	0.39	0.61	0.79	0.33	2	1.58	2.27	0.77	0.33
radamae	MG048	BLF08252	CASENT0835626	1.48	0.67	0.43	0.42	0.98	1.03	0.42	0.34	0.63	1.74	0.39	0.6	0.81	0.32	1.98	1.6	2.25	0.76	0.35
radamae	MG048	BLF26759	CASENT0829422	1.4	0.65	0.4	0.39	0.92	1	0.38	0.3	0.58	1.68	0.36	0.55	0.75	0.3	1.9	1.45	2.07	0.73	0.31
radamae	MG048	BLF26759	CASENT0231018	1.39	0.63	0.38	0.39	0.91	0.99	0.38	0.3	0.58	1.68	0.38	0.55	0.74	0.29	1.9	1.5	2.11	0.73	0.32
radamae	MG048	BLF10770	CASENT0048765	1.63	0.76	0.47	0.49	1.08	1.11	0.41	0.35	0.67	2.06	0.41	0.66	0.91	0.36	2.3	1.79	2.55	0.91	0.38
radamae	MG048	BLF10770	CASENT0835627	1.56	0.75	0.43	0.48	1.04	1.1	0.4	0.35	0.65	2	0.4	0.65	0.88	0.34	2.24	1.75	2.45	0.84	0.38
radamae	MG048	BLF10770	CASENT0835628	1.72	0.83	0.47	0.53	1.18	1.2	0.46	0.38	0.7	2.13	0.43	0.71	0.97	0.39	2.33	1.85	2.62	0.93	0.41
radamae	MG048	BLF13864	CASENT0825402	1.6	0.75	0.44	0.48	1.03	1.1	0.44	0.35	0.64	2.09	0.4	0.66	0.88	0.33	2.27	1.77	2.53	0.85	0.38
radamae	MG048	BLF13864	CASENT0825399	1.65	0.78	0.48	0.48	1.05	1.1	0.43	0.36	0.65	2.13	0.4	0.69	0.9	0.34	2.32	1.83	2.6	0.86	0.41
radamae	MG048	BLF12946	CASENT0824304	1.57	0.7	0.45	0.46	1.02	1.07	0.4	0.34	0.62	2.05	0.41	0.62	0.84	0.33	2.28	1.74	2.43	0.85	0.38
radamae	MG048	BLF12946	CASENT0063307	1.6	0.73	0.46	0.45	1	1.08	0.4	0.34	0.63	2.08	0.41	0.62	0.85	0.33	2.27	1.75	2.5	0.85	0.37
radamae	MG048	BLF13004	CASENT0826859	1.55	0.73	0.43	0.45	0.98	1.08	0.4	0.34	0.62	2.07	0.4	0.63	0.84	0.31	2.27	1.74	2.42	0.85	0.36
radamae	MG048	BLF13106	CASENT0067447	1.45	0.65	0.42	0.41	0.9	0.98	0.36	0.3	0.58	1.89	0.36	0.59	0.73	0.31	2.11	1.55	2.31	0.73	0.33
radamae	MG048	BLF12683	CASENT0067129	1.45	0.64	0.43	0.4	0.9	0.99	0.37	0.3	0.58	1.85	0.38	0.59	0.7	0.29	2.09	1.58	2.34	0.73	0.33
radamae	MG048	BLF12363	CASENT0829355	1.6	0.75	0.45	0.45	1.05	1.08	0.42	0.36	0.63	1.96	0.38	0.64	0.81	0.39	2.23	1.74	2.49	0.85	0.39
radamae	MG048	BLF22146	CASENT0830931	1.28	0.58	0.38	0.37	0.8	0.9	0.33	0.27	0.54	1.61	0.35	0.5	0.65	0.25	1.8	1.35	2	0.65	0.28
radamae	MG048	BLF22159	CASENT0830933	1.44	0.68	0.4	0.44	0.97	1.03	0.4	0.32	0.59	1.75	0.39	0.57	0.78	0.31	1.98	1.52	2.2	0.78	0.35
radamae	MG048	BLF14024	CASENT0825415	1.48	0.68	0.46	0.42	0.93	1.01	0.39	0.33	0.59	1.9	0.39	0.59	0.8	0.3	2.13	1.6	2.32	0.79	0.36
radamae	MG048	BLF11132	CASENT0830063	1.57	0.72	0.46	0.45	1	1.06	0.4	0.33	0.63	2.01	0.4	0.64	0.8	0.34	2.21	1.67	2.41	0.85	0.37
radamae	MG048	BLF33233	CASENT0826969	1.71	0.82	0.46	0.48	1.16	1.18	0.46	0.38	0.68	2.05	0.43	0.7	0.95	0.33	2.28	1.78	2.56	0.88	0.4
radamae	MG048	BLF33137	CASENT0826965	1.58	0.7	0.47	0.44	1	1.06	0.41	0.34	0.62	1.99	0.39	0.61	0.83	0.33	2.21	1.7	2.39	0.85	0.39
roeseli	MG059	BLF07412	CASENT0489676	2.85	1.41	0.8	0.9	1.98	1.78	0.6	0.54	1.15	3.8	0.6	1.23	1.68	0.68	4.33	3.45	4.59	1.71	0.53
roeseli	MG059	BLF07412	CASENT0835661	2.65	1.35	0.73	0.82	1.75	1.55	0.55	0.49	1.05	3.63	0.58	1.14	1.55	0.6	4.04	3.23	4.35	1.75	0.6
roeseli	MG059	BLF07412	CASENT0835662	3	1.53	0.85	0.98	2.06	1.85	0.61	0.57	1.18	3.79	0.63	1.33	1.78	0.74	4.49	3.58	4.75	1.9	0.59
roeseli	MG059	MG-22A	CASENT0827458	2.39	1.19	0.61	0.72	1.5	1.44	0.48	0.42	0.95	3.35	0.55	1.05	1.3	0.51	3.84	2.83	3.96	1.4	0.4
roeseli	MG059	MG-22A	CASENT0827448	2.53	1.28	0.66	0.78	1.64	1.53	0.5	0.45	1.03	3.6	0.59	1.06	1.45	0.55	4.1	3.06	4.25	1.48	0.45
roeseli	MG059	MG-22A	CASENT0827464	2.59	1.29	0.7	0.79	1.67	1.53	0.5	0.45	1.05	3.6	0.59	1.13	1.5	0.56	4.12	3.21	4.24	1.63	0.48
roeseli	MG059	BLF07416	CASENT0489644	2.59	1.31	0.7	0.75	1.65	1.53	0.53	0.45	0.99	3.49	0.55	1.1	1.45	0.62	3.89	3.16	4.21	1.68	0.54
roeseli	MG059	BLF07416	CASENT0835612	2.95	1.51	0.83	0.95	1.99	1.8	0.61	0.54	1.15	3.95	0.64	1.26	1.7	0.71	4.48	3.55	4.79	1.85	0.64
roeseli	MG059	BLF07416	CASENT0835613	2.58	1.33	0.7	0.8	1.65	1.5	0.53	0.45	0.98	3.6	0.55	1.1	1.48	0.59	4.04	3.18	4.28	1.65	0.54
roeseli	MG059	BLF06967	CASENT0826065	2.48	1.18	0.7	0.76	1.59	1.46	0.5	0.44	1	3.6	0.58	1.09	1.42	0.58	4.1	3.1	4.15	1.55	0.49
roeseli	MG059	BLF06967	CASENT0826066	2.48	1.2	0.69	0.71	1.55	1.44	0.47	0.43	0.98	3.59	0.57	1.08	1.43	0.55	4.06	3.11	4.25	1.58	0.53
roeseli	MG059	MG-25	CASENT0828504	2.53	1.23	0.73	0.78	1.63	1.5	0.52	0.45	1	3.67	0.55	1.09	1.35	0.57	4.1	3.05	4.24	1.53	0.44
roeseli	MG059	MG-25	CASENT0828510	2.63	1.33	0.73	0.78	1.63	1.49	0.49	0.44	1.04	3.7	0.57	1.11	1.53	0.6	4.13	3.17	4.2	1.6	0.55
roeseli	MG059	MG-25	CASENT0828515	2.5	1.23	0.73	0.75	1.59	1.44	0.5	0.44	1	3.6	0.54	1.04	1.38	0.56	3.99	3.07	4.25	1.54	0.5
roeseli	MG059	MG-14A	CASENT0827022	2.32	1.18	0.6	0.7	1.49	1.41	0.46	0.4	0.93	3.28	0.54	1.01	1.39	0.54	3.55	3	3.81	1.63	0.47
roeseli	MG059	MG-14A	CASENT0827031	2.43	1.2	0.66	0.72	1.55	1.45	0.46	0.42	0.98	3.35	0.58	1.05	1.36	0.55	3.78	3	4.06	1.46	0.45
roeseli	MG059	MG-14A	CASENT0827088	2.55	1.28	0.68	0.77	1.64	1.53	0.52	0.47	0.99	3.48	0.6	1.09	1.48	0.55	3.99	3.06	4.05	1.53	0.43
roeseli	roeseli	BLF03068	CASENT0829400	2.73	1.34	0.77	0.84	1.78	1.69	0.56	0.52	1.1	3.68	0.6	1.14	1.6	0.69	4.1	3.36	4.4	1.78	0.64
roeseli	roeseli	BLF09585	CASENT0809917	2.56	1.28	0.7	0.8	1.65	1.55	0.51	0.46	1	3.5	0.57	1.08	1.6	0.64	4.05	3.21	4.15	1.7	0.55
roeseli	roeseli	BLF09608	CASENT0809927	2.65	1.3	0.75	0.8	1.7	1.59	0.55	0.49	1.05	3.64	0.56	1.09	1.6	0.65	4.12	3.29	4.29	1.73	0.6
roeseli	roeseli	BLF09559	CASENT0830034	2.71	1.41	0.7	0.89	1.82	1.7	0.55	0.49	1.05	3.71	0.6	1.14	1.6	0.67	4.13	3.41	4.44	1.85	0.6
roeseli	roeseli	BLF09891	CASENT0829475	2.61	1.3	0.7	0.8	1.71	1.59	0.52	0.48	1.04	3.61	0.57	1.13	1.6	0.66	4.14	3.27	4.23	1.74	0.53
roeseli	roeseli	BLF11535	CASENT0826829	2.4	1.16	0.7	0.75	1.5	1.42	0.46	0.43	0.98	3.54	0.55	1.02	1.38	0.58	4	2.98	4.1	1.54	0.51
roeseli	roeseli	BLF11556	CASENT0826841	2.42	1.21	0.67	0.76	1.49	1.41	0.47	0.44	0.98	3.5	0.55	1.04	1.39	0.59	3.95	3	4.06	1.55	0.53
roeseli	roeseli	BLF11524	CASENT0826825	2.58	1.28	0.72	0.78	1.63	1.5	0.51	0.45	1	3.71	0.57	1.08	1.52	0.58	4.1	3.15	4.28	1.64	0.55
roeseli	roeseli	BLF11550	CASENT0826830	2.25	1.1	0.63	0.7	1.39	1.32	0.45	0.4	0.92	3.29	0.5	0.94	1.36	0.51	3.7	2.84	3.81	1.49	0.48
roeseli	roeseli	BLF11592	CASENT0826845	2.39	1.18	0.68	0.75	1.48	1.42	0.46	0.43	0.95	3.5	0.55	0.99	1.4	0.55	3.94	3	4.04	1.5	0.53
roeseli	roeseli	BLF32342	CASENT0825540	2.6	1.33	0.7	0.81	1.7	1.56	0.53	0.48	1.04	3.56	0.58	1.1	1.55	0.6	4.13	3.23	4.33	1.73	0.52
roeseli	roeseli	BLF18583	CASENT0827916	2.7	1.28	0.75	0.8	1.75	1.65	0.59	0.54	1.09	3.65	0.6	1.11	1.63	0.7	4.12	3.3	4.43	1.77	0.64
rotrae	MG015	BLF07322	CASENT0485594	1.35	0.7	0.34	0.4	1.1	1.05	0.39	0.31	0.64	1.5	0.28	0.58	0.85	0.31	1.56	1.48	2	0.75	0.25
rotrae	MG015	BLF07322	CASENT0389535	1.38	0.71	0.35	0.43	1.14	1.08	0.4	0.32	0.64	1.56	0.31	0.6	0.9	0.35	1.6	1.51	2.06	0.78	0.25
rotrae	MG015	BLF07322	CASENT0389536	1.34	0.7	0.34	0.41	1.09	1.05	0.38	0.31	0.64	1.54	0.3	0.59	0.87	0.32	1.59	1.47	2	0.75	0.25
rotrae	MG015	BLF07311	CASENT0485563	1.5	0.83	0.35	0.49	1.3	1.2	0.45	0.36	0.7	1.55	0.33	0.65	0.96	0.35	1.7	1.59	2.2	0.8	0.26
rotrae	MG015	BLF07311	CASENT0389537	1.54	0.85	0.38	0.5	1.3	1.2	0.45	0.36	0.7	1.62	0.32	0.67	0.95	0.35	1.7	1.6	2.2	0.8	0.25
rotrae	MG015	BLF07330	CASENT0498146	1.49	0.83	0.35	0.48	1.29	1.21	0.42	0.35	0.68	1.5	0.34	0.64	1	0.36	1.65	1.6	2.15	0.85	0.3
rotrae	MG015	BLF07330	CASENT0389538	1.37	0.73	0.34	0.42	1.16	1.13	0.4	0.32	0.64	1.48	0.3	0.61	0.91	0.35	1.58	1.5	2.06	0.8	0.25
rotrae	MG015	BLF07302	CASENT0490002	1.35	0.7	0.34	0.4	1.11	1.05	0.4	0.32	0.64	1.53	0.32	0.59	0.88	0.34	1.58	1.46	1.99	0.75	0.25
rotrae	MG015	BLF07302	CASENT0490026	1.45	0.75	0.36	0.46	1.2	1.13	0.41	0.34	0.68	1.6	0.33	0.62	0.93	0.34	1.7	1.6	2.15	0.82	0.26
rotrae	MG015	BLF07302	CASENT0441127	1.05	0.54	0.25	0.3	1.1	1.1	0.31	0.25	0.5	1.21	0.26	0.43	0.7	0.25	1.28	1.16	1.54	0.63	0.19
rotrae	MG015	BLF07302	CASENT0490043	1.45	0.78	0.35	0.45	1.21	1.13	0.4	0.34	0.68	1.59	0.33	0.63	0.95	0.35	1.66	1.54	2.08	0.84	0.25
rotrae	MG015	ARA0792	CASENT0207203	1.34	0.69	0.34	0.41	1.1	1.04	0.39	0.3	0.64	1.47	0.3	0.59	0.86	0.31	1.56	1.45	2	0.78	0.25
rotrae	MG015	MG-11B	CASENT0111259	1.4	0.75	0.35	0.44	1.2	1.15	0.46	0.37	0.65	1.55	0.33	0.62	0.96	0.37	1.6	1.53	2	0.78	0.3
rotrae	MG015	MG-11B	CASENT0117524	1.46	0.8	0.35	0.48	1.25	1.16	0.43	0.35	0.7	1.6	0.33	0.68	0.95	0.39	1.7	1.56	2.15	0.84	0.28
rotrae	MG015	MG-11B	CASENT0053468	1.53	0.81	0.38	0.49	1.3	1.2	0.45	0.35	0.71	1.58	0.35	0.66	0.96	0.4	1.68	1.6	2.21	0.85	0.31
rotrae	MG015	MG-11A	CASENT0116608	1.39	0.73	0.35	0.45	1.15	1.08	0.41	0.34	0.66	1.55	0.33	0.6	0.98	0.31	1.63	1.65	2.23	0.85	0.3
rotrae	MG015	MG-11A	CASENT0266623	1.38	0.71	0.35	0.45	1.11	1.09	0.4	0.33	0.65	1.55	0.33	0.59	0.9	0.34	1.58	1.5	2.06	0.76	0.25
rotrae	MG015	MG-11A	CASENT0267585	1.4	0.75	0.35	0.45	1.2	1.13	0.43	0.34	0.69	1.54	0.33	0.6	0.96	0.37	1.65	1.55	2.07	0.81	0.29
rotrae	MG015	MG-11A	CASENT0111255	1.39	0.73	0.35	0.44	1.18	1.1	0.4	0.34	0.69	1.54	0.33	0.6	0.9	0.34	1.6	1.48	1.98	0.79	0.25
sambiranoensis	MG066	BLF09559	CASENT0048878	2.14	1	0.65	0.59	1.26	1.25	0.35	0.29	0.8	3.49	0.48	0.84	1.1	0.37	4.03	2.62	3.75	1.23	0.53
sambiranoensis	MG066	BLF09559	CASENT0830032	2.3	1.12	0.69	0.65	1.4	1.3	0.39	0.33	0.87	3.65	0.5	0.94	1.19	0.44	4.24	2.85	4.03	1.33	0.47
sambiranoensis	MG066	BLF09559	CASENT0830033	2.13	1.03	0.63	0.6	1.25	1.2	0.36	0.28	0.78	3.55	0.47	0.84	1.05	0.39	4.08	2.56	3.75	1.19	0.49
sambiranoensis	MG066	BLF02880	CASENT0428078	2.15	1	0.64	0.57	1.34	1.3	0.4	0.33	0.82	3.48	0.51	0.88	1.19	0.45	4.05	2.7	3.84	1.36	0.46
sambiranoensis	MG066	BLF02880	CASENT0428080	2.35	1.1	0.98	0.65	1.43	1.35	0.44	0.35	0.84	3.77	0.51	0.97	1.31	0.46	4.38	2.98	4.14	1.46	0.51
sambiranoensis	MG066	BLF02880	CASENT0428079	2.3	1.1	0.69	0.6	1.38	1.32	0.41	0.33	0.83	3.71	0.53	0.94	1.28	0.44	4.3	2.85	4.04	1.45	0.5
sambiranoensis	MG066	BLF02781	CASENT0410585	2.32	1.07	0.74	0.69	1.44	1.31	0.4	0.33	0.87	3.79	0.51	0.95	1.2	0.41	4.49	2.83	4.23	1.25	0.47
sambiranoensis	MG066	BMNH670067	CASENT0056946	1.95	0.9	0.6	0.55	1.18	1.15	0.36	0.29	0.74	3.4	0.45	0.81	0.99	0.38	3.85	2.49	3.6	1.03	0.43
strangulatus	strangulatus	BLF22846	CASENT0831134	1.89	0.96	0.49	0.56	1.24	1.23	0.39	0.33	0.7	2.51	0.42	0.83	0.98	0.35	2.97	2.04	3.06	0.98	0.35
strangulatus	strangulatus	BLF22885	CASENT0831136	1.96	0.98	0.53	0.58	1.33	1.3	0.41	0.36	0.73	2.6	0.45	0.88	1.05	0.36	3.09	2.15	3.16	1.05	0.4
strangulatus	strangulatus	BLF16108	CASENT0827835	1.99	0.97	0.53	0.6	1.34	1.35	0.43	0.36	0.77	2.58	0.49	0.85	1.06	0.38	3.1	2.16	3.22	1.09	0.45
strangulatus	strangulatus	BLF04762	CASENT0826799	1.88	0.9	0.54	0.56	1.25	1.24	0.4	0.34	0.7	2.57	0.45	0.8	1.06	0.37	3	2.13	3.1	1.05	0.4
strangulatus	strangulatus	MG-43A	CASENT0829043	1.93	0.97	0.52	0.59	1.28	1.26	0.4	0.34	0.71	2.55	0.44	0.83	0.99	0.36	3.05	2.09	3.06	1.05	0.38
strangulatus	strangulatus	MG-43A	CASENT0829045	2.17	1.14	0.56	0.64	1.5	1.45	0.46	0.4	0.78	2.75	0.49	0.94	1.2	0.43	3.3	2.34	3.41	1.22	0.49
strangulatus	strangulatus	MG-43A	CASENT0829046	1.86	0.93	0.48	0.56	1.26	1.25	0.39	0.33	0.72	2.58	0.45	0.8	0.99	0.35	3.13	2	2.95	1	0.41
strangulatus	strangulatus	MG-18A	CASENT0829247	1.7	0.85	0.44	0.5	1.13	1.14	0.36	0.32	0.65	2.24	0.39	0.75	0.9	0.38	2.68	1.93	2.81	0.98	0.38
strangulatus	strangulatus	MG-18A	CASENT0827254	1.73	0.85	0.47	0.53	1.1	1.14	0.35	0.3	0.63	2.28	0.4	0.79	0.92	0.35	2.63	1.84	2.75	0.93	0.28
strangulatus	strangulatus	MG-18A	CASENT0827252	1.78	0.87	0.5	0.47	1.13	1.14	0.35	0.33	0.66	2.4	0.4	0.75	0.95	0.39	2.8	1.96	2.83	0.95	0.38
strangulatus	strangulatus	MG-18A	CASENT0829267	2.05	1.01	0.59	0.63	1.36	1.36	0.42	0.36	0.74	2.7	0.45	0.9	1.13	0.41	3.15	2.25	3.3	1.14	0.45
strangulatus	strangulatus	MG-55	CASENT0829231	1.95	1	0.52	0.58	1.34	1.34	0.4	0.36	0.75	2.56	0.46	0.84	1.05	0.38	3.05	2.15	3.15	1.05	0.43
strangulatus	strangulatus	MG-55	CASENT0829223	1.93	0.95	0.5	0.59	1.3	1.32	0.4	0.37	0.74	2.49	0.45	0.84	1.09	0.36	2.95	2.15	3.13	1.1	0.44
strangulatus	strangulatus	MG-42A	CASENT0829029	1.8	0.93	0.48	0.54	1.2	1.2	0.4	0.34	0.69	2.27	0.4	0.8	0.95	0.36	2.75	1.91	2.93	0.94	0.38
strangulatus	strangulatus	MG-42A	CASENT0829034	1.99	1	0.54	0.61	1.35	1.3	0.42	0.38	0.74	2.59	0.45	0.85	1.05	0.36	3.08	2.15	3.22	1	0.39
strangulatus	strangulatus	MG-42A	CASENT0829033	1.93	0.98	0.51	0.6	1.28	1.27	0.41	0.36	0.74	2.45	0.45	0.85	1	0.41	2.91	2.1	3.09	1	0.41
strangulatus	strangulatus	MG-42A	CASENT0829038	2.02	1.05	0.53	0.63	1.38	1.34	0.44	0.36	0.75	2.65	0.45	0.89	1.05	0.42	3.21	2.2	3.31	1.05	0.43
strangulatus	strangulatus	BLF15929	CASENT0827821	1.88	0.93	0.5	0.55	1.25	1.29	0.4	0.35	0.72	2.47	0.45	0.8	0.95	0.4	2.89	1.96	3.02	0.96	0.4
tapia	MG061	BLF07214	CASENT0826114	1.48	0.73	0.38	0.41	0.95	1.03	0.3	0.28	0.58	2.08	0.35	0.63	0.83	0.31	2.28	1.64	2.38	0.77	0.28
tapia	MG061	BLF07214	CASENT0826115	1.43	0.71	0.35	0.38	0.91	0.98	0.28	0.24	0.55	1.99	0.35	0.62	0.79	0.29	2.23	1.6	2.35	0.75	0.24
tapia	MG061	BLF07214	CASENT0493938	1.55	0.8	0.38	0.43	1.03	1.07	0.31	0.29	0.62	2.15	0.38	0.66	0.85	0.32	2.36	1.72	2.55	0.85	0.3
tapia	MG061	BLF07214	CASENT0837568	1.46	0.74	0.35	0.4	0.93	1	0.3	0.28	0.6	2.03	0.37	0.63	0.76	0.3	2.25	1.61	2.41	0.76	0.3
tapia	MG061	BLF07214	CASENT0837569	1.53	0.78	0.37	0.44	0.98	1.03	0.31	0.28	0.63	2.11	0.37	0.65	0.83	0.3	2.36	1.75	2.51	0.81	0.29
tapia	MG061	BLF17567	CASENT0128353	1.58	0.81	0.38	0.46	1.04	1.12	0.34	0.31	0.63	2.11	0.4	0.68	0.84	0.3	2.36	1.8	3.31	0.83	0.31
tapia	MG061	BLF17567	CASENT0128354	1.64	0.85	0.38	0.48	1.11	1.16	0.35	0.32	0.65	2.2	0.4	0.7	0.9	0.34	2.4	1.87	2.67	0.9	0.33
tapia	MG061	BLF17567	CASENT0837566	1.9	1.01	0.45	0.58	1.37	1.35	0.44	0.4	0.75	2.46	0.45	0.83	1.04	0.38	2.75	2.1	3.03	1	0.36
tapia	MG061	BLF17577	CASENT0128350	1.53	0.8	0.35	0.43	0.99	1.08	0.32	0.3	0.6	2.05	0.39	0.65	0.83	0.29	2.23	1.73	2.42	0.81	0.3
tapia	MG061	BLF17455	CASENT0827869	1.68	0.9	0.4	0.48	1.13	1.16	0.39	0.32	0.67	2.18	0.4	0.72	0.91	0.33	2.5	1.88	2.68	0.95	0.31
tapia	MG061	MG-24	CASENT0260983	1.73	0.89	0.43	0.54	1.22	1.2	0.36	0.33	0.69	2.18	0.43	0.75	0.96	0.34	2.5	1.9	2.7	0.95	0.38
tapia	MG061	MG-24	CASENT0211537	1.71	0.9	0.4	0.5	1.18	1.18	0.35	0.31	0.69	2.19	0.41	0.74	0.96	0.34	2.48	1.93	2.74	0.96	0.36
tapia	MG061	MG-24	CASENT0260985	1.89	1	0.46	0.58	1.31	1.31	0.4	0.37	0.74	2.38	0.45	0.84	1.05	0.39	2.75	2.09	2.96	1.06	0.42
tapia	MG061	ARA0878	CASENT0208946	1.62	0.85	0.37	0.48	1.05	1.1	0.31	0.28	0.62	2.23	0.4	0.7	0.9	0.3	2.42	1.85	2.59	0.9	0.31
tapia	MG061	ARA0611	CASENT0211986	1.65	0.86	0.39	0.47	1.15	1.17	0.35	0.3	0.67	2.25	0.4	0.73	0.95	0.31	2.53	1.85	2.7	0.9	0.27
tapia	MG061	ARA0626	CASENT0293638	1.62	0.83	0.39	0.5	1.06	1.11	0.35	0.3	0.68	2.2	0.4	0.7	0.89	0.34	2.45	1.81	2.65	0.85	0.35
tapia	MG061	ARA0591	CASENT0201198	1.81	0.93	0.45	0.55	1.28	1.28	0.41	0.36	0.7	2.38	0.43	0.81	1.05	0.35	2.58	2.1	2.93	1.01	0.35
harenarum	MG105	BLF09544	CASENT0499207	2.875	3.33	1.65	0.95	0.95	2.6	2.42	0.7	0.6	1.48	4.79	0.73	1.43	2.2	0.7	6.05	4.35	5.7	2.05	0.7
harenarum	MG105	BLF09527	CASENT0499466	2.765	3.2	1.6	0.92	0.9	2.49	2.33	0.68	0.57	1.4	4.7	0.73	1.4	2.1	0.71	5.8	4.16	5.67	2.05	0.68
harenarum	MG105	BLF09483	CASENT0499248	3.265	3.8	1.93	1.02	1.1	3	2.73	0.8	0.69	1.57	5.2	0.82	1.7	2.4	0.92	6.58	4.85	6.5	2.4	0.72
harenarum	MG105	BLF09483	CASENT0499247	3.195	3.72	1.9	1.01	1.1	2.9	2.67	0.8	0.68	1.55	5.2	0.8	1.62	2.4	0.84	6.5	4.7	6.37	2.35	0.7
harenarum	MG105	BLF09483	CASENT0835860	3.23	3.74	1.88	1.04	1.1	3	2.72	0.82	0.69	1.6	5.1	0.8	1.65	2.44	0.88	6.52	4.72	6.42	2.28	0.72
